# Supplementary material for: Systematic Analysis of microRNA Targeting Impacted by Small Insertions and Deletions in Human Genome
Source: PLoS One. 2012 Sep 25;7(9):e46176. doi: 10.1371/journal.pone.0046176 (PMC3457991; doi:10.1371/journal.pone.0046176)
Supplement: Table S1 — List of indels in miRNAs. (XLS) [file pone.0046176.s006.xls]

## Sheet:  indels in miRNAs
INDEL-id	Chr	strand	Start	End	variation	miRNA	region	Validated targets	PubMedID	valid	submitters	alleleFreqs	Database
rs71007315	chr10	-	98901438	98901493	lengthTooLong	hsa-mir-5686	seed			unknown	HUMANGENOME_JCVI,	1.000000,	dbSNP
rs113098367	chr11	+	48118347	48118347	-/A	hsa-mir-3161	seed			by-cluster,by-1000genomes	1000GENOMES,BL,BUSHMAN,	0.500000,0.500000,	dbSNP
rs11382316	chr11	+	48118349	48118349	-/A	hsa-mir-3161	seed			by-cluster	ABI,DEVINE_LAB,GMI,HGSV,PJP,	0	dbSNP
rs142080198	chr15	+	66332583	66332585	-/AG	hsa-mir-4311	seed			by-1000genomes	1000GENOMES,	0	dbSNP
rs34381260	chr15	+	86313794	86313794	-/T	hsa-mir-1276	seed			unknown	ABI,	0	dbSNP
rs66980019	chr16	-	2183122	2183123	-/T	hsa-mir-4516	seed			unknown	DEVINE_LAB,	0	dbSNP
rs689516	chr16	+	28969913	28969914	-/ATG	hsa-mir-4517	seed			unknown	OEFNER,	0.500000,0.500000,	dbSNP
rs34711227	chr17	+	80626171	80626171	-/C	hsa-mir-4525	seed			unknown	ABI,	0	dbSNP
rs74177813	chr19	+	54233108	54233109	-/C	hsa-mir-518e	seed			unknown	HUMANGENOME_JCVI,	0.500000,0.500000,	dbSNP
rs34416818	chr19	+	54233112	54233112	-/A	hsa-mir-518e	seed			unknown	ABI,	0	dbSNP
rs74177814	chr19	+	54233113	54233113	-/G	hsa-mir-518e	seed			unknown	HUMANGENOME_JCVI,	0.500000,0.500000,	dbSNP
rs138461304	chr2	+	47604828	47604833	-/TAAAG	hsa-mir-559	seed	ERBB2,VCL,MTA1,MTA2	19486885, 19584269	by-1000genomes	1000GENOMES,	0	dbSNP
rs140596642	chr2	+	233037429	233037447	-/CTGTACCATTTGCACTCC	hsa-mir-562	seed	EYA1,MET,PSEN1	19789318	by-1000genomes	1000GENOMES,	0	dbSNP
rs72366056	chr20	+	62551074	62551101	-/AGGACAGCGCCACGGAAGAGGACGCAC	hsa-mir-941-3	seed			unknown	DEVINE_LAB,	0	dbSNP
rs147472159	chr4	+	38869679	38869681	-/GT	hsa-mir-574	seed			by-1000genomes	1000GENOMES,	0	dbSNP
rs70962655	chr4	+	160050031	160050031	-/C	hsa-mir-3688-1	seed			unknown	HUMANGENOME_JCVI,	1.000000,	dbSNP
rs145931056	chr4	+	185772232	185772244	-/CCTATGCCCTCC	hsa-mir-3945	seed			by-1000genomes	1000GENOMES,	0	dbSNP
rs150447627	chr5	+	159901419	159901421	-/CT	hsa-mir-3142	seed			by-1000genomes	1000GENOMES,	0	dbSNP
rs150797141	chr6	+	30858731	30858733	-/CT	hsa-mir-4640	seed			by-cluster,by-1000genomes	1000GENOMES,	0	dbSNP
rs61596908	chr6	+	30858732	30858733	-/CT	hsa-mir-4640	seed			unknown	BUSHMAN,DEVINE_LAB,HGSV,	0.500000,0.500000,	dbSNP
rs34899210	chr6	+	91022475	91022475	-/G	hsa-mir-4464	seed			unknown	ABI,	0	dbSNP
rs71535143	chr7	+	4828257	4828258	-/C	hsa-mir-4656	seed			unknown	HUMANGENOME_JCVI,	0.500000,0.500000,	dbSNP
rs58872489	chr8	+	130508178	130508178	-/CA	hsa-mir-3673	seed			unknown	HGSV,	0	dbSNP
rs35804210	chr8	+	131020623	131020624	-/C	hsa-mir-5194	seed			unknown	ABI,	0	dbSNP
rs149611497	chr9	+	94398570	94398575	-/ATGCC	hsa-mir-3910-2	seed			by-1000genomes	1000GENOMES,	0	dbSNP
rs35027589	chrX	+	146295067	146295067	-/C	hsa-mir-513a-1	seed	CD274,B7H1	19155478	unknown	ABI,	0	dbSNP
rs34868728	chr1	+	85599499	85599500	-/T	hsa-mir-4423	mature			unknown	ABI,	0	dbSNP
rs35369290	chr1	+	228129316	228129317	-/C	hsa-mir-5008	mature			unknown	ABI,	0	dbSNP
rs34610391	chr10	+	77312284	77312284	-/A	hsa-mir-606	mature			unknown	ABI,	0	dbSNP
rs67749421	chr10	+	98901463	98901463	-/CGTAT	hsa-mir-5686	mature			unknown	DEVINE_LAB,	0	dbSNP
rs35834266	chr11	+	48118350	48118350	-/A	hsa-mir-3161	mature			unknown	DEVINE_LAB,	0	dbSNP
rs5811878	chr15	+	36219079	36219080	-/A	hsa-mir-4510	mature			unknown	DEVINE_LAB,	0	dbSNP
rs148138194	chr15	+	55665150	55665155	-/TTCGA	hsa-mir-628	mature			by-1000genomes	1000GENOMES,	0	dbSNP
rs72647784	chr15	+	93447645	93447646	-/GA	hsa-mir-3175	mature			unknown	RSG_JCVI,	0.125000,0.875000,	dbSNP
rs35356504	chr16	+	2321819	2321820	-/C	hsa-mir-940	mature	SEMA3F	22045659	unknown	ABI,	0	dbSNP
rs67715606	chr17	+	37882764	37882765	-/G	hsa-mir-4728	mature			unknown	DEVINE_LAB,	0	dbSNP
rs71359574	chr17	+	40646840	40646841	-/A	hsa-mir-548at	mature			unknown	HUMANGENOME_JCVI,	0.500000,0.500000,	dbSNP
rs60197191	chr22	+	31556050	31556050	-/AAAGCTCTTTGAAAAGCTGCC	hsa-mir-3928	mature			unknown	HGSV,	0	dbSNP
rs72358191	chr22	+	31556058	31556058	-/TTTGAAAAGCTGCCGAAGCTC	hsa-mir-3928	mature			unknown	DEVINE_LAB,	0	dbSNP
rs34874675	chr22	+	35731711	35731712	-/G	hsa-mir-3909	mature			unknown	ABI,	0	dbSNP
rs111509618	chr22	+	46509524	46509524	-/G	hsa-mir-4763	mature			unknown	BUSHMAN,	0.500000,0.500000,	dbSNP
rs36104419	chr22	+	49176154	49176154	-/G	hsa-mir-4535	mature			unknown	ABI,	0	dbSNP
rs70962655	chr4	+	160050031	160050031	-/C	hsa-mir-3688-2	mature			unknown	HUMANGENOME_JCVI,	1.000000,	dbSNP
rs34887287	chr5	+	170813684	170813684	-/A	hsa-mir-3912	mature			unknown	ABI,	0	dbSNP
rs71552023	chr6	+	30858687	30858687	-/G	hsa-mir-4640	mature			unknown	HUMANGENOME_JCVI,	0.500000,0.500000,	dbSNP
rs72553979	chr7	+	75544541	75544542	-/TCGGG	hsa-mir-4651	mature			unknown	PHARMGKB_PMT,	0.000713,0.999287,	dbSNP
rs35152011	chr9	-	68415369	68415370	-/C	hsa-mir-4477b	mature			unknown	ABI,	0	dbSNP
rs11273650	chr9	+	137741131	137741155	-/ATCACACCTCCCAGGAACCACAAT	hsa-mir-3689c	mature			unknown	DEVINE_LAB,	0	dbSNP
rs145326096	chrX	+	37883167	37883168	-/AAGT	hsa-mir-548aj-2	mature			unknown	GMI,	0	dbSNP
rs35468989	chrX	+	37883169	37883170	-/GTAA	hsa-mir-548aj-2	mature			unknown	ABI,BCMHGSC_JDW,	0	dbSNP
rs36100620	chrX	+	85090852	85090852	-/G	hsa-mir-1321	mature			unknown	ABI,	0	dbSNP
rs36092315	chrX	+	146340338	146340339	-/T	hsa-mir-509-2	mature	NTRK3,TRKC	19370765	unknown	ABI,BUSHMAN,	1.000000,	dbSNP
rs66652227	chr1	+	23189706	23189707	-/G	hsa-mir-4253	pre-miRNA			unknown	DEVINE_LAB,	0	dbSNP
rs5774708	chr1	+	65045602	65045603	-/A	hsa-mir-4794	pre-miRNA			by-cluster	BUSHMAN,DEVINE_LAB,GMI,PJP,	1.000000,	dbSNP
rs150290970	chr1	+	154077001	154077006	-/CACCT	hsa-mir-5698	pre-miRNA			by-1000genomes	1000GENOMES,	0	dbSNP
rs35180578	chr1	+	159869828	159869828	-/C	hsa-mir-4259	pre-miRNA			unknown	ABI,	0	dbSNP
rs34168153	chr1	+	224585962	224585962	-/C	hsa-mir-4742	pre-miRNA			unknown	ABI,	0	dbSNP
rs113974396	chr1	+	247365285	247365287	-/GA	hsa-mir-3916	pre-miRNA			by-cluster,by-1000genomes	1000GENOMES,BUSHMAN,	0.500000,0.500000,	dbSNP
rs11281876	chr10	+	98901447	98901447	-/CGTAT	hsa-mir-5686	pre-miRNA			unknown	DEVINE_LAB,	0	dbSNP
rs71854706	chr10	+	98901507	98901512	-/CGTAT	hsa-mir-5686	pre-miRNA			unknown	DEVINE_LAB,	0	dbSNP
rs72522057	chr10	+	98901513	98901513	-/CGTAT	hsa-mir-5686	pre-miRNA			unknown	DEVINE_LAB,	0	dbSNP
rs144623052	chr10	+	115537756	115537759	-/AAC	hsa-mir-4483	pre-miRNA			by-1000genomes	1000GENOMES,	0	dbSNP
rs34129608	chr10	+	115537756	115537757	-/AAC	hsa-mir-4483	pre-miRNA			unknown	DEVINE_LAB,	0	dbSNP
rs147006890	chr11	+	81601862	81601863	-/C	hsa-mir-4300	pre-miRNA			by-1000genomes	1000GENOMES,	0	dbSNP
rs34913856	chr11	+	96074648	96074649	-/G	hsa-mir-1260b	pre-miRNA			unknown	ABI,	0	dbSNP
rs34385807	chr12	+	7073344	7073344	-/C	hsa-mir-141	pre-miRNA	BAP1,BRD3,CLOCK,DLX5,EIF4E,KLF5,PTEN,SFPQ,SIP1,STK3,TGFB2,TRAPPC2P1,UBAP1,ZEB1,ZEB2,ZFPM2,BAP1,ELMO2,ERBB2IP,FOG2,HMGB1,KLHL20,MKK4,PTPRD,SERBP1,TGFBETA2,WDR37,ZFHX1B,CLOCK	18320040,17875710,20053927,15131085,19454767,21238947,15131085,20053927,17637574,19830559,15131085,18483486,18835392,20053927,18411277,18925646,20005803,20005803,20005803,20005803,20005803,17637574,20005803,19861690,20005803,17637574,18483486,20005803,18925646,15131085	unknown	ABI,	0	dbSNP
rs138509294	chr12	+	24365357	24365362	-/GTTGT	hsa-mir-920	pre-miRNA			by-cluster,by-1000genomes	1000GENOMES,	0	dbSNP
rs66686007	chr12	+	24365357	24365358	-/GTTGT	hsa-mir-920	pre-miRNA			unknown	DEVINE_LAB,	0	dbSNP
rs150776423	chr12	+	104324230	104324237	-/GGGGTGG	hsa-mir-3652	pre-miRNA			by-1000genomes	1000GENOMES,	0	dbSNP
rs62747560	chr12	+	104324230	104324231	-/GGGGTGG	hsa-mir-3652	pre-miRNA			unknown	DEVINE_LAB,	0	dbSNP
rs71440517	chr12	+	104324237	104324244	-/GGGGTGG	hsa-mir-3652	pre-miRNA			unknown	HUMANGENOME_JCVI,	0.500000,0.500000,	dbSNP
rs34651680	chr12	+	109230732	109230732	-/G	hsa-mir-619	pre-miRNA			unknown	ABI,	0	dbSNP
rs71083196	chr12	+	112475427	112475427	-/C	hsa-mir-3657	pre-miRNA			unknown	HUMANGENOME_JCVI,	1.000000,	dbSNP
rs71083197	chr12	+	112475429	112475429	-/G	hsa-mir-3657	pre-miRNA			unknown	HUMANGENOME_JCVI,	1.000000,	dbSNP
rs10549054	chr12	+	116586414	116586416	-/TA	hsa-mir-620	pre-miRNA			by-cluster,by-1000genomes	1000GENOMES,DEVINE_LAB,	0	dbSNP
rs140957424	chr12	+	116586414	116586418	-/TATA	hsa-mir-620	pre-miRNA			unknown	GMI,	0	dbSNP
rs5801168	chr12	+	116586425	116586427	-/AT	hsa-mir-620	pre-miRNA			unknown	DEVINE_LAB,	0	dbSNP
rs113328518	chr12	+	116586432	116586436	-/TATA	hsa-mir-620	pre-miRNA			unknown	BUSHMAN,	0.500000,0.500000,	dbSNP
rs34380284	chr12	+	116586435	116586437	-/C	hsa-mir-620	pre-miRNA			unknown	ABI,	0	dbSNP
rs34551929	chr12	+	116586435	116586436	-/A	hsa-mir-620	pre-miRNA			unknown	ABI,	0	dbSNP
rs35170395	chr14	+	28102476	28102478	-/TA	hsa-mir-3171	pre-miRNA			by-cluster,by-1000genomes	1000GENOMES,DEVINE_LAB,	0	dbSNP
rs67062245	chr14	+	28102483	28102485	-/AT	hsa-mir-3171	pre-miRNA			by-cluster	DEVINE_LAB,HUMANGENOME_JCVI,PJP,	1.000000,	dbSNP
rs35789908	chr14	+	67908587	67908587	-/G	hsa-mir-5694	pre-miRNA			unknown	ABI,	0	dbSNP
rs138683246	chr14	+	77732622	77732623	-/A	hsa-mir-1260a	pre-miRNA			by-1000genomes	1000GENOMES,	0	dbSNP
rs28909969	chr14	-	77732627	77732628	-/T	hsa-mir-1260a	pre-miRNA			by-cluster,by-frequency	EGP_SNPS,ILLUMINA,	0.036458,0.963542,	dbSNP
rs34557733	chr14	+	101493129	101493129	-/A	hsa-mir-329-1	pre-miRNA			unknown	ABI,	0	dbSNP
rs34520022	chr15	+	31357245	31357245	-/G	hsa-mir-211	pre-miRNA			unknown	ABI,	0	dbSNP
rs71309450	chr15	-	34674345	34674345	-/G	hsa-mir-1233-1	pre-miRNA			unknown	HUMANGENOME_JCVI,	0.500000,0.500000,	dbSNP
rs3838847	chr15	-	59463450	59463451	-/A	hsa-mir-2116	pre-miRNA			unknown	YUSUKE,	0	dbSNP
rs139334001	chr15	+	72879653	72879653	-/TTG	hsa-mir-630	pre-miRNA	BCL2,BCL2L2,YAP1	21274007	by-cluster,by-1000genomes	1000GENOMES,BL,GMI,	0	dbSNP
rs142273017	chr15	+	75645965	75645967	-/CT	hsa-mir-631	pre-miRNA	SULT1A1	20881232	by-cluster,by-1000genomes	1000GENOMES,BL,PJP,	0	dbSNP
rs5745925	chr15	+	75645966	75645967	-/CT	hsa-mir-631	pre-miRNA	SULT1A1	20881232	by-cluster,by-frequency	DEVINE_LAB,EGP_SNPS,HUMANGENOME_JCVI,	0.070588,0.929412,	dbSNP
rs71464494	chr15	+	90393949	90393949	-/T	hsa-mir-5094	pre-miRNA			by-cluster	BL,BUSHMAN,HUMANGENOME_JCVI,	0.250000,0.750000,	dbSNP
rs67063227	chr15	+	90393950	90393950	-/T	hsa-mir-5094	pre-miRNA			unknown	DEVINE_LAB,	0	dbSNP
rs35143473	chr17	+	29902518	29902519	-/T	hsa-mir-365b	pre-miRNA			unknown	ABI,	0	dbSNP
rs148953276	chr17	+	79107017	79107018	-/T	hsa-mir-1250	pre-miRNA			by-cluster,by-1000genomes	1000GENOMES,	0	dbSNP
rs10670323	chr19	+	54228742	54228742	-/AAAGA	hsa-mir-516b-2	pre-miRNA			by-cluster,by-1000genomes	1000GENOMES,BUSHMAN,DEVINE_LAB,	0.500000,0.500000,	dbSNP
rs33953969	chr19	+	54228743	54228743	-/AAAGA	hsa-mir-516b-2	pre-miRNA			unknown	DEVINE_LAB,	0	dbSNP
rs10583889	chr19	+	54228773	54228774	-/TT	hsa-mir-516b-2	pre-miRNA			unknown	DEVINE_LAB,	0	dbSNP
rs141891128	chr19	+	54228773	54228775	-/TT	hsa-mir-516b-2	pre-miRNA			by-1000genomes	1000GENOMES,	0	dbSNP
rs111745142	chr19	+	54245841	54245841	-/GT	hsa-mir-520h	pre-miRNA	ABCG2,CDKN1A,ID1,ID3,SMAD6,VEGFA,VEGF	18189265, 20190813, 19435428, 19435428, 18189265, 18320040, 18320040	unknown	BUSHMAN,	1.000000,	dbSNP
rs140633075	chr19	+	54291989	54291993	-/TGTC	hsa-mir-373	pre-miRNA	AB037820, ADAM9, AF022789, ANKRD13B, AOF1, ARHGEF3, BAZ1A, C11orf15, C12orf23, C13orf27, C20orf142, C2orf18, C5orf5, C9orf78, CD24, CD24L4, CD44, CD83, CDK11, CDK19, CENPF, CFL2, CKLFSF4, CMTM4, CNOT6, CSDC2, CYB5R4, EG1, FAM13B, FLJ25555, FLJ34236, FYCO1, GBAS, GBP3, GLTP, GLTPP1, GPSM2, HERPUD1, HLA-B, HSPA14, INSIG2, KIAA1194, KIAA1399, KIAA1919, KIF23, KLHL12, LATS2, LMNB1, LOC149420, LOC5103…	19501585	by-1000genomes	1000GENOMES,	0	dbSNP
rs72536414	chr2	+	12877500	12877500	-/A	hsa-mir-3125	pre-miRNA			unknown	BGI,	0	dbSNP
rs5829384	chr2	+	12877501	12877501	-/A	hsa-mir-3125	pre-miRNA			by-cluster,by-1000genomes	1000GENOMES,BUSHMAN,DEVINE_LAB,GMI,HUMANGENOME_JCVI,PJP,	1.000000,	dbSNP
rs33977954	chr2	+	12877502	12877502	-/A	hsa-mir-3125	pre-miRNA			unknown	DEVINE_LAB,PJP,	0	dbSNP
rs138437601	chr2	+	32757201	32757221	-/GTGTGTGTGTGTGTGTGTGT	hsa-mir-558	pre-miRNA			by-1000genomes	1000GENOMES,	0	dbSNP
rs72089144	chr2	+	32757230	32757230	-/GTGT	hsa-mir-558	pre-miRNA			unknown	DEVINE_LAB,	0	dbSNP
rs71953654	chr2	+	32757231	32757231	-/TGTGTGTGTG	hsa-mir-558	pre-miRNA			unknown	DEVINE_LAB,	0	dbSNP
rs35999329	chr2	+	32757238	32757238	-/TGTG	hsa-mir-558	pre-miRNA			by-cluster	ABI,HUMANGENOME_JCVI,	1.000000,	dbSNP
rs72215615	chr2	+	32757239	32757239	-/TGTG	hsa-mir-558	pre-miRNA			unknown	DEVINE_LAB,	0	dbSNP
rs111708138	chr2	+	133014651	133014651	-/C	hsa-mir-663b	pre-miRNA	JUNB,JUND	20622002	unknown	BUSHMAN,	0.500000,0.500000,	dbSNP
rs71974827	chr2	+	219923411	219923411	-/G	hsa-mir-3131	pre-miRNA			unknown	DEVINE_LAB,	0	dbSNP
rs57408770	chr2	+	219923418	219923418	-/AAG	hsa-mir-3131	pre-miRNA			by-cluster	HGSV,HUMANGENOME_JCVI,	1.000000,	dbSNP
rs66525137	chr2	+	239990577	239990577	-/G	hsa-mir-4440	pre-miRNA			unknown	DEVINE_LAB,	0	dbSNP
rs35645123	chr20	+	49202354	49202354	-/A	hsa-mir-645	pre-miRNA			unknown	ABI,	0	dbSNP
rs3052281	chr21	-	9825840	9825840	-/GCC	hsa-mir-3648	pre-miRNA			unknown	TSC-CSHL,	0	dbSNP
rs3080117	chr21	+	15017165	15017165	-/GTA	hsa-mir-3118-5	pre-miRNA			unknown	TSC-CSHL,	0	dbSNP
rs80166589	chr22	+	28316591	28316591	-/G	hsa-mir-3199-2	pre-miRNA			by-cluster,by-1000genomes	1000GENOMES,BL,GMI,	0	dbSNP
rs80166589	chr22	+	28316591	28316591	-/G	hsa-mir-3199-1	pre-miRNA			by-cluster,by-1000genomes	1000GENOMES,BL,GMI,	0	dbSNP
rs75321888	chr22	+	28316592	28316592	-/G	hsa-mir-3199-1	pre-miRNA			unknown	BGI,	0	dbSNP
rs75321888	chr22	+	28316592	28316592	-/G	hsa-mir-3199-2	pre-miRNA			unknown	BGI,	0	dbSNP
rs149857288	chr22	+	28316593	28316593	-/G	hsa-mir-3199-1	pre-miRNA			unknown	GMI,	0	dbSNP
rs149857288	chr22	+	28316593	28316593	-/G	hsa-mir-3199-2	pre-miRNA			unknown	GMI,	0	dbSNP
rs34963591	chr3	+	19356361	19356361	-/C	hsa-mir-4791	pre-miRNA			unknown	ABI,	0	dbSNP
rs35071197	chr3	+	55886522	55886522	-/G	hsa-mir-3938	pre-miRNA			unknown	ABI,	0	dbSNP
rs148810357	chr3	+	55886573	55886575	-/AA	hsa-mir-3938	pre-miRNA			by-cluster,by-1000genomes	1000GENOMES,	0	dbSNP
rs10575780	chr3	+	55886580	55886582	-/AA	hsa-mir-3938	pre-miRNA			unknown	BCMHGSC_JDW,DEVINE_LAB,	0	dbSNP
rs76778672	chr3	+	111831735	111831736	-/AA	hsa-mir-567	pre-miRNA			unknown	BCMHGSC_JDW,	0	dbSNP
rs71704738	chr3	+	111831737	111831737	-/AAAA	hsa-mir-567	pre-miRNA			unknown	DEVINE_LAB,	0	dbSNP
rs34864809	chr3	+	125509374	125509374	-/G	hsa-mir-548i-1	pre-miRNA			unknown	ABI,	0	dbSNP
rs34664737	chr3	+	197020780	197020780	-/A	hsa-mir-4797	pre-miRNA			by-cluster,by-1000genomes	1000GENOMES,ABI,GMI,	0	dbSNP
rs72125783	chr3	+	197020781	197020781	-/A	hsa-mir-4797	pre-miRNA			unknown	DEVINE_LAB,	0	dbSNP
rs72598600	chr3	+	197020785	197020785	-/A	hsa-mir-4797	pre-miRNA			unknown	BGI,	0	dbSNP
rs3836429	chr3	+	197020786	197020786	-/A	hsa-mir-4797	pre-miRNA			by-cluster	DEVINE_LAB,GMI,YUSUKE,	0	dbSNP
rs72025149	chr3	+	197020787	197020787	-/A	hsa-mir-4797	pre-miRNA			unknown	DEVINE_LAB,	0	dbSNP
rs3034718	chr4	+	1988188	1988188	-/CT	hsa-mir-943	pre-miRNA			by-cluster,by-1000genomes	1000GENOMES,ABI,BUSHMAN,HGSV,TSC-CSHL,	1.000000,	dbSNP
rs35401110	chr4	+	1988189	1988189	-/CT	hsa-mir-943	pre-miRNA			unknown	DEVINE_LAB,	0	dbSNP
rs111482845	chr4	+	9557815	9557821	-/AGAAGG	hsa-mir-548i-2	pre-miRNA			by-cluster,by-1000genomes	1000GENOMES,BUSHMAN,GMI,	0.500000,0.500000,	dbSNP
rs34157017	chr5	+	31936263	31936263	-/A	hsa-mir-4279	pre-miRNA			unknown	ABI,	0	dbSNP
rs34630557	chr5	+	89312451	89312451	-/C	hsa-mir-3660	pre-miRNA			unknown	ABI,	0	dbSNP
rs10697860	chr5	+	95414851	95414851	-/ATAAA	hsa-mir-583	pre-miRNA	Eralpha	20180843	unknown	DEVINE_LAB,	0	dbSNP
rs35731356	chr5	+	132763304	132763304	-/G	hsa-mir-1289-2	pre-miRNA			unknown	ABI,	0	dbSNP
rs35579612	chr5	+	143059430	143059430	-/G	hsa-mir-5197	pre-miRNA			unknown	ABI,	0	dbSNP
rs34889453	chr5	+	154065382	154065383	-/A	hsa-mir-1303	pre-miRNA			by-cluster	ABI,BUSHMAN,DEVINE_LAB,GMI,PJP,	1.000000,	dbSNP
rs33982250	chr5	+	154065384	154065385	-/A	hsa-mir-1303	pre-miRNA			by-cluster	DEVINE_LAB,HGSV,HUMANGENOME_JCVI,PJP,	1.000000,	dbSNP
rs34983866	chr5	-	176056491	176056492	-/C	hsa-mir-4281	pre-miRNA			unknown	ABI,	0	dbSNP
rs5876554	chr6	+	57254950	57254950	-/T	hsa-mir-548u	pre-miRNA			by-cluster,by-1000genomes	1000GENOMES,BL,DEVINE_LAB,	0	dbSNP
rs33917213	chr6	+	57254951	57254951	-/T	hsa-mir-548u	pre-miRNA			unknown	DEVINE_LAB,HGSV,	0	dbSNP
rs67187462	chr6	+	57254952	57254952	-/T	hsa-mir-548u	pre-miRNA			unknown	DEVINE_LAB,	0	dbSNP
rs113038410	chr6	+	76138146	76138146	-/AG	hsa-mir-4463	pre-miRNA			by-cluster,by-1000genomes	1000GENOMES,BL,BUSHMAN,	1.000000,	dbSNP
rs67616071	chr6	+	76138147	76138147	-/AG	hsa-mir-4463	pre-miRNA			unknown	DEVINE_LAB,PJP,	0	dbSNP
rs5877455	chr6	+	76138148	76138148	-/AG	hsa-mir-4463	pre-miRNA			by-cluster	DEVINE_LAB,GMI,	0	dbSNP
rs35670811	chr6	+	76138149	76138149	-/AG	hsa-mir-4463	pre-miRNA			unknown	DEVINE_LAB,	0	dbSNP
rs72556173	chr6	+	141004963	141004963	-/T	hsa-mir-4465	pre-miRNA			unknown	BGI,	0	dbSNP
rs5880480	chr6	+	141004964	141004964	-/T	hsa-mir-4465	pre-miRNA			by-cluster,by-1000genomes	1000GENOMES,ABI,BL,BUSHMAN,DEVINE_LAB,GMI,HUMANGENOME_JCVI,	1.000000,	dbSNP
rs62919962	chr6	+	141004965	141004965	-/T	hsa-mir-4465	pre-miRNA			unknown	DEVINE_LAB,	0	dbSNP
rs111252952	chr6	+	155174524	155174524	-/T	hsa-mir-1273c	pre-miRNA			unknown	BUSHMAN,	0.500000,0.500000,	dbSNP
rs113294256	chr6	+	167411342	167411344	-/AT	hsa-mir-3939	pre-miRNA			unknown	BUSHMAN,	0.500000,0.500000,	dbSNP
rs113821008	chr7	+	29720392	29720395	-/ACA	hsa-mir-550a-3	pre-miRNA			unknown	BUSHMAN,	1.000000,	dbSNP
rs113464681	chr7	+	32772636	32772639	-/TGT	hsa-mir-550a-2	pre-miRNA			unknown	BUSHMAN,	0.500000,0.500000,	dbSNP
rs113464681	chr7	+	32772636	32772639	-/TGT	hsa-mir-550b-2	pre-miRNA			unknown	BUSHMAN,	0.500000,0.500000,	dbSNP
rs35930643	chr7	+	93113323	93113323	-/A	hsa-mir-489	pre-miRNA	PTPN11,GCA,PEX7	20700123, 19440384	unknown	ABI,	0	dbSNP
rs34109026	chr7	+	98479273	98479274	-/T	hsa-mir-3609	pre-miRNA			unknown	ABI,	0	dbSNP
rs34606939	chr7	+	101936372	101936372	-/G	hsa-mir-4285	pre-miRNA			unknown	ABI,	0	dbSNP
rs35647990	chr7	+	101936419	101936419	-/C	hsa-mir-4285	pre-miRNA			unknown	ABI,	0	dbSNP
rs67404380	chr7	+	158384305	158384309	-/TGTG	hsa-mir-5707	pre-miRNA			by-cluster,by-1000genomes	1000GENOMES,DEVINE_LAB,	0	dbSNP
rs57838569	chr7	+	158384306	158384310	-/GTGT	hsa-mir-5707	pre-miRNA			unknown	HGSV,	0	dbSNP
rs150141473	chr8	+	26906433	26906438	-/TAAAG	hsa-mir-548h-4	pre-miRNA			by-cluster,by-1000genomes	1000GENOMES,	0	dbSNP
rs74273836	chr8	+	26906436	26906441	-/AGTAA	hsa-mir-548h-4	pre-miRNA			unknown	BCMHGSC_JDW,	0	dbSNP
rs72177614	chr8	+	41517960	41517960	-/G	hsa-mir-486	pre-miRNA	CD40	19475450	unknown	DEVINE_LAB,	0	dbSNP
rs111293293	chr8	+	75460785	75460785	-/G	hsa-mir-5681b	pre-miRNA			unknown	BUSHMAN,	1.000000,	dbSNP
rs111293293	chr8	+	75460785	75460785	-/G	hsa-mir-5681a	pre-miRNA			unknown	BUSHMAN,	1.000000,	dbSNP
rs35605502	chr8	+	104166902	104166902	-/C	hsa-mir-3151	pre-miRNA			by-cluster,by-1000genomes	1000GENOMES,ABI,BL,	0	dbSNP
rs72544670	chr8	+	104166904	104166904	-/C	hsa-mir-3151	pre-miRNA			unknown	BGI,	0	dbSNP
rs150586895	chr8	+	104166905	104166905	-/C	hsa-mir-3151	pre-miRNA			unknown	GMI,	0	dbSNP
rs139528851	chr8	+	105496635	105496645	-/ATTGAAAGTA	hsa-mir-548a-3	pre-miRNA			by-cluster,by-1000genomes	1000GENOMES,	0	dbSNP
rs71297276	chr8	+	105496637	105496638	-/TGAAAGTAAT	hsa-mir-548a-3	pre-miRNA			unknown	HUMANGENOME_JCVI,	1.000000,	dbSNP
rs57824231	chr8	+	130508129	130508130	-/AT	hsa-mir-3673	pre-miRNA			unknown	HGSV,	0	dbSNP
rs35486628	chr8	+	145619377	145619377	-/G	hsa-mir-939	pre-miRNA			unknown	ABI,	0	dbSNP
rs145341443	chr8	+	145625524	145625526	-/CC	hsa-mir-1234	pre-miRNA			unknown	PJP,	0	dbSNP
rs66769762	chr8	-	145625536	145625537	-/GG	hsa-mir-1234	pre-miRNA			unknown	HUMANGENOME_JCVI,	1.000000,	dbSNP
rs76908615	chr8	+	145625541	145625542	-/CC	hsa-mir-1234	pre-miRNA			unknown	BCMHGSC_JDW,	0	dbSNP
rs141426259	chr9	+	36864288	36864289	-/C	hsa-mir-4540	pre-miRNA			by-1000genomes	1000GENOMES,	0	dbSNP
rs35152011	chr9	-	68415369	68415370	-/C	hsa-mir-4477a	pre-miRNA			unknown	ABI,	0	dbSNP
rs143714958	chr9	+	91360755	91360756	-/T	hsa-mir-4289	pre-miRNA			by-1000genomes	1000GENOMES,	0	dbSNP
rs149611497	chr9	+	94398570	94398575	-/ATGCC	hsa-mir-3910-1	pre-miRNA			by-1000genomes	1000GENOMES,	0	dbSNP
rs111496711	chr9	+	137271317	137271317	-/A	hsa-mir-4669	pre-miRNA			unknown	BUSHMAN,	1.000000,	dbSNP
rs34952329	chrX	+	65238767	65238767	-/C	hsa-mir-223	pre-miRNA	ARID4B,CHUK,E2F1,IL6,LMO2,LPIN2,MEF2C,NFIA,NFIX,RHOB,STMN1,HIV1,IRS1,LMO2,NFIA	21305051, 20711193, 20029046, 21305051, 19278969, 21305051, 18278031, 17996649, 19850724, 19850724, 18555017, 17906637, 19502786, 19017354, 16325577	unknown	ABI,	0	dbSNP
rs35376760	chrX	+	78156693	78156693	-/G	hsa-mir-4328	pre-miRNA			unknown	ABI,	0	dbSNP
.	chr4	-	185772232	185772232	TCCTATGCCCTCC/T	hsa-mir-3945	mature				1000G		GATK
.	chr12	-	116866107	116866107	A/AC	hsa-mir-4472-2	mature				1000G		GATK
.	chr13	-	50570604	50570604	CA/C	hsa-mir-3613	mature				1000G		GATK
.	chr17	-	65467630	65467630	CTG/C	hsa-mir-548d-2	mature				1000G		GATK
.	chr19	+	54245839	54245839	A/AGT	hsa-mir-520h	mature				1000G		GATK
.	chrX	-	37883167	37883167	AAAGT/A	hsa-mir-548aj-2	mature				1000G		GATK
.	chrX	-	146340338	146340338	CT/C	hsa-mir-509-2	mature				1000G		GATK
1163996	chr4	+	7461826	7461826	C/CCA,CCCA	hsa-mir-4274	mature				Mills_and_1000G		GATK
.	chr11	-	46774687	46774687	T/TA	hsa-mir-5582	mature				Mills_and_1000G		GATK
.	chr17	+	78072642	78072642	T/TG	hsa-mir-1268b	mature				Mills_and_1000G		GATK
.	chr4	-	1988184	1988184	A/ACC	hsa-mir-943	pre-miRNA				1000G		GATK
.	chr5	+	154065369	154065369	A/AT	hsa-mir-1303	pre-miRNA				1000G		GATK
.	chr5	+	154065381	154065381	TTA/T	hsa-mir-1303	pre-miRNA				1000G		GATK
.	chr6	+	99572534	99572534	GA/G	hsa-mir-548ai	pre-miRNA				1000G		GATK
.	chr7	-	29720392	29720392	TACA/T	hsa-mir-550a-3	pre-miRNA				1000G		GATK
.	chr7	-	29720392	29720392	TACA/T	hsa-mir-550a-3	pre-miRNA				1000G		GATK
.	chr8	+	75460784	75460784	T/TG	hsa-mir-5681a	pre-miRNA				1000G		GATK
.	chr8	-	75460785	75460785	G/GGA	hsa-mir-5681b	pre-miRNA				1000G		GATK
.	chr8	+	75460785	75460785	G/GGA	hsa-mir-5681a	pre-miRNA				1000G		GATK
.	chr8	+	104166902	104166902	G/GC	hsa-mir-3151	pre-miRNA				1000G		GATK
.	chr9	-	36864288	36864288	TC/T	hsa-mir-4540	pre-miRNA				1000G		GATK
.	chr13	-	50570604	50570604	CA/C	hsa-mir-3613	pre-miRNA				1000G		GATK
.	chr14	-	107259115	107259115	AACAC/A	hsa-mir-5195	pre-miRNA				1000G		GATK
.	chr14	-	107259115	107259115	AACAC/A	hsa-mir-5195	pre-miRNA				1000G		GATK
.	chr16	+	76902846	76902846	G/GCA	hsa-mir-4719	pre-miRNA				1000G		GATK
.	chr17	-	65467630	65467630	CTG/C	hsa-mir-548d-2	pre-miRNA				1000G		GATK
.	chr17	+	65467630	65467630	CTG/C	hsa-mir-548aa-2	pre-miRNA				1000G		GATK
.	chrX	-	37883167	37883167	AAAGT/A	hsa-mir-548aj-2	pre-miRNA				1000G		GATK
.	chrX	-	146340338	146340338	CT/C	hsa-mir-509-2	pre-miRNA				1000G		GATK
2024450	chr1	+	65045602	65045602	TA/T	hsa-mir-4794	pre-miRNA				Mills_and_1000G		GATK
rs113974396	chr1	-	247365285	247365285	GGA/G	hsa-mir-3916	pre-miRNA				Mills_and_1000G		GATK
rs5829384,239164	chr2	+	12877501	12877501	G/GA	hsa-mir-3125	pre-miRNA				Mills_and_1000G		GATK
rs66525137	chr2	-	239990576	239990576	A/AG	hsa-mir-4440	pre-miRNA				Mills_and_1000G		GATK
.	chr3	-	31203271	31203271	TAC/T	hsa-mir-466	pre-miRNA				Mills_and_1000G		GATK
.	chr3	+	49311588	49311588	TG/T	hsa-mir-4271	pre-miRNA				Mills_and_1000G		GATK
rs112304609	chr3	-	55886573	55886573	TAA/T	hsa-mir-3938	pre-miRNA				Mills_and_1000G		GATK
rs3836429	chr3	-	197020780	197020780	G/GA	hsa-mir-4797	pre-miRNA				Mills_and_1000G		GATK
rs3836429	chr3	-	197020780	197020780	G/GA	hsa-mir-4797	pre-miRNA				Mills_and_1000G		GATK
rs111482845	chr4	-	9557815	9557815	TAGAAGG/T	hsa-mir-548i-2	pre-miRNA				Mills_and_1000G		GATK
.	chr4	-	113569539	113569539	CACTT/C	hsa-mir-302c	pre-miRNA				Mills_and_1000G		GATK
.	chr4	+	174189355	174189355	C/CA	hsa-mir-548t	pre-miRNA				Mills_and_1000G		GATK
.	chr4	+	174189355	174189355	C/CA	hsa-mir-548t	pre-miRNA				Mills_and_1000G		GATK
1764671,rs33982250	chr5	+	154065382	154065382	TA/T	hsa-mir-1303	pre-miRNA				Mills_and_1000G		GATK
.	chr6	+	30858731	30858731	CCT/C	hsa-mir-4640	pre-miRNA				Mills_and_1000G		GATK
157075	chr6	+	57254950	57254950	A/AT	hsa-mir-548u	pre-miRNA				Mills_and_1000G		GATK
rs113038410,795686	chr6	+	76138146	76138146	C/CAG	hsa-mir-4463	pre-miRNA				Mills_and_1000G		GATK
rs5880480,69814	chr6	+	141004964	141004964	G/GT	hsa-mir-4465	pre-miRNA				Mills_and_1000G		GATK
rs74273836	chr8	-	26906433	26906433	TTAAAG/T	hsa-mir-548h-4	pre-miRNA				Mills_and_1000G		GATK
rs74273836	chr8	-	26906433	26906433	TTAAAG/T	hsa-mir-548h-4	pre-miRNA				Mills_and_1000G		GATK
.	chr8	-	105496635	105496635	CATTGAAAGTA/C	hsa-mir-548a-3	pre-miRNA				Mills_and_1000G		GATK
.	chr8	-	105496635	105496635	CATTGAAAGTA/C	hsa-mir-548a-3	pre-miRNA				Mills_and_1000G		GATK
.	chr9	-	91360755	91360755	CT/C	hsa-mir-4289	pre-miRNA				Mills_and_1000G		GATK
rs34129608	chr10	-	115537756	115537756	AAAC/A	hsa-mir-4483	pre-miRNA				Mills_and_1000G		GATK
.	chr10	-	118927239	118927239	AT/A	hsa-mir-3663	pre-miRNA				Mills_and_1000G		GATK
.	chr10	-	118927239	118927239	AT/A	hsa-mir-3663	pre-miRNA				Mills_and_1000G		GATK
.	chr11	-	46774687	46774687	T/TA	hsa-mir-5582	pre-miRNA				Mills_and_1000G		GATK
.	chr11	-	81601862	81601862	GC/G	hsa-mir-4300	pre-miRNA				Mills_and_1000G		GATK
rs66686007	chr12	+	24365357	24365357	AGTTGT/A	hsa-mir-920	pre-miRNA				Mills_and_1000G		GATK
rs71440517	chr12	+	104324230	104324230	AGGGGTGG/A	hsa-mir-3652	pre-miRNA				Mills_and_1000G		GATK
.	chr13	+	100295362	100295362	CT/C	hsa-mir-4306	pre-miRNA				Mills_and_1000G		GATK
2669273,rs67062245	chr14	-	28102476	28102476	CTA/C	hsa-mir-3171	pre-miRNA				Mills_and_1000G		GATK
rs28909969	chr14	+	77732622	77732622	CA/C	hsa-mir-1260a	pre-miRNA				Mills_and_1000G		GATK
1225461	chr15	+	72879653	72879653	A/ATG,ATTG	hsa-mir-630	pre-miRNA				Mills_and_1000G		GATK
1766288	chr15	-	75645965	75645965	CCT/C	hsa-mir-631	pre-miRNA				Mills_and_1000G		GATK
1004059	chr15	-	90393949	90393949	C/CT	hsa-mir-5094	pre-miRNA				Mills_and_1000G		GATK
.	chr17	-	79107017	79107017	CT/C	hsa-mir-1250	pre-miRNA				Mills_and_1000G		GATK
.	chr19	-	6416443	6416443	G/GT	hsa-mir-3940	pre-miRNA				Mills_and_1000G		GATK
.	chr19	-	6416443	6416443	G/GT	hsa-mir-3940	pre-miRNA				Mills_and_1000G		GATK
.	chr19	-	47212569	47212569	TC/T	hsa-mir-320e	pre-miRNA				Mills_and_1000G		GATK
.	chr19	+	54200829	54200829	G/GA,GAA	hsa-mir-525	pre-miRNA				Mills_and_1000G		GATK
.	chr19	+	54200829	54200829	G/GA,GAA	hsa-mir-525	pre-miRNA				Mills_and_1000G		GATK
rs10583889	chr19	+	54228773	54228773	CTT/C	hsa-mir-516b-2	pre-miRNA				Mills_and_1000G		GATK
rs10583889	chr19	+	54228773	54228773	CTT/C	hsa-mir-516b-2	pre-miRNA				Mills_and_1000G		GATK
.	chr19	+	54291989	54291989	TTGTC/T	hsa-mir-373	pre-miRNA				Mills_and_1000G		GATK
.	chr19	+	54291989	54291989	TTGTC/T	hsa-mir-373	pre-miRNA				Mills_and_1000G		GATK
.	chr20	-	34041882	34041882	T/TA	hsa-mir-1289-1	pre-miRNA				Mills_and_1000G		GATK
.	chr4	+	7461824	7461824	T/TCCC	hsa-mir-4274	seed				1000G		GATK
.	chr4	-	113569539	113569539	CACTT/C	hsa-mir-302c	seed	ESR1, CCND1	19684618, 21062975		Mills_and_1000G		GATK
.	chr6	+	30858731	30858731	CCT/C	hsa-mir-4640	seed				Mills_and_1000G		GATK
rs11382316,270102	chr11	+	48118347	48118347	T/TA	hsa-mir-3161	seed				Mills_and_1000G		GATK
.	chr12	-	116866112	116866112	CCA/C	hsa-mir-4472-2	seed				Mills_and_1000G		GATK
rs57833593	chr12	-	116866113	116866113	CA/C	hsa-mir-4472-2	seed				Mills_and_1000G		GATK
.	chr15	+	66332583	66332583	AAG/A	hsa-mir-4311	seed				Mills_and_1000G		GATK
