# Supplementary material for: Systematic Analysis of microRNA Targeting Impacted by Small Insertions and Deletions in Human Genome
Source: PLoS One. 2012 Sep 25;7(9):e46176. doi: 10.1371/journal.pone.0046176 (PMC3457991; doi:10.1371/journal.pone.0046176)
Supplement: Table S2 — Indels in PAR-CLIP data found to disrupt or create sites for miRNA. (XLS) [file pone.0046176.s007.xls]

## Sheet: PAR-CLIP
Refseq Id	Name	dbSNP ID	Variation type	Chromosome	Strand	SNPloc	Variation	miRNA	TargetSiteStart	TargetSiteEnd	mRNA_Seq	miRSeed_Seq	SeedClass	TargetSiteClass	PAR-CLIP ID	valid	submitters	alleleFreqs	Database
NM_000259	MYO5A	rs79899655	insertion	chr15	+	52604140	-/GTCATTTTT	hsa-miR-549	52604138	52604143	tatgaagctgtttgacttccataaatattgcacatattttaataagatTTGTCAtttttatagaccatctaacagttaaatttatataacctatgattgtaattcagag	UGACAACU	m6a	Created	ALL_AGO|slc5095_chr15|44|2|8|0.25|COORDS=chr15-:50391395	unknown	BCMHGSC_JDW,	0	dbSNP
NM_000259	MYO5A	rs79899655	insertion	chr15	+	52604140	-/GTCATTTTT	hsa-miR-4504	52604138	52604143	tatgaagctgtttgacttccataaatattgcacatattttaataagatTTGTCAtttttatagaccatctaacagttaaatttatataacctatgattgtaattcagag	UGUGACAA	m6c	Created	ALL_AGO|slc5095_chr15|44|2|8|0.25|COORDS=chr15-:50391395	unknown	BCMHGSC_JDW,	0	dbSNP
NM_000259	MYO5A	rs79899655	insertion	chr15	+	52604140	-/GTCATTTTT	hsa-miR-4719	52604136	52604141	tatgaagctgtttgacttccataaatattgcacatattttaataagATTTGTcatttttatagaccatctaacagttaaatttatataacctatgattgtaattcagag	UCACAAAU	m6c	Created	ALL_AGO|slc5095_chr15|44|2|8|0.25|COORDS=chr15-:50391395	unknown	BCMHGSC_JDW,	0	dbSNP
NM_000259	MYO5A	rs79899655	insertion	chr15	+	52604140	-/GTCATTTTT	hsa-miR-7-1-3p	52604136	52604141	tatgaagctgtttgacttccataaatattgcacatattttaataagATTTGTcatttttatagaccatctaacagttaaatttatataacctatgattgtaattcagag	CAACAAAU	m6c	Created	ALL_AGO|slc5095_chr15|44|2|8|0.25|COORDS=chr15-:50391395	unknown	BCMHGSC_JDW,	0	dbSNP
NM_000259	MYO5A	rs79899655	insertion	chr15	+	52604140	-/GTCATTTTT	hsa-miR-7-2-3p	52604136	52604141	tatgaagctgtttgacttccataaatattgcacatattttaataagATTTGTcatttttatagaccatctaacagttaaatttatataacctatgattgtaattcagag	CAACAAAU	m6c	Created	ALL_AGO|slc5095_chr15|44|2|8|0.25|COORDS=chr15-:50391395	unknown	BCMHGSC_JDW,	0	dbSNP
NM_000259	MYO5A	rs79899655	insertion	chr15	+	52604140	-/GTCATTTTT	hsa-miR-425-5p	52604139	52604145	tatgaagctgtttgacttccataaatattgcacatattttaataagattTGTCATTtttatagaccatctaacagttaaatttatataacctatgattgtaattcagag	AAUGACAC	m7a	Created	ALL_AGO|slc5095_chr15|44|2|8|0.25|COORDS=chr15-:50391395	unknown	BCMHGSC_JDW,	0	dbSNP
NM_000259	MYO5A	rs79899655	insertion	chr15	+	52604140	-/GTCATTTTT	hsa-miR-4762-5p	52604134	52604140	tatgaagctgtttgacttccataaatattgcacatattttaataAGATTTGtcatttttatagaccatctaacagttaaatttatataacctatgattgtaattcagag	CCAAAUCU	m7b	Created	ALL_AGO|slc5095_chr15|44|2|8|0.25|COORDS=chr15-:50391395	unknown	BCMHGSC_JDW,	0	dbSNP
NM_000259	MYO5A	rs79899655	insertion	chr15	+	52604140	-/GTCATTTTT	hsa-miR-1284	52604139	52604144	tatgaagctgtttgacttccataaatattgcacatattttaataagattTATAGAccatctaacagttaaatttatataacctatgattgtaattcagaa	UCUAUACA	m6a	Disrupted	ALL_AGO|slc5095_chr15|44|2|8|0.25|COORDS=chr15-:50391395	unknown	BCMHGSC_JDW,	0	dbSNP
NM_000259	MYO5A	rs79899655	insertion	chr15	+	52604140	-/GTCATTTTT	hsa-miR-3163	52604137	52604142	tatgaagctgtttgacttccataaatattgcacatattttaataagaTTTATAgaccatctaacagttaaatttatataacctatgattgtaattcagaa	UAUAAAAU	m6a	Disrupted	ALL_AGO|slc5095_chr15|44|2|8|0.25|COORDS=chr15-:50391395	unknown	BCMHGSC_JDW,	0	dbSNP
NM_000259	MYO5A	rs79899655	insertion	chr15	+	52604140	-/GTCATTTTT	hsa-miR-605	52604135	52604140	tatgaagctgtttgacttccataaatattgcacatattttaataaGATTTAtagaccatctaacagttaaatttatataacctatgattgtaattcagaa	UAAAUCCC	m6a	Disrupted	ALL_AGO|slc5095_chr15|44|2|8|0.25|COORDS=chr15-:50391395	unknown	BCMHGSC_JDW,	0	dbSNP
NM_000259	MYO5A	rs79899655	insertion	chr15	+	52604140	-/GTCATTTTT	hsa-miR-340-5p	52604137	52604142	tatgaagctgtttgacttccataaatattgcacatattttaataagaTTTATAgaccatctaacagttaaatttatataacctatgattgtaattcagaa	UUAUAAAG	m6b	Disrupted	ALL_AGO|slc5095_chr15|44|2|8|0.25|COORDS=chr15-:50391395	unknown	BCMHGSC_JDW,	0	dbSNP
NM_000259	MYO5A	rs79899655	insertion	chr15	+	52604140	-/GTCATTTTT	hsa-miR-4796-5p	52604139	52604145	tatgaagctgtttgacttccataaatattgcacatattttaataagattTATAGACcatctaacagttaaatttatataacctatgattgtaattcagaa	UGUCUAUA	m7b	Disrupted	ALL_AGO|slc5095_chr15|44|2|8|0.25|COORDS=chr15-:50391395	unknown	BCMHGSC_JDW,	0	dbSNP
NM_001201965	ASB3	rs79450165	deletion	chr2	+	53897428	-/AAT	hsa-miR-106a-5p	53897426	53897431	ataatgtactggtgatgaagctgcaataaagtaatataagtgatgtttACTTTTtttttttttttttttttttttactgggaaggctagttgtaaacatcata	AAAAGUGC	m6a	Created	ALL_AGO|slc12011_chr2|45|4|12|0.33|COORDS=chr2-:53750897	unknown	BCMHGSC_JDW,	0	dbSNP
NM_001201965	ASB3	rs79450165	deletion	chr2	+	53897428	-/AAT	hsa-miR-548ah-5p	53897426	53897431	ataatgtactggtgatgaagctgcaataaagtaatataagtgatgtttACTTTTtttttttttttttttttttttactgggaaggctagttgtaaacatcata	AAAAGUGA	m6a	Created	ALL_AGO|slc12011_chr2|45|4|12|0.33|COORDS=chr2-:53750897	unknown	BCMHGSC_JDW,	0	dbSNP
NM_001201965	ASB3	rs79450165	deletion	chr2	+	53897428	-/AAT	hsa-miR-548at-5p	53897426	53897431	ataatgtactggtgatgaagctgcaataaagtaatataagtgatgtttACTTTTtttttttttttttttttttttactgggaaggctagttgtaaacatcata	AAAAGUUA	m6a	Created	ALL_AGO|slc12011_chr2|45|4|12|0.33|COORDS=chr2-:53750897	unknown	BCMHGSC_JDW,	0	dbSNP
NM_001201965	ASB3	rs79450165	deletion	chr2	+	53897428	-/AAT	hsa-miR-562	53897425	53897430	ataatgtactggtgatgaagctgcaataaagtaatataagtgatgttTACTTTttttttttttttttttttttttactgggaaggctagttgtaaacatcata	AAAGUAGC	m6a	Created	ALL_AGO|slc12011_chr2|45|4|12|0.33|COORDS=chr2-:53750897	unknown	BCMHGSC_JDW,	0	dbSNP
NM_001201965	ASB3	rs79450165	deletion	chr2	+	53897428	-/AAT	hsa-miR-548t-5p	53897426	53897431	ataatgtactggtgatgaagctgcaataaagtaatataagtgatgtttACTTTTtttttttttttttttttttttactgggaaggctagttgtaaacatcata	CAAAAGUG	m6b	Created	ALL_AGO|slc12011_chr2|45|4|12|0.33|COORDS=chr2-:53750897	unknown	BCMHGSC_JDW,	0	dbSNP
NM_001201965	ASB3	rs79450165	deletion	chr2	+	53897428	-/AAT	hsa-miR-3613-3p	53897428	53897433	ataatgtactggtgatgaagctgcaataaagtaatataagtgatgtttacTTTTTTtttttttttttttttttttactgggaaggctagttgtaaacatcata	ACAAAAAA	m6c	Created	ALL_AGO|slc12011_chr2|45|4|12|0.33|COORDS=chr2-:53750897	unknown	BCMHGSC_JDW,	0	dbSNP
NM_001201965	ASB3	rs79450165	deletion	chr2	+	53897428	-/AAT	hsa-miR-3973	53897425	53897430	ataatgtactggtgatgaagctgcaataaagtaatataagtgatgttTACTTTttttttttttttttttttttttactgggaaggctagttgtaaacatcata	ACAAAGUA	m6c	Created	ALL_AGO|slc12011_chr2|45|4|12|0.33|COORDS=chr2-:53750897	unknown	BCMHGSC_JDW,	0	dbSNP
NM_001201965	ASB3	rs79450165	deletion	chr2	+	53897428	-/AAT	hsa-miR-545-5p	53897423	53897428	ataatgtactggtgatgaagctgcaataaagtaatataagtgatgTTTACTttttttttttttttttttttttttactgggaaggctagttgtaaacatcata	UCAGUAAA	m6c	Created	ALL_AGO|slc12011_chr2|45|4|12|0.33|COORDS=chr2-:53750897	unknown	BCMHGSC_JDW,	0	dbSNP
NM_001201965	ASB3	rs79450165	deletion	chr2	+	53897428	-/AAT	hsa-miR-548ao-5p	53897424	53897429	ataatgtactggtgatgaagctgcaataaagtaatataagtgatgtTTACTTtttttttttttttttttttttttactgggaaggctagttgtaaacatcata	AGAAGUAA	m6c	Created	ALL_AGO|slc12011_chr2|45|4|12|0.33|COORDS=chr2-:53750897	unknown	BCMHGSC_JDW,	0	dbSNP
NM_001201965	ASB3	rs79450165	deletion	chr2	+	53897428	-/AAT	hsa-miR-548ax	53897424	53897429	ataatgtactggtgatgaagctgcaataaagtaatataagtgatgtTTACTTtttttttttttttttttttttttactgggaaggctagttgtaaacatcata	AGAAGUAA	m6c	Created	ALL_AGO|slc12011_chr2|45|4|12|0.33|COORDS=chr2-:53750897	unknown	BCMHGSC_JDW,	0	dbSNP
NM_001201965	ASB3	rs79450165	deletion	chr2	+	53897428	-/AAT	hsa-miR-548av-5p	53897425	53897431	ataatgtactggtgatgaagctgcaataaagtaatataagtgatgttTACTTTTtttttttttttttttttttttactgggaaggctagttgtaaacatcata	AAAAGUAC	m7a	Created	ALL_AGO|slc12011_chr2|45|4|12|0.33|COORDS=chr2-:53750897	unknown	BCMHGSC_JDW,	0	dbSNP
NM_001201965	ASB3	rs79450165	deletion	chr2	+	53897428	-/AAT	hsa-miR-548k	53897425	53897431	ataatgtactggtgatgaagctgcaataaagtaatataagtgatgttTACTTTTtttttttttttttttttttttactgggaaggctagttgtaaacatcata	AAAAGUAC	m7a	Created	ALL_AGO|slc12011_chr2|45|4|12|0.33|COORDS=chr2-:53750897	unknown	BCMHGSC_JDW,	0	dbSNP
NM_001201965	ASB3	rs79450165	deletion	chr2	+	53897428	-/AAT	hsa-miR-548l	53897425	53897431	ataatgtactggtgatgaagctgcaataaagtaatataagtgatgttTACTTTTtttttttttttttttttttttactgggaaggctagttgtaaacatcata	AAAAGUAU	m7a	Created	ALL_AGO|slc12011_chr2|45|4|12|0.33|COORDS=chr2-:53750897	unknown	BCMHGSC_JDW,	0	dbSNP
NM_001201965	ASB3	rs79450165	deletion	chr2	+	53897428	-/AAT	hsa-miR-548aq-5p	53897424	53897430	ataatgtactggtgatgaagctgcaataaagtaatataagtgatgtTTACTTTttttttttttttttttttttttactgggaaggctagttgtaaacatcata	GAAAGUAA	m7b	Created	ALL_AGO|slc12011_chr2|45|4|12|0.33|COORDS=chr2-:53750897	unknown	BCMHGSC_JDW,	0	dbSNP
NM_001201965	ASB3	rs79450165	deletion	chr2	+	53897428	-/AAT	hsa-miR-548n	53897425	53897431	ataatgtactggtgatgaagctgcaataaagtaatataagtgatgttTACTTTTtttttttttttttttttttttactgggaaggctagttgtaaacatcata	CAAAAGUA	m7b	Created	ALL_AGO|slc12011_chr2|45|4|12|0.33|COORDS=chr2-:53750897	unknown	BCMHGSC_JDW,	0	dbSNP
NM_001201965	ASB3	rs79450165	deletion	chr2	+	53897428	-/AAT	hsa-miR-559	53897424	53897430	ataatgtactggtgatgaagctgcaataaagtaatataagtgatgtTTACTTTttttttttttttttttttttttactgggaaggctagttgtaaacatcata	UAAAGUAA	m7b	Created	ALL_AGO|slc12011_chr2|45|4|12|0.33|COORDS=chr2-:53750897	unknown	BCMHGSC_JDW,	0	dbSNP
NM_001201965	ASB3	rs79450165	deletion	chr2	+	53897428	-/AAT	hsa-miR-548a-5p	53897424	53897431	ataatgtactggtgatgaagctgcaataaagtaatataagtgatgtTTACTTTTtttttttttttttttttttttactgggaaggctagttgtaaacatcata	AAAAGUAA	m8a	Created	ALL_AGO|slc12011_chr2|45|4|12|0.33|COORDS=chr2-:53750897	unknown	BCMHGSC_JDW,	0	dbSNP
NM_001201965	ASB3	rs79450165	deletion	chr2	+	53897428	-/AAT	hsa-miR-548ab	53897424	53897431	ataatgtactggtgatgaagctgcaataaagtaatataagtgatgtTTACTTTTtttttttttttttttttttttactgggaaggctagttgtaaacatcata	AAAAGUAA	m8a	Created	ALL_AGO|slc12011_chr2|45|4|12|0.33|COORDS=chr2-:53750897	unknown	BCMHGSC_JDW,	0	dbSNP
NM_001201965	ASB3	rs79450165	deletion	chr2	+	53897428	-/AAT	hsa-miR-548ak	53897424	53897431	ataatgtactggtgatgaagctgcaataaagtaatataagtgatgtTTACTTTTtttttttttttttttttttttactgggaaggctagttgtaaacatcata	AAAAGUAA	m8a	Created	ALL_AGO|slc12011_chr2|45|4|12|0.33|COORDS=chr2-:53750897	unknown	BCMHGSC_JDW,	0	dbSNP
NM_001201965	ASB3	rs79450165	deletion	chr2	+	53897428	-/AAT	hsa-miR-548am-5p	53897424	53897431	ataatgtactggtgatgaagctgcaataaagtaatataagtgatgtTTACTTTTtttttttttttttttttttttactgggaaggctagttgtaaacatcata	AAAAGUAA	m8a	Created	ALL_AGO|slc12011_chr2|45|4|12|0.33|COORDS=chr2-:53750897	unknown	BCMHGSC_JDW,	0	dbSNP
NM_001201965	ASB3	rs79450165	deletion	chr2	+	53897428	-/AAT	hsa-miR-548ap-5p	53897424	53897431	ataatgtactggtgatgaagctgcaataaagtaatataagtgatgtTTACTTTTtttttttttttttttttttttactgggaaggctagttgtaaacatcata	AAAAGUAA	m8a	Created	ALL_AGO|slc12011_chr2|45|4|12|0.33|COORDS=chr2-:53750897	unknown	BCMHGSC_JDW,	0	dbSNP
NM_001201965	ASB3	rs79450165	deletion	chr2	+	53897428	-/AAT	hsa-miR-548ar-5p	53897424	53897431	ataatgtactggtgatgaagctgcaataaagtaatataagtgatgtTTACTTTTtttttttttttttttttttttactgggaaggctagttgtaaacatcata	AAAAGUAA	m8a	Created	ALL_AGO|slc12011_chr2|45|4|12|0.33|COORDS=chr2-:53750897	unknown	BCMHGSC_JDW,	0	dbSNP
NM_001201965	ASB3	rs79450165	deletion	chr2	+	53897428	-/AAT	hsa-miR-548as-5p	53897424	53897431	ataatgtactggtgatgaagctgcaataaagtaatataagtgatgtTTACTTTTtttttttttttttttttttttactgggaaggctagttgtaaacatcata	AAAAGUAA	m8a	Created	ALL_AGO|slc12011_chr2|45|4|12|0.33|COORDS=chr2-:53750897	unknown	BCMHGSC_JDW,	0	dbSNP
NM_001201965	ASB3	rs79450165	deletion	chr2	+	53897428	-/AAT	hsa-miR-548au-5p	53897424	53897431	ataatgtactggtgatgaagctgcaataaagtaatataagtgatgtTTACTTTTtttttttttttttttttttttactgggaaggctagttgtaaacatcata	AAAAGUAA	m8a	Created	ALL_AGO|slc12011_chr2|45|4|12|0.33|COORDS=chr2-:53750897	unknown	BCMHGSC_JDW,	0	dbSNP
NM_001201965	ASB3	rs79450165	deletion	chr2	+	53897428	-/AAT	hsa-miR-548b-5p	53897424	53897431	ataatgtactggtgatgaagctgcaataaagtaatataagtgatgtTTACTTTTtttttttttttttttttttttactgggaaggctagttgtaaacatcata	AAAAGUAA	m8a	Created	ALL_AGO|slc12011_chr2|45|4|12|0.33|COORDS=chr2-:53750897	unknown	BCMHGSC_JDW,	0	dbSNP
NM_001201965	ASB3	rs79450165	deletion	chr2	+	53897428	-/AAT	hsa-miR-548c-5p	53897424	53897431	ataatgtactggtgatgaagctgcaataaagtaatataagtgatgtTTACTTTTtttttttttttttttttttttactgggaaggctagttgtaaacatcata	AAAAGUAA	m8a	Created	ALL_AGO|slc12011_chr2|45|4|12|0.33|COORDS=chr2-:53750897	unknown	BCMHGSC_JDW,	0	dbSNP
NM_001201965	ASB3	rs79450165	deletion	chr2	+	53897428	-/AAT	hsa-miR-548d-5p	53897424	53897431	ataatgtactggtgatgaagctgcaataaagtaatataagtgatgtTTACTTTTtttttttttttttttttttttactgggaaggctagttgtaaacatcata	AAAAGUAA	m8a	Created	ALL_AGO|slc12011_chr2|45|4|12|0.33|COORDS=chr2-:53750897	unknown	BCMHGSC_JDW,	0	dbSNP
NM_001201965	ASB3	rs79450165	deletion	chr2	+	53897428	-/AAT	hsa-miR-548h-5p	53897424	53897431	ataatgtactggtgatgaagctgcaataaagtaatataagtgatgtTTACTTTTtttttttttttttttttttttactgggaaggctagttgtaaacatcata	AAAAGUAA	m8a	Created	ALL_AGO|slc12011_chr2|45|4|12|0.33|COORDS=chr2-:53750897	unknown	BCMHGSC_JDW,	0	dbSNP
NM_001201965	ASB3	rs79450165	deletion	chr2	+	53897428	-/AAT	hsa-miR-548i	53897424	53897431	ataatgtactggtgatgaagctgcaataaagtaatataagtgatgtTTACTTTTtttttttttttttttttttttactgggaaggctagttgtaaacatcata	AAAAGUAA	m8a	Created	ALL_AGO|slc12011_chr2|45|4|12|0.33|COORDS=chr2-:53750897	unknown	BCMHGSC_JDW,	0	dbSNP
NM_001201965	ASB3	rs79450165	deletion	chr2	+	53897428	-/AAT	hsa-miR-548j	53897424	53897431	ataatgtactggtgatgaagctgcaataaagtaatataagtgatgtTTACTTTTtttttttttttttttttttttactgggaaggctagttgtaaacatcata	AAAAGUAA	m8a	Created	ALL_AGO|slc12011_chr2|45|4|12|0.33|COORDS=chr2-:53750897	unknown	BCMHGSC_JDW,	0	dbSNP
NM_001201965	ASB3	rs79450165	deletion	chr2	+	53897428	-/AAT	hsa-miR-548o-5p	53897424	53897431	ataatgtactggtgatgaagctgcaataaagtaatataagtgatgtTTACTTTTtttttttttttttttttttttactgggaaggctagttgtaaacatcata	AAAAGUAA	m8a	Created	ALL_AGO|slc12011_chr2|45|4|12|0.33|COORDS=chr2-:53750897	unknown	BCMHGSC_JDW,	0	dbSNP
NM_001201965	ASB3	rs79450165	deletion	chr2	+	53897428	-/AAT	hsa-miR-548w	53897424	53897431	ataatgtactggtgatgaagctgcaataaagtaatataagtgatgtTTACTTTTtttttttttttttttttttttactgggaaggctagttgtaaacatcata	AAAAGUAA	m8a	Created	ALL_AGO|slc12011_chr2|45|4|12|0.33|COORDS=chr2-:53750897	unknown	BCMHGSC_JDW,	0	dbSNP
NM_001201965	ASB3	rs79450165	deletion	chr2	+	53897428	-/AAT	hsa-miR-548y	53897424	53897431	ataatgtactggtgatgaagctgcaataaagtaatataagtgatgtTTACTTTTtttttttttttttttttttttactgggaaggctagttgtaaacatcata	AAAAGUAA	m8a	Created	ALL_AGO|slc12011_chr2|45|4|12|0.33|COORDS=chr2-:53750897	unknown	BCMHGSC_JDW,	0	dbSNP
NM_001201965	ASB3	rs79450165	deletion	chr2	+	53897428	-/AAT	hsa-miR-3674	53897425	53897430	ataatgtactggtgatgaagctgcaataaagtaatataagtgatgttTACAATtttttttttttttttttttttttttactgggaaggctagttgtaaacata	AUUGUAGA	m6a	Disrupted	ALL_AGO|slc12011_chr2|45|4|12|0.33|COORDS=chr2-:53750897	unknown	BCMHGSC_JDW,	0	dbSNP
NM_001201965	ASB3	rs79450165	deletion	chr2	+	53897428	-/AAT	hsa-miR-4282	53897428	53897433	ataatgtactggtgatgaagctgcaataaagtaatataagtgatgtttacAATTTTttttttttttttttttttttttactgggaaggctagttgtaaacata	UAAAAUUU	m6b	Disrupted	ALL_AGO|slc12011_chr2|45|4|12|0.33|COORDS=chr2-:53750897	unknown	BCMHGSC_JDW,	0	dbSNP
NM_001201965	ASB3	rs79450165	deletion	chr2	+	53897428	-/AAT	hsa-miR-219-2-3p	53897426	53897431	ataatgtactggtgatgaagctgcaataaagtaatataagtgatgtttACAATTttttttttttttttttttttttttactgggaaggctagttgtaaacata	AGAAUUGU	m6c	Disrupted	ALL_AGO|slc12011_chr2|45|4|12|0.33|COORDS=chr2-:53750897	unknown	BCMHGSC_JDW,	0	dbSNP
NM_001201965	ASB3	rs79450165	deletion	chr2	+	53897428	-/AAT	hsa-miR-3607-3p	53897423	53897428	ataatgtactggtgatgaagctgcaataaagtaatataagtgatgTTTACAattttttttttttttttttttttttttactgggaaggctagttgtaaacata	ACUGUAAA	m6c	Disrupted	ALL_AGO|slc12011_chr2|45|4|12|0.33|COORDS=chr2-:53750897	unknown	BCMHGSC_JDW,	0	dbSNP
NM_001201965	ASB3	rs79450165	deletion	chr2	+	53897428	-/AAT	hsa-miR-4495	53897423	53897428	ataatgtactggtgatgaagctgcaataaagtaatataagtgatgTTTACAattttttttttttttttttttttttttactgggaaggctagttgtaaacata	AAUGUAAA	m6c	Disrupted	ALL_AGO|slc12011_chr2|45|4|12|0.33|COORDS=chr2-:53750897	unknown	BCMHGSC_JDW,	0	dbSNP
NM_001201965	ASB3	rs79450165	deletion	chr2	+	53897428	-/AAT	hsa-miR-508-3p	53897425	53897430	ataatgtactggtgatgaagctgcaataaagtaatataagtgatgttTACAATtttttttttttttttttttttttttactgggaaggctagttgtaaacata	UGAUUGUA	m6c	Disrupted	ALL_AGO|slc12011_chr2|45|4|12|0.33|COORDS=chr2-:53750897	unknown	BCMHGSC_JDW,	0	dbSNP
NM_001201965	ASB3	rs79450165	deletion	chr2	+	53897428	-/AAT	hsa-miR-30a-5p	53897421	53897428	ataatgtactggtgatgaagctgcaataaagtaatataagtgaTGTTTACAattttttttttttttttttttttttttactgggaaggctagttgtaaacata	UGUAAACA	m8a	Disrupted	ALL_AGO|slc12011_chr2|45|4|12|0.33|COORDS=chr2-:53750897	unknown	BCMHGSC_JDW,	0	dbSNP
NM_001201965	ASB3	rs79450165	deletion	chr2	+	53897428	-/AAT	hsa-miR-30b-5p	53897421	53897428	ataatgtactggtgatgaagctgcaataaagtaatataagtgaTGTTTACAattttttttttttttttttttttttttactgggaaggctagttgtaaacata	UGUAAACA	m8a	Disrupted	ALL_AGO|slc12011_chr2|45|4|12|0.33|COORDS=chr2-:53750897	unknown	BCMHGSC_JDW,	0	dbSNP
NM_001201965	ASB3	rs79450165	deletion	chr2	+	53897428	-/AAT	hsa-miR-30c-5p	53897421	53897428	ataatgtactggtgatgaagctgcaataaagtaatataagtgaTGTTTACAattttttttttttttttttttttttttactgggaaggctagttgtaaacata	UGUAAACA	m8a	Disrupted	ALL_AGO|slc12011_chr2|45|4|12|0.33|COORDS=chr2-:53750897	unknown	BCMHGSC_JDW,	0	dbSNP
NM_001201965	ASB3	rs79450165	deletion	chr2	+	53897428	-/AAT	hsa-miR-30d-5p	53897421	53897428	ataatgtactggtgatgaagctgcaataaagtaatataagtgaTGTTTACAattttttttttttttttttttttttttactgggaaggctagttgtaaacata	UGUAAACA	m8a	Disrupted	ALL_AGO|slc12011_chr2|45|4|12|0.33|COORDS=chr2-:53750897	unknown	BCMHGSC_JDW,	0	dbSNP
NM_001201965	ASB3	rs79450165	deletion	chr2	+	53897428	-/AAT	hsa-miR-30e-5p	53897421	53897428	ataatgtactggtgatgaagctgcaataaagtaatataagtgaTGTTTACAattttttttttttttttttttttttttactgggaaggctagttgtaaacata	UGUAAACA	m8a	Disrupted	ALL_AGO|slc12011_chr2|45|4|12|0.33|COORDS=chr2-:53750897	unknown	BCMHGSC_JDW,	0	dbSNP
NM_005245	FAT1	rs78221277	deletion	chr4	+	187509295	-/A	hsa-miR-3920	187509295	187509300	cttcagtggaaaaagacagaatgaaaccctggttatagtaaaaaaaaaaaAATCAGggtgctagataatggcactgacaccaccaaaattcagttgaaaca	ACUGAUUA	m6b	Disrupted	ALL_AGO|slc10864_chr4|44|3|8|0.38|COORDS=chr4-:187746259	unknown	BGI,	0	dbSNP
NM_005245	FAT1	rs78221277	deletion	chr4	+	187509295	-/A	hsa-miR-1290	187509293	187509298	cttcagtggaaaaagacagaatgaaaccctggttatagtaaaaaaaaaAAAATCagggtgctagataatggcactgacaccaccaaaattcagttgaaaca	UGGAUUUU	m6c	Disrupted	ALL_AGO|slc10864_chr4|44|3|8|0.38|COORDS=chr4-:187746259	unknown	BGI,	0	dbSNP
NM_005245	FAT1	rs78221277	deletion	chr4	+	187509295	-/A	hsa-miR-29a-5p	187509294	187509300	cttcagtggaaaaagacagaatgaaaccctggttatagtaaaaaaaaaaAAATCAGggtgctagataatggcactgacaccaccaaaattcagttgaaaca	ACUGAUUU	m7b	Disrupted	ALL_AGO|slc10864_chr4|44|3|8|0.38|COORDS=chr4-:187746259	unknown	BGI,	0	dbSNP
NM_001177304	PLSCR4	rs76598265	insertion	chr3	+	145910619	-/TA	hsa-miR-624-5p	145910618	145910623	caattaatattttagaaagcagcaacttttactttttttaaaaaaaaaaGTACTAgtagcagcatgtaaaaatgagcattacgagaaactcagaaaaacaaggcctggctgtgaagtcaaaggactc	UAGUACCA	m6a	Created	ALL_AGO|slc12250_chr3|44|8|14|0.57|COORDS=chr3-:147393300	unknown	BCMHGSC_JDW,	0	dbSNP
NM_001177304	PLSCR4	rs76598265	insertion	chr3	+	145910619	-/TA	hsa-miR-325	145910619	145910624	caattaatattttagaaagcagcaacttttactttttttaaaaaaaaaagTACTAGtagcagcatgtaaaaatgagcattacgagaaactcagaaaaacaaggcctggctgtgaagtcaaaggactc	CCUAGUAG	m6b	Created	ALL_AGO|slc12250_chr3|44|8|14|0.57|COORDS=chr3-:147393300	unknown	BCMHGSC_JDW,	0	dbSNP
NM_001177304	PLSCR4	rs76598265	insertion	chr3	+	145910619	-/TA	hsa-miR-628-3p	145910619	145910624	caattaatattttagaaagcagcaacttttactttttttaaaaaaaaaagTACTAGtagcagcatgtaaaaatgagcattacgagaaactcagaaaaacaaggcctggctgtgaagtcaaaggactc	UCUAGUAA	m6b	Created	ALL_AGO|slc12250_chr3|44|8|14|0.57|COORDS=chr3-:147393300	unknown	BCMHGSC_JDW,	0	dbSNP
NM_001177304	PLSCR4	rs76598265	insertion	chr3	+	145910619	-/TA	hsa-miR-1278	145910617	145910623	caattaatattttagaaagcagcaacttttactttttttaaaaaaaaaAGTACTAgtagcagcatgtaaaaatgagcattacgagaaactcagaaaaacaaggcctggctgtgaagtcaaaggactc	UAGUACUG	m7a	Created	ALL_AGO|slc12250_chr3|44|8|14|0.57|COORDS=chr3-:147393300	unknown	BCMHGSC_JDW,	0	dbSNP
NM_001177304	PLSCR4	rs76598265	insertion	chr3	+	145910619	-/TA	hsa-miR-5003-3p	145910614	145910620	caattaatattttagaaagcagcaacttttactttttttaaaaaaAAAAGTActagtagcagcatgtaaaaatgagcattacgagaaactcagaaaaacaaggcctggctgtgaagtcaaaggactc	UACUUUUC	m7a	Created	ALL_AGO|slc12250_chr3|44|8|14|0.57|COORDS=chr3-:147393300	unknown	BCMHGSC_JDW,	0	dbSNP
NM_001177304	PLSCR4	rs76598265	insertion	chr3	+	145910619	-/TA	hsa-miR-3923	145910619	145910625	caattaatattttagaaagcagcaacttttactttttttaaaaaaaaaagTACTAGTagcagcatgtaaaaatgagcattacgagaaactcagaaaaacaaggcctggctgtgaagtcaaaggactc	AACUAGUA	m7b	Created	ALL_AGO|slc12250_chr3|44|8|14|0.57|COORDS=chr3-:147393300	unknown	BCMHGSC_JDW,	0	dbSNP
NM_001177304	PLSCR4	rs76598265	insertion	chr3	+	145910619	-/TA	hsa-miR-21-5p	145910616	145910621	caattaatattttagaaagcagcaacttttactttttttaaaaaaaaAAGCTAgtagcagcatgtaaaaatgagcattacgagaaactcagaaaaacaaa	UAGCUUAU	m6a	Disrupted	ALL_AGO|slc12250_chr3|44|8|14|0.57|COORDS=chr3-:147393300	unknown	BCMHGSC_JDW,	0	dbSNP
NM_001177304	PLSCR4	rs76598265	insertion	chr3	+	145910619	-/TA	hsa-miR-5579-3p	145910616	145910621	caattaatattttagaaagcagcaacttttactttttttaaaaaaaaAAGCTAgtagcagcatgtaaaaatgagcattacgagaaactcagaaaaacaaa	UUAGCUUA	m6b	Disrupted	ALL_AGO|slc12250_chr3|44|8|14|0.57|COORDS=chr3-:147393300	unknown	BCMHGSC_JDW,	0	dbSNP
NM_001177304	PLSCR4	rs76598265	insertion	chr3	+	145910619	-/TA	hsa-miR-3119	145910614	145910619	caattaatattttagaaagcagcaacttttactttttttaaaaaaAAAAGCtagtagcagcatgtaaaaatgagcattacgagaaactcagaaaaacaaa	UGGCUUUU	m6c	Disrupted	ALL_AGO|slc12250_chr3|44|8|14|0.57|COORDS=chr3-:147393300	unknown	BCMHGSC_JDW,	0	dbSNP
NM_001177304	PLSCR4	rs76598265	insertion	chr3	+	145910619	-/TA	hsa-miR-3140-3p	145910614	145910620	caattaatattttagaaagcagcaacttttactttttttaaaaaaAAAAGCTagtagcagcatgtaaaaatgagcattacgagaaactcagaaaaacaaa	AGCUUUUG	m7a	Disrupted	ALL_AGO|slc12250_chr3|44|8|14|0.57|COORDS=chr3-:147393300	unknown	BCMHGSC_JDW,	0	dbSNP
NM_001177304	PLSCR4	rs76598265	insertion	chr3	+	145910619	-/TA	hsa-miR-4661-5p	145910617	145910623	caattaatattttagaaagcagcaacttttactttttttaaaaaaaaaAGCTAGTagcagcatgtaaaaatgagcattacgagaaactcagaaaaacaaa	AACUAGCU	m7b	Disrupted	ALL_AGO|slc12250_chr3|44|8|14|0.57|COORDS=chr3-:147393300	unknown	BCMHGSC_JDW,	0	dbSNP
NM_206866	BACH1	rs72415240	deletion	chr21	+	30716956	-/TGTG	hsa-miR-4760-3p	30716951	30716956	tttgtcagggagaataattctgatagtgcatcccatactgcaaaaGAATTTgtgtgtgtgtgtgtgtgtgtgtgtgtgtgtgtgtatgtgtatgtatacatata	AAAUUCAU	m6a	Disrupted	ALL_AGO|slc293_chr21|63|6|23|0.26|COORDS=chr21+:29638792	unknown	DEVINE_LAB,	0	dbSNP
NM_206866	BACH1	rs72415240	deletion	chr21	+	30716956	-/TGTG	hsa-miR-4789-3p	30716956	30716961	tttgtcagggagaataattctgatagtgcatcccatactgcaaaagaattTGTGTGtgtgtgtgtgtgtgtgtgtgtgtgtgtgtatgtgtatgtatacatata	CACACAUA	m6a	Disrupted	ALL_AGO|slc293_chr21|63|6|23|0.26|COORDS=chr21+:29638792	unknown	DEVINE_LAB,	0	dbSNP
NM_206866	BACH1	rs72415240	deletion	chr21	+	30716956	-/TGTG	hsa-miR-603	30716956	30716961	tttgtcagggagaataattctgatagtgcatcccatactgcaaaagaattTGTGTGtgtgtgtgtgtgtgtgtgtgtgtgtgtgtatgtgtatgtatacatata	CACACACU	m6a	Disrupted	ALL_AGO|slc293_chr21|63|6|23|0.26|COORDS=chr21+:29638792	unknown	DEVINE_LAB,	0	dbSNP
NM_206866	BACH1	rs72415240	deletion	chr21	+	30716956	-/TGTG	hsa-miR-4801	30716955	30716960	tttgtcagggagaataattctgatagtgcatcccatactgcaaaagaatTTGTGTgtgtgtgtgtgtgtgtgtgtgtgtgtgtgtatgtgtatgtatacatata	UACACAAG	m6b	Disrupted	ALL_AGO|slc293_chr21|63|6|23|0.26|COORDS=chr21+:29638792	unknown	DEVINE_LAB,	0	dbSNP
NM_206866	BACH1	rs72415240	deletion	chr21	+	30716956	-/TGTG	hsa-miR-377-3p	30716956	30716961	tttgtcagggagaataattctgatagtgcatcccatactgcaaaagaattTGTGTGtgtgtgtgtgtgtgtgtgtgtgtgtgtgtatgtgtatgtatacatata	AUCACACA	m6c	Disrupted	ALL_AGO|slc293_chr21|63|6|23|0.26|COORDS=chr21+:29638792	unknown	DEVINE_LAB,	0	dbSNP
NM_206866	BACH1	rs72415240	deletion	chr21	+	30716956	-/TGTG	hsa-miR-7-1-3p	30716953	30716958	tttgtcagggagaataattctgatagtgcatcccatactgcaaaagaATTTGTgtgtgtgtgtgtgtgtgtgtgtgtgtgtgtgtatgtgtatgtatacatata	CAACAAAU	m6c	Disrupted	ALL_AGO|slc293_chr21|63|6|23|0.26|COORDS=chr21+:29638792	unknown	DEVINE_LAB,	0	dbSNP
NM_206866	BACH1	rs72415240	deletion	chr21	+	30716956	-/TGTG	hsa-miR-7-2-3p	30716953	30716958	tttgtcagggagaataattctgatagtgcatcccatactgcaaaagaATTTGTgtgtgtgtgtgtgtgtgtgtgtgtgtgtgtgtatgtgtatgtatacatata	CAACAAAU	m6c	Disrupted	ALL_AGO|slc293_chr21|63|6|23|0.26|COORDS=chr21+:29638792	unknown	DEVINE_LAB,	0	dbSNP
NM_206866	BACH1	rs72415240	deletion	chr21	+	30716956	-/TGTG	hsa-miR-10a-3p	30716951	30716957	tttgtcagggagaataattctgatagtgcatcccatactgcaaaaGAATTTGtgtgtgtgtgtgtgtgtgtgtgtgtgtgtgtgtatgtgtatgtatacatata	CAAAUUCG	m7a	Disrupted	ALL_AGO|slc293_chr21|63|6|23|0.26|COORDS=chr21+:29638792	unknown	DEVINE_LAB,	0	dbSNP
NM_206866	BACH1	rs72415240	deletion	chr21	+	30716956	-/TGTG	hsa-miR-4731-3p	30716955	30716961	tttgtcagggagaataattctgatagtgcatcccatactgcaaaagaatTTGTGTGtgtgtgtgtgtgtgtgtgtgtgtgtgtgtatgtgtatgtatacatata	CACACAAG	m7a	Disrupted	ALL_AGO|slc293_chr21|63|6|23|0.26|COORDS=chr21+:29638792	unknown	DEVINE_LAB,	0	dbSNP
NM_206866	BACH1	rs72415240	deletion	chr21	+	30716956	-/TGTG	hsa-miR-4719	30716953	30716959	tttgtcagggagaataattctgatagtgcatcccatactgcaaaagaATTTGTGtgtgtgtgtgtgtgtgtgtgtgtgtgtgtgtatgtgtatgtatacatata	UCACAAAU	m7b	Disrupted	ALL_AGO|slc293_chr21|63|6|23|0.26|COORDS=chr21+:29638792	unknown	DEVINE_LAB,	0	dbSNP
NM_001201965	ASB3	rs72330115	deletion	chr2	+	53897430	-/T	hsa-miR-3674	53897425	53897430	aatgtactggtgatgaagctgcaataaagtaatataagtgatgttTACAATtttttttttttttttttttttttttactgggaaggctagttgtaaacata	AUUGUAGA	m6a	Disrupted	ALL_AGO|slc12011_chr2|45|4|12|0.33|COORDS=chr2-:53750897	unknown	DEVINE_LAB,	0	dbSNP
NM_001201965	ASB3	rs72330115	deletion	chr2	+	53897430	-/T	hsa-miR-4282	53897428	53897433	aatgtactggtgatgaagctgcaataaagtaatataagtgatgtttacAATTTTttttttttttttttttttttttactgggaaggctagttgtaaacata	UAAAAUUU	m6b	Disrupted	ALL_AGO|slc12011_chr2|45|4|12|0.33|COORDS=chr2-:53750897	unknown	DEVINE_LAB,	0	dbSNP
NM_001201965	ASB3	rs72330115	deletion	chr2	+	53897430	-/T	hsa-miR-548c-3p	53897429	53897434	aatgtactggtgatgaagctgcaataaagtaatataagtgatgtttacaATTTTTtttttttttttttttttttttactgggaaggctagttgtaaacata	CAAAAAUC	m6b	Disrupted	ALL_AGO|slc12011_chr2|45|4|12|0.33|COORDS=chr2-:53750897	unknown	DEVINE_LAB,	0	dbSNP
NM_001201965	ASB3	rs72330115	deletion	chr2	+	53897430	-/T	hsa-miR-219-2-3p	53897426	53897431	aatgtactggtgatgaagctgcaataaagtaatataagtgatgtttACAATTttttttttttttttttttttttttactgggaaggctagttgtaaacata	AGAAUUGU	m6c	Disrupted	ALL_AGO|slc12011_chr2|45|4|12|0.33|COORDS=chr2-:53750897	unknown	DEVINE_LAB,	0	dbSNP
NM_001201965	ASB3	rs72330115	deletion	chr2	+	53897430	-/T	hsa-miR-3613-3p	53897430	53897435	aatgtactggtgatgaagctgcaataaagtaatataagtgatgtttacaaTTTTTTttttttttttttttttttttactgggaaggctagttgtaaacata	ACAAAAAA	m6c	Disrupted	ALL_AGO|slc12011_chr2|45|4|12|0.33|COORDS=chr2-:53750897	unknown	DEVINE_LAB,	0	dbSNP
NM_001201965	ASB3	rs72330115	deletion	chr2	+	53897430	-/T	hsa-miR-508-3p	53897425	53897430	aatgtactggtgatgaagctgcaataaagtaatataagtgatgttTACAATtttttttttttttttttttttttttactgggaaggctagttgtaaacata	UGAUUGUA	m6c	Disrupted	ALL_AGO|slc12011_chr2|45|4|12|0.33|COORDS=chr2-:53750897	unknown	DEVINE_LAB,	0	dbSNP
NM_005920	MEF2D	rs72135362	insertion	chr1	+	156435475	-/AC	hsa-miR-4536-5p	156435475	156435480	caaccacacacacacataaatacaaaagtacacccgtgcaatcagacataACCACAcacacacacacataaatacaaagctacactcagacacataaacaccataagacaaatgacaggaagcgcgc	UGUGGUAG	m6a	Created	ALL_AGO|slc21463_chr1|42|8|8|1.00|COORDS=chr1-:154702060	unknown	DEVINE_LAB,	0	dbSNP
NM_005920	MEF2D	rs72135362	insertion	chr1	+	156435475	-/AC	hsa-miR-1273g-5p	156435474	156435479	caaccacacacacacataaatacaaaagtacacccgtgcaatcagacatAACCACacacacacacacataaatacaaagctacactcagacacataaacaccataagacaaatgacaggaagcgcgc	GGUGGUUG	m6b	Created	ALL_AGO|slc21463_chr1|42|8|8|1.00|COORDS=chr1-:154702060	unknown	DEVINE_LAB,	0	dbSNP
NM_005920	MEF2D	rs72135362	insertion	chr1	+	156435475	-/AC	hsa-miR-140-5p	156435474	156435479	caaccacacacacacataaatacaaaagtacacccgtgcaatcagacatAACCACacacacacacacataaatacaaagctacactcagacacataaacaccataagacaaatgacaggaagcgcgc	CAGUGGUU	m6c	Created	ALL_AGO|slc21463_chr1|42|8|8|1.00|COORDS=chr1-:154702060	unknown	DEVINE_LAB,	0	dbSNP
NM_005920	MEF2D	rs72135362	insertion	chr1	+	156435475	-/AC	hsa-miR-154-5p	156435472	156435477	caaccacacacacacataaatacaaaagtacacccgtgcaatcagacATAACCacacacacacacacataaatacaaagctacactcagacacataaacaccataagacaaatgacaggaagcgcgc	UAGGUUAU	m6c	Created	ALL_AGO|slc21463_chr1|42|8|8|1.00|COORDS=chr1-:154702060	unknown	DEVINE_LAB,	0	dbSNP
NM_005920	MEF2D	rs72135362	insertion	chr1	+	156435475	-/AC	hsa-miR-876-3p	156435474	156435479	caaccacacacacacataaatacaaaagtacacccgtgcaatcagacatAACCACacacacacacacataaatacaaagctacactcagacacataaacaccataagacaaatgacaggaagcgcgc	UGGUGGUU	m6c	Created	ALL_AGO|slc21463_chr1|42|8|8|1.00|COORDS=chr1-:154702060	unknown	DEVINE_LAB,	0	dbSNP
NM_005920	MEF2D	rs72135362	insertion	chr1	+	156435475	-/AC	hsa-miR-3177-5p	156435473	156435478	caaccacacacacacataaatacaaaagtacacccgtgcaatcagacaTACACAcacacacacacataaatacaaagctacactcagacacataaacacc	UGUGUACA	m6a	Disrupted	ALL_AGO|slc21463_chr1|42|8|8|1.00|COORDS=chr1-:154702060	unknown	DEVINE_LAB,	0	dbSNP
NM_005920	MEF2D	rs72135362	insertion	chr1	+	156435475	-/AC	hsa-miR-3911	156435475	156435480	caaccacacacacacataaatacaaaagtacacccgtgcaatcagacataCACACAcacacacacataaatacaaagctacactcagacacataaacacc	UGUGUGGA	m6a	Disrupted	ALL_AGO|slc21463_chr1|42|8|8|1.00|COORDS=chr1-:154702060	unknown	DEVINE_LAB,	0	dbSNP
NM_005920	MEF2D	rs72135362	insertion	chr1	+	156435475	-/AC	hsa-miR-223-5p	156435472	156435477	caaccacacacacacataaatacaaaagtacacccgtgcaatcagacATACACacacacacacacataaatacaaagctacactcagacacataaacacc	CGUGUAUU	m6b	Disrupted	ALL_AGO|slc21463_chr1|42|8|8|1.00|COORDS=chr1-:154702060	unknown	DEVINE_LAB,	0	dbSNP
NM_005920	MEF2D	rs72135362	insertion	chr1	+	156435475	-/AC	hsa-miR-567	156435470	156435475	caaccacacacacacataaatacaaaagtacacccgtgcaatcagACATACacacacacacacacataaatacaaagctacactcagacacataaacacc	AGUAUGUU	m6b	Disrupted	ALL_AGO|slc21463_chr1|42|8|8|1.00|COORDS=chr1-:154702060	unknown	DEVINE_LAB,	0	dbSNP
NM_005920	MEF2D	rs72135362	insertion	chr1	+	156435475	-/AC	hsa-miR-675-3p	156435471	156435476	caaccacacacacacataaatacaaaagtacacccgtgcaatcagaCATACAcacacacacacacataaatacaaagctacactcagacacataaacacc	CUGUAUGC	m6b	Disrupted	ALL_AGO|slc21463_chr1|42|8|8|1.00|COORDS=chr1-:154702060	unknown	DEVINE_LAB,	0	dbSNP
NM_005920	MEF2D	rs72135362	insertion	chr1	+	156435475	-/AC	hsa-miR-3149	156435471	156435476	caaccacacacacacataaatacaaaagtacacccgtgcaatcagaCATACAcacacacacacacataaatacaaagctacactcagacacataaacacc	UUUGUAUG	m6c	Disrupted	ALL_AGO|slc21463_chr1|42|8|8|1.00|COORDS=chr1-:154702060	unknown	DEVINE_LAB,	0	dbSNP
NM_005920	MEF2D	rs72135362	insertion	chr1	+	156435475	-/AC	hsa-miR-3650	156435474	156435479	caaccacacacacacataaatacaaaagtacacccgtgcaatcagacatACACACacacacacacataaatacaaagctacactcagacacataaacacc	AGGUGUGU	m6c	Disrupted	ALL_AGO|slc21463_chr1|42|8|8|1.00|COORDS=chr1-:154702060	unknown	DEVINE_LAB,	0	dbSNP
NM_005920	MEF2D	rs72135362	insertion	chr1	+	156435475	-/AC	hsa-miR-147a	156435475	156435481	caaccacacacacacataaatacaaaagtacacccgtgcaatcagacataCACACACacacacacataaatacaaagctacactcagacacataaacacc	GUGUGUGG	m7a	Disrupted	ALL_AGO|slc21463_chr1|42|8|8|1.00|COORDS=chr1-:154702060	unknown	DEVINE_LAB,	0	dbSNP
NM_005920	MEF2D	rs72135362	insertion	chr1	+	156435475	-/AC	hsa-miR-297	156435470	156435476	caaccacacacacacataaatacaaaagtacacccgtgcaatcagACATACAcacacacacacacataaatacaaagctacactcagacacataaacacc	AUGUAUGU	m7b	Disrupted	ALL_AGO|slc21463_chr1|42|8|8|1.00|COORDS=chr1-:154702060	unknown	DEVINE_LAB,	0	dbSNP
NM_206866	BACH1	rs72115059	deletion	chr21	+	30716956	-/TG	hsa-miR-4760-3p	30716951	30716956	tttgtcagggagaataattctgatagtgcatcccatactgcaaaaGAATTTgtgtgtgtgtgtgtgtgtgtgtgtgtgtgtgtgtatgtgtatgtatacata	AAAUUCAU	m6a	Disrupted	ALL_AGO|slc293_chr21|63|6|23|0.26|COORDS=chr21+:29638792	unknown	DEVINE_LAB,	0	dbSNP
NM_206866	BACH1	rs72115059	deletion	chr21	+	30716956	-/TG	hsa-miR-4789-3p	30716956	30716961	tttgtcagggagaataattctgatagtgcatcccatactgcaaaagaattTGTGTGtgtgtgtgtgtgtgtgtgtgtgtgtgtgtatgtgtatgtatacata	CACACAUA	m6a	Disrupted	ALL_AGO|slc293_chr21|63|6|23|0.26|COORDS=chr21+:29638792	unknown	DEVINE_LAB,	0	dbSNP
NM_206866	BACH1	rs72115059	deletion	chr21	+	30716956	-/TG	hsa-miR-603	30716956	30716961	tttgtcagggagaataattctgatagtgcatcccatactgcaaaagaattTGTGTGtgtgtgtgtgtgtgtgtgtgtgtgtgtgtatgtgtatgtatacata	CACACACU	m6a	Disrupted	ALL_AGO|slc293_chr21|63|6|23|0.26|COORDS=chr21+:29638792	unknown	DEVINE_LAB,	0	dbSNP
NM_206866	BACH1	rs72115059	deletion	chr21	+	30716956	-/TG	hsa-miR-4801	30716955	30716960	tttgtcagggagaataattctgatagtgcatcccatactgcaaaagaatTTGTGTgtgtgtgtgtgtgtgtgtgtgtgtgtgtgtatgtgtatgtatacata	UACACAAG	m6b	Disrupted	ALL_AGO|slc293_chr21|63|6|23|0.26|COORDS=chr21+:29638792	unknown	DEVINE_LAB,	0	dbSNP
NM_206866	BACH1	rs72115059	deletion	chr21	+	30716956	-/TG	hsa-miR-377-3p	30716956	30716961	tttgtcagggagaataattctgatagtgcatcccatactgcaaaagaattTGTGTGtgtgtgtgtgtgtgtgtgtgtgtgtgtgtatgtgtatgtatacata	AUCACACA	m6c	Disrupted	ALL_AGO|slc293_chr21|63|6|23|0.26|COORDS=chr21+:29638792	unknown	DEVINE_LAB,	0	dbSNP
NM_206866	BACH1	rs72115059	deletion	chr21	+	30716956	-/TG	hsa-miR-7-1-3p	30716953	30716958	tttgtcagggagaataattctgatagtgcatcccatactgcaaaagaATTTGTgtgtgtgtgtgtgtgtgtgtgtgtgtgtgtgtatgtgtatgtatacata	CAACAAAU	m6c	Disrupted	ALL_AGO|slc293_chr21|63|6|23|0.26|COORDS=chr21+:29638792	unknown	DEVINE_LAB,	0	dbSNP
NM_206866	BACH1	rs72115059	deletion	chr21	+	30716956	-/TG	hsa-miR-7-2-3p	30716953	30716958	tttgtcagggagaataattctgatagtgcatcccatactgcaaaagaATTTGTgtgtgtgtgtgtgtgtgtgtgtgtgtgtgtgtatgtgtatgtatacata	CAACAAAU	m6c	Disrupted	ALL_AGO|slc293_chr21|63|6|23|0.26|COORDS=chr21+:29638792	unknown	DEVINE_LAB,	0	dbSNP
NM_206866	BACH1	rs72115059	deletion	chr21	+	30716956	-/TG	hsa-miR-10a-3p	30716951	30716957	tttgtcagggagaataattctgatagtgcatcccatactgcaaaaGAATTTGtgtgtgtgtgtgtgtgtgtgtgtgtgtgtgtgtatgtgtatgtatacata	CAAAUUCG	m7a	Disrupted	ALL_AGO|slc293_chr21|63|6|23|0.26|COORDS=chr21+:29638792	unknown	DEVINE_LAB,	0	dbSNP
NM_206866	BACH1	rs72115059	deletion	chr21	+	30716956	-/TG	hsa-miR-4731-3p	30716955	30716961	tttgtcagggagaataattctgatagtgcatcccatactgcaaaagaatTTGTGTGtgtgtgtgtgtgtgtgtgtgtgtgtgtgtatgtgtatgtatacata	CACACAAG	m7a	Disrupted	ALL_AGO|slc293_chr21|63|6|23|0.26|COORDS=chr21+:29638792	unknown	DEVINE_LAB,	0	dbSNP
NM_206866	BACH1	rs72115059	deletion	chr21	+	30716956	-/TG	hsa-miR-4719	30716953	30716959	tttgtcagggagaataattctgatagtgcatcccatactgcaaaagaATTTGTGtgtgtgtgtgtgtgtgtgtgtgtgtgtgtgtatgtgtatgtatacata	UCACAAAU	m7b	Disrupted	ALL_AGO|slc293_chr21|63|6|23|0.26|COORDS=chr21+:29638792	unknown	DEVINE_LAB,	0	dbSNP
NM_001146278	NCEH1	rs72069741	insertion	chr3	+	172348912	-/CCTC	hsa-miR-1185-5p	172348911	172348916	aaaagaacaatgaaactcaagtacattatcagaaacagtggttgacctcTCCTCTttttcctttactcccttttcatctgagagagccttttagagatccggattcccaactataatgcatctgctc	AGAGGAUA	m6a	Created	ALL_AGO|slc13041_chr3|42|4|8|0.50|COORDS=chr3-:173831570	unknown	DEVINE_LAB,	0	dbSNP
NM_001146278	NCEH1	rs72069741	insertion	chr3	+	172348912	-/CCTC	hsa-miR-3676-5p	172348909	172348914	aaaagaacaatgaaactcaagtacattatcagaaacagtggttgaccTCTCCTctttttcctttactcccttttcatctgagagagccttttagagatccggattcccaactataatgcatctgctc	AGGAGAUC	m6a	Created	ALL_AGO|slc13041_chr3|42|4|8|0.50|COORDS=chr3-:173831570	unknown	DEVINE_LAB,	0	dbSNP
NM_001146278	NCEH1	rs72069741	insertion	chr3	+	172348912	-/CCTC	hsa-miR-4434	172348909	172348914	aaaagaacaatgaaactcaagtacattatcagaaacagtggttgaccTCTCCTctttttcctttactcccttttcatctgagagagccttttagagatccggattcccaactataatgcatctgctc	AGGAGAAG	m6a	Created	ALL_AGO|slc13041_chr3|42|4|8|0.50|COORDS=chr3-:173831570	unknown	DEVINE_LAB,	0	dbSNP
NM_001146278	NCEH1	rs72069741	insertion	chr3	+	172348912	-/CCTC	hsa-miR-4751	172348911	172348916	aaaagaacaatgaaactcaagtacattatcagaaacagtggttgacctcTCCTCTttttcctttactcccttttcatctgagagagccttttagagatccggattcccaactataatgcatctgctc	AGAGGACC	m6a	Created	ALL_AGO|slc13041_chr3|42|4|8|0.50|COORDS=chr3-:173831570	unknown	DEVINE_LAB,	0	dbSNP
NM_001146278	NCEH1	rs72069741	insertion	chr3	+	172348912	-/CCTC	hsa-miR-5703	172348909	172348914	aaaagaacaatgaaactcaagtacattatcagaaacagtggttgaccTCTCCTctttttcctttactcccttttcatctgagagagccttttagagatccggattcccaactataatgcatctgctc	AGGAGAAG	m6a	Created	ALL_AGO|slc13041_chr3|42|4|8|0.50|COORDS=chr3-:173831570	unknown	DEVINE_LAB,	0	dbSNP
NM_001146278	NCEH1	rs72069741	insertion	chr3	+	172348912	-/CCTC	hsa-miR-185-5p	172348908	172348913	aaaagaacaatgaaactcaagtacattatcagaaacagtggttgacCTCTCCtctttttcctttactcccttttcatctgagagagccttttagagatccggattcccaactataatgcatctgctc	UGGAGAGA	m6b	Created	ALL_AGO|slc13041_chr3|42|4|8|0.50|COORDS=chr3-:173831570	unknown	DEVINE_LAB,	0	dbSNP
NM_001146278	NCEH1	rs72069741	insertion	chr3	+	172348912	-/CCTC	hsa-miR-3125	172348911	172348916	aaaagaacaatgaaactcaagtacattatcagaaacagtggttgacctcTCCTCTttttcctttactcccttttcatctgagagagccttttagagatccggattcccaactataatgcatctgctc	UAGAGGAA	m6b	Created	ALL_AGO|slc13041_chr3|42|4|8|0.50|COORDS=chr3-:173831570	unknown	DEVINE_LAB,	0	dbSNP
NM_001146278	NCEH1	rs72069741	insertion	chr3	+	172348912	-/CCTC	hsa-miR-4306	172348908	172348913	aaaagaacaatgaaactcaagtacattatcagaaacagtggttgacCTCTCCtctttttcctttactcccttttcatctgagagagccttttagagatccggattcccaactataatgcatctgctc	UGGAGAGA	m6b	Created	ALL_AGO|slc13041_chr3|42|4|8|0.50|COORDS=chr3-:173831570	unknown	DEVINE_LAB,	0	dbSNP
NM_001146278	NCEH1	rs72069741	insertion	chr3	+	172348912	-/CCTC	hsa-miR-4644	172348908	172348913	aaaagaacaatgaaactcaagtacattatcagaaacagtggttgacCTCTCCtctttttcctttactcccttttcatctgagagagccttttagagatccggattcccaactataatgcatctgctc	UGGAGAGA	m6b	Created	ALL_AGO|slc13041_chr3|42|4|8|0.50|COORDS=chr3-:173831570	unknown	DEVINE_LAB,	0	dbSNP
NM_001146278	NCEH1	rs72069741	insertion	chr3	+	172348912	-/CCTC	hsa-miR-151a-5p	172348910	172348915	aaaagaacaatgaaactcaagtacattatcagaaacagtggttgacctCTCCTCtttttcctttactcccttttcatctgagagagccttttagagatccggattcccaactataatgcatctgctc	UCGAGGAG	m6c	Created	ALL_AGO|slc13041_chr3|42|4|8|0.50|COORDS=chr3-:173831570	unknown	DEVINE_LAB,	0	dbSNP
NM_001146278	NCEH1	rs72069741	insertion	chr3	+	172348912	-/CCTC	hsa-miR-151b	172348910	172348915	aaaagaacaatgaaactcaagtacattatcagaaacagtggttgacctCTCCTCtttttcctttactcccttttcatctgagagagccttttagagatccggattcccaactataatgcatctgctc	UCGAGGAG	m6c	Created	ALL_AGO|slc13041_chr3|42|4|8|0.50|COORDS=chr3-:173831570	unknown	DEVINE_LAB,	0	dbSNP
NM_001146278	NCEH1	rs72069741	insertion	chr3	+	172348912	-/CCTC	hsa-miR-4428	172348909	172348914	aaaagaacaatgaaactcaagtacattatcagaaacagtggttgaccTCTCCTctttttcctttactcccttttcatctgagagagccttttagagatccggattcccaactataatgcatctgctc	CAAGGAGA	m6c	Created	ALL_AGO|slc13041_chr3|42|4|8|0.50|COORDS=chr3-:173831570	unknown	DEVINE_LAB,	0	dbSNP
NM_001146278	NCEH1	rs72069741	insertion	chr3	+	172348912	-/CCTC	hsa-miR-4689	172348910	172348915	aaaagaacaatgaaactcaagtacattatcagaaacagtggttgacctCTCCTCtttttcctttactcccttttcatctgagagagccttttagagatccggattcccaactataatgcatctgctc	UUGAGGAG	m6c	Created	ALL_AGO|slc13041_chr3|42|4|8|0.50|COORDS=chr3-:173831570	unknown	DEVINE_LAB,	0	dbSNP
NM_001146278	NCEH1	rs72069741	insertion	chr3	+	172348912	-/CCTC	hsa-miR-4768-3p	172348909	172348914	aaaagaacaatgaaactcaagtacattatcagaaacagtggttgaccTCTCCTctttttcctttactcccttttcatctgagagagccttttagagatccggattcccaactataatgcatctgctc	CCAGGAGA	m6c	Created	ALL_AGO|slc13041_chr3|42|4|8|0.50|COORDS=chr3-:173831570	unknown	DEVINE_LAB,	0	dbSNP
NM_001146278	NCEH1	rs72069741	insertion	chr3	+	172348912	-/CCTC	hsa-miR-765	172348910	172348915	aaaagaacaatgaaactcaagtacattatcagaaacagtggttgacctCTCCTCtttttcctttactcccttttcatctgagagagccttttagagatccggattcccaactataatgcatctgctc	UGGAGGAG	m6c	Created	ALL_AGO|slc13041_chr3|42|4|8|0.50|COORDS=chr3-:173831570	unknown	DEVINE_LAB,	0	dbSNP
NM_001146278	NCEH1	rs72069741	insertion	chr3	+	172348912	-/CCTC	hsa-miR-877-5p	172348911	172348916	aaaagaacaatgaaactcaagtacattatcagaaacagtggttgacctcTCCTCTttttcctttactcccttttcatctgagagagccttttagagatccggattcccaactataatgcatctgctc	GUAGAGGA	m6c	Created	ALL_AGO|slc13041_chr3|42|4|8|0.50|COORDS=chr3-:173831570	unknown	DEVINE_LAB,	0	dbSNP
NM_001146278	NCEH1	rs72069741	insertion	chr3	+	172348912	-/CCTC	hsa-miR-3916	172348911	172348917	aaaagaacaatgaaactcaagtacattatcagaaacagtggttgacctcTCCTCTTtttcctttactcccttttcatctgagagagccttttagagatccggattcccaactataatgcatctgctc	AAGAGGAA	m7a	Created	ALL_AGO|slc13041_chr3|42|4|8|0.50|COORDS=chr3-:173831570	unknown	DEVINE_LAB,	0	dbSNP
NM_001146278	NCEH1	rs72069741	insertion	chr3	+	172348912	-/CCTC	hsa-miR-5192	172348908	172348914	aaaagaacaatgaaactcaagtacattatcagaaacagtggttgacCTCTCCTctttttcctttactcccttttcatctgagagagccttttagagatccggattcccaactataatgcatctgctc	AGGAGAGU	m7a	Created	ALL_AGO|slc13041_chr3|42|4|8|0.50|COORDS=chr3-:173831570	unknown	DEVINE_LAB,	0	dbSNP
NM_001146278	NCEH1	rs72069741	insertion	chr3	+	172348912	-/CCTC	hsa-miR-3150b-3p	172348909	172348915	aaaagaacaatgaaactcaagtacattatcagaaacagtggttgaccTCTCCTCtttttcctttactcccttttcatctgagagagccttttagagatccggattcccaactataatgcatctgctc	UGAGGAGA	m7b	Created	ALL_AGO|slc13041_chr3|42|4|8|0.50|COORDS=chr3-:173831570	unknown	DEVINE_LAB,	0	dbSNP
NM_001146278	NCEH1	rs72069741	insertion	chr3	+	172348912	-/CCTC	hsa-miR-4784	172348909	172348915	aaaagaacaatgaaactcaagtacattatcagaaacagtggttgaccTCTCCTCtttttcctttactcccttttcatctgagagagccttttagagatccggattcccaactataatgcatctgctc	UGAGGAGA	m7b	Created	ALL_AGO|slc13041_chr3|42|4|8|0.50|COORDS=chr3-:173831570	unknown	DEVINE_LAB,	0	dbSNP
NM_001146278	NCEH1	rs72069741	insertion	chr3	+	172348912	-/CCTC	hsa-miR-1276	172348908	172348913	aaaagaacaatgaaactcaagtacattatcagaaacagtggttgacCTCTTTtttcctttactcccttttcatctgagagagccttttagagatccggaa	UAAAGAGC	m6b	Disrupted	ALL_AGO|slc13041_chr3|42|4|8|0.50|COORDS=chr3-:173831570	unknown	DEVINE_LAB,	0	dbSNP
NM_001146278	NCEH1	rs72069741	insertion	chr3	+	172348912	-/CCTC	hsa-miR-4311	172348908	172348913	aaaagaacaatgaaactcaagtacattatcagaaacagtggttgacCTCTTTtttcctttactcccttttcatctgagagagccttttagagatccggaa	GAAAGAGA	m6b	Disrupted	ALL_AGO|slc13041_chr3|42|4|8|0.50|COORDS=chr3-:173831570	unknown	DEVINE_LAB,	0	dbSNP
NM_001146278	NCEH1	rs72069741	insertion	chr3	+	172348912	-/CCTC	hsa-miR-3613-3p	172348911	172348916	aaaagaacaatgaaactcaagtacattatcagaaacagtggttgacctcTTTTTTcctttactcccttttcatctgagagagccttttagagatccggaa	ACAAAAAA	m6c	Disrupted	ALL_AGO|slc13041_chr3|42|4|8|0.50|COORDS=chr3-:173831570	unknown	DEVINE_LAB,	0	dbSNP
NM_001146278	NCEH1	rs72069741	insertion	chr3	+	172348912	-/CCTC	hsa-miR-3148	172348912	172348918	aaaagaacaatgaaactcaagtacattatcagaaacagtggttgacctctTTTTTCCtttactcccttttcatctgagagagccttttagagatccggaa	UGGAAAAA	m7b	Disrupted	ALL_AGO|slc13041_chr3|42|4|8|0.50|COORDS=chr3-:173831570	unknown	DEVINE_LAB,	0	dbSNP
NM_001146278	NCEH1	rs72069741	insertion	chr3	+	172348912	-/CCTC	hsa-miR-583	172348907	172348913	aaaagaacaatgaaactcaagtacattatcagaaacagtggttgaCCTCTTTtttcctttactcccttttcatctgagagagccttttagagatccggaa	CAAAGAGG	m7b	Disrupted	ALL_AGO|slc13041_chr3|42|4|8|0.50|COORDS=chr3-:173831570	unknown	DEVINE_LAB,	0	dbSNP
NM_206866	BACH1	rs72039242	deletion	chr21	+	30716939	-/C	hsa-miR-16-1-3p	30716939	30716944	ataagtacactcaagaatttgtcagggagaataattctgatagtgcatccATACTGcaaaagaatttgtgtgtgtgtgtgtgtgtgtgtgtgtgtgtgttg	CCAGUAUU	m6b	Created	ALL_AGO|slc293_chr21|63|6|23|0.26|COORDS=chr21+:29638792	unknown	DEVINE_LAB,	0	dbSNP
NM_206866	BACH1	rs72039242	deletion	chr21	+	30716939	-/C	hsa-miR-1261	30716935	30716940	ataagtacactcaagaatttgtcagggagaataattctgatagtgcATCCATactgcaaaagaatttgtgtgtgtgtgtgtgtgtgtgtgtgtgtgtgttg	AUGGAUAA	m6a	Created	ALL_AGO|slc293_chr21|63|6|23|0.26|COORDS=chr21+:29638792	unknown	DEVINE_LAB,	0	dbSNP
NM_206866	BACH1	rs72039242	deletion	chr21	+	30716939	-/C	hsa-miR-3688-3p	30716936	30716941	ataagtacactcaagaatttgtcagggagaataattctgatagtgcaTCCATActgcaaaagaatttgtgtgtgtgtgtgtgtgtgtgtgtgtgtgtgttg	UAUGGAAA	m6a	Created	ALL_AGO|slc293_chr21|63|6|23|0.26|COORDS=chr21+:29638792	unknown	DEVINE_LAB,	0	dbSNP
NM_206866	BACH1	rs72039242	deletion	chr21	+	30716939	-/C	hsa-miR-4764-5p	30716934	30716939	ataagtacactcaagaatttgtcagggagaataattctgatagtgCATCCAtactgcaaaagaatttgtgtgtgtgtgtgtgtgtgtgtgtgtgtgtgttg	UGGAUGUG	m6a	Created	ALL_AGO|slc293_chr21|63|6|23|0.26|COORDS=chr21+:29638792	unknown	DEVINE_LAB,	0	dbSNP
NM_206866	BACH1	rs72039242	deletion	chr21	+	30716939	-/C	hsa-miR-4802-5p	30716936	30716941	ataagtacactcaagaatttgtcagggagaataattctgatagtgcaTCCATActgcaaaagaatttgtgtgtgtgtgtgtgtgtgtgtgtgtgtgtgttg	UAUGGAGG	m6a	Created	ALL_AGO|slc293_chr21|63|6|23|0.26|COORDS=chr21+:29638792	unknown	DEVINE_LAB,	0	dbSNP
NM_206866	BACH1	rs72039242	deletion	chr21	+	30716939	-/C	hsa-miR-1246	30716935	30716940	ataagtacactcaagaatttgtcagggagaataattctgatagtgcATCCATactgcaaaagaatttgtgtgtgtgtgtgtgtgtgtgtgtgtgtgtgttg	AAUGGAUU	m6b	Created	ALL_AGO|slc293_chr21|63|6|23|0.26|COORDS=chr21+:29638792	unknown	DEVINE_LAB,	0	dbSNP
NM_206866	BACH1	rs72039242	deletion	chr21	+	30716939	-/C	hsa-miR-432-3p	30716934	30716939	ataagtacactcaagaatttgtcagggagaataattctgatagtgCATCCAtactgcaaaagaatttgtgtgtgtgtgtgtgtgtgtgtgtgtgtgtgttg	CUGGAUGG	m6b	Created	ALL_AGO|slc293_chr21|63|6|23|0.26|COORDS=chr21+:29638792	unknown	DEVINE_LAB,	0	dbSNP
NM_206866	BACH1	rs72039242	deletion	chr21	+	30716939	-/C	hsa-miR-144-3p	30716939	30716944	ataagtacactcaagaatttgtcagggagaataattctgatagtgcatccATACTGcaaaagaatttgtgtgtgtgtgtgtgtgtgtgtgtgtgtgtgttg	UACAGUAU	m6c	Created	ALL_AGO|slc293_chr21|63|6|23|0.26|COORDS=chr21+:29638792	unknown	DEVINE_LAB,	0	dbSNP
NM_206866	BACH1	rs72039242	deletion	chr21	+	30716939	-/C	hsa-miR-3134	30716935	30716940	ataagtacactcaagaatttgtcagggagaataattctgatagtgcATCCATactgcaaaagaatttgtgtgtgtgtgtgtgtgtgtgtgtgtgtgtgttg	UGAUGGAU	m6c	Created	ALL_AGO|slc293_chr21|63|6|23|0.26|COORDS=chr21+:29638792	unknown	DEVINE_LAB,	0	dbSNP
NM_206866	BACH1	rs72039242	deletion	chr21	+	30716939	-/C	hsa-miR-3691-5p	30716934	30716939	ataagtacactcaagaatttgtcagggagaataattctgatagtgCATCCAtactgcaaaagaatttgtgtgtgtgtgtgtgtgtgtgtgtgtgtgtgttg	AGUGGAUG	m6c	Created	ALL_AGO|slc293_chr21|63|6|23|0.26|COORDS=chr21+:29638792	unknown	DEVINE_LAB,	0	dbSNP
NM_206866	BACH1	rs72039242	deletion	chr21	+	30716939	-/C	hsa-miR-490-5p	30716935	30716940	ataagtacactcaagaatttgtcagggagaataattctgatagtgcATCCATactgcaaaagaatttgtgtgtgtgtgtgtgtgtgtgtgtgtgtgtgttg	CCAUGGAU	m6c	Created	ALL_AGO|slc293_chr21|63|6|23|0.26|COORDS=chr21+:29638792	unknown	DEVINE_LAB,	0	dbSNP
NM_206866	BACH1	rs72039242	deletion	chr21	+	30716939	-/C	hsa-miR-1193	30716934	30716939	ataagtacactcaagaatttgtcagggagaataattctgatagtgCATCCCatactgcaaaagaatttgtgtgtgtgtgtgtgtgtgtgtgtgtgtgtgtg	GGGAUGGU	m6a	Disrupted	ALL_AGO|slc293_chr21|63|6|23|0.26|COORDS=chr21+:29638792	unknown	DEVINE_LAB,	0	dbSNP
NM_206866	BACH1	rs72039242	deletion	chr21	+	30716939	-/C	hsa-miR-3675-5p	30716937	30716942	ataagtacactcaagaatttgtcagggagaataattctgatagtgcatCCCATActgcaaaagaatttgtgtgtgtgtgtgtgtgtgtgtgtgtgtgtgtg	UAUGGGGC	m6a	Disrupted	ALL_AGO|slc293_chr21|63|6|23|0.26|COORDS=chr21+:29638792	unknown	DEVINE_LAB,	0	dbSNP
NM_206866	BACH1	rs72039242	deletion	chr21	+	30716939	-/C	hsa-miR-4713-3p	30716935	30716940	ataagtacactcaagaatttgtcagggagaataattctgatagtgcATCCCAtactgcaaaagaatttgtgtgtgtgtgtgtgtgtgtgtgtgtgtgtgtg	UGGGAUCC	m6a	Disrupted	ALL_AGO|slc293_chr21|63|6|23|0.26|COORDS=chr21+:29638792	unknown	DEVINE_LAB,	0	dbSNP
NM_206866	BACH1	rs72039242	deletion	chr21	+	30716939	-/C	hsa-miR-567	30716939	30716944	ataagtacactcaagaatttgtcagggagaataattctgatagtgcatccCATACTgcaaaagaatttgtgtgtgtgtgtgtgtgtgtgtgtgtgtgtgtg	AGUAUGUU	m6a	Disrupted	ALL_AGO|slc293_chr21|63|6|23|0.26|COORDS=chr21+:29638792	unknown	DEVINE_LAB,	0	dbSNP
NM_206866	BACH1	rs72039242	deletion	chr21	+	30716939	-/C	hsa-miR-3115	30716937	30716942	ataagtacactcaagaatttgtcagggagaataattctgatagtgcatCCCATActgcaaaagaatttgtgtgtgtgtgtgtgtgtgtgtgtgtgtgtgtg	AUAUGGGU	m6b	Disrupted	ALL_AGO|slc293_chr21|63|6|23|0.26|COORDS=chr21+:29638792	unknown	DEVINE_LAB,	0	dbSNP
NM_206866	BACH1	rs72039242	deletion	chr21	+	30716939	-/C	hsa-miR-450b-3p	30716935	30716940	ataagtacactcaagaatttgtcagggagaataattctgatagtgcATCCCAtactgcaaaagaatttgtgtgtgtgtgtgtgtgtgtgtgtgtgtgtgtg	UUGGGAUC	m6b	Disrupted	ALL_AGO|slc293_chr21|63|6|23|0.26|COORDS=chr21+:29638792	unknown	DEVINE_LAB,	0	dbSNP
NM_206866	BACH1	rs72039242	deletion	chr21	+	30716939	-/C	hsa-miR-5089	30716935	30716940	ataagtacactcaagaatttgtcagggagaataattctgatagtgcATCCCAtactgcaaaagaatttgtgtgtgtgtgtgtgtgtgtgtgtgtgtgtgtg	GUGGGAUU	m6b	Disrupted	ALL_AGO|slc293_chr21|63|6|23|0.26|COORDS=chr21+:29638792	unknown	DEVINE_LAB,	0	dbSNP
NM_206866	BACH1	rs72039242	deletion	chr21	+	30716939	-/C	hsa-miR-769-3p	30716935	30716940	ataagtacactcaagaatttgtcagggagaataattctgatagtgcATCCCAtactgcaaaagaatttgtgtgtgtgtgtgtgtgtgtgtgtgtgtgtgtg	CUGGGAUC	m6b	Disrupted	ALL_AGO|slc293_chr21|63|6|23|0.26|COORDS=chr21+:29638792	unknown	DEVINE_LAB,	0	dbSNP
NM_206866	BACH1	rs72039242	deletion	chr21	+	30716939	-/C	hsa-miR-4654	30716935	30716940	ataagtacactcaagaatttgtcagggagaataattctgatagtgcATCCCAtactgcaaaagaatttgtgtgtgtgtgtgtgtgtgtgtgtgtgtgtgtg	UGUGGGAU	m6c	Disrupted	ALL_AGO|slc293_chr21|63|6|23|0.26|COORDS=chr21+:29638792	unknown	DEVINE_LAB,	0	dbSNP
NM_206866	BACH1	rs72039242	deletion	chr21	+	30716939	-/C	hsa-miR-4769-5p	30716935	30716940	ataagtacactcaagaatttgtcagggagaataattctgatagtgcATCCCAtactgcaaaagaatttgtgtgtgtgtgtgtgtgtgtgtgtgtgtgtgtg	GGUGGGAU	m6c	Disrupted	ALL_AGO|slc293_chr21|63|6|23|0.26|COORDS=chr21+:29638792	unknown	DEVINE_LAB,	0	dbSNP
NM_206866	BACH1	rs72039242	deletion	chr21	+	30716939	-/C	hsa-miR-5187-5p	30716934	30716940	ataagtacactcaagaatttgtcagggagaataattctgatagtgCATCCCAtactgcaaaagaatttgtgtgtgtgtgtgtgtgtgtgtgtgtgtgtgtg	UGGGAUGA	m7a	Disrupted	ALL_AGO|slc293_chr21|63|6|23|0.26|COORDS=chr21+:29638792	unknown	DEVINE_LAB,	0	dbSNP
NM_001080425	BEX4	rs71970069	insertion	chrX	+	102472074	-/GT	hsa-miR-1255b-2-3p	102472071	102472076	cagtgccattggtgtgtgtgtacgtaactatatacatatgtgtgtgtGTGGTTatatatataatgtgtcataaccgtaaacaataaacaatatcaagataaaatcgcgtaatcaagtttcttcctga	AACCACUU	m6a	Created	ALL_AGO|slc2753_chrX|49|12|28|0.43|COORDS=chrX+:102358721	unknown	DEVINE_LAB,	0	dbSNP
NM_001080425	BEX4	rs71970069	insertion	chrX	+	102472074	-/GT	hsa-miR-140-3p	102472070	102472075	cagtgccattggtgtgtgtgtacgtaactatatacatatgtgtgtgTGTGGTtatatatataatgtgtcataaccgtaaacaataaacaatatcaagataaaatcgcgtaatcaagtttcttcctga	UACCACAG	m6b	Created	ALL_AGO|slc2753_chrX|49|12|28|0.43|COORDS=chrX+:102358721	unknown	DEVINE_LAB,	0	dbSNP
NM_001080425	BEX4	rs71970069	insertion	chrX	+	102472074	-/GT	hsa-miR-497-3p	102472071	102472076	cagtgccattggtgtgtgtgtacgtaactatatacatatgtgtgtgtGTGGTTatatatataatgtgtcataaccgtaaacaataaacaatatcaagataaaatcgcgtaatcaagtttcttcctga	CAAACCAC	m6c	Created	ALL_AGO|slc2753_chrX|49|12|28|0.43|COORDS=chrX+:102358721	unknown	DEVINE_LAB,	0	dbSNP
NM_001080425	BEX4	rs71970069	insertion	chrX	+	102472074	-/GT	hsa-miR-410	102472074	102472080	cagtgccattggtgtgtgtgtacgtaactatatacatatgtgtgtgtgtgGTTATATatataatgtgtcataaccgtaaacaataaacaatatcaagataaaatcgcgtaatcaagtttcttcctga	AAUAUAAC	m7b	Created	ALL_AGO|slc2753_chrX|49|12|28|0.43|COORDS=chrX+:102358721	unknown	DEVINE_LAB,	0	dbSNP
NM_001080425	BEX4	rs71970069	insertion	chrX	+	102472074	-/GT	hsa-miR-300	102472072	102472077	cagtgccattggtgtgtgtgtacgtaactatatacatatgtgtgtgtgTGTATAtatataatgtgtcataaccgtaaacaataaacaatatcaagataaa	UAUACAAG	m6a	Disrupted	ALL_AGO|slc2753_chrX|49|12|28|0.43|COORDS=chrX+:102358721	unknown	DEVINE_LAB,	0	dbSNP
NM_001080425	BEX4	rs71970069	insertion	chrX	+	102472074	-/GT	hsa-miR-3144-3p	102472073	102472078	cagtgccattggtgtgtgtgtacgtaactatatacatatgtgtgtgtgtGTATATatataatgtgtcataaccgtaaacaataaacaatatcaagataaa	AUAUACCU	m6a	Disrupted	ALL_AGO|slc2753_chrX|49|12|28|0.43|COORDS=chrX+:102358721	unknown	DEVINE_LAB,	0	dbSNP
NM_001080425	BEX4	rs71970069	insertion	chrX	+	102472074	-/GT	hsa-miR-381	102472072	102472077	cagtgccattggtgtgtgtgtacgtaactatatacatatgtgtgtgtgTGTATAtatataatgtgtcataaccgtaaacaataaacaatatcaagataaa	UAUACAAG	m6a	Disrupted	ALL_AGO|slc2753_chrX|49|12|28|0.43|COORDS=chrX+:102358721	unknown	DEVINE_LAB,	0	dbSNP
NM_001080425	BEX4	rs71970069	insertion	chrX	+	102472074	-/GT	hsa-miR-4801	102472070	102472075	cagtgccattggtgtgtgtgtacgtaactatatacatatgtgtgtgTGTGTAtatatataatgtgtcataaccgtaaacaataaacaatatcaagataaa	UACACAAG	m6a	Disrupted	ALL_AGO|slc2753_chrX|49|12|28|0.43|COORDS=chrX+:102358721	unknown	DEVINE_LAB,	0	dbSNP
NM_001080425	BEX4	rs71970069	insertion	chrX	+	102472074	-/GT	hsa-let-7a-3p	102472072	102472077	cagtgccattggtgtgtgtgtacgtaactatatacatatgtgtgtgtgTGTATAtatataatgtgtcataaccgtaaacaataaacaatatcaagataaa	CUAUACAA	m6b	Disrupted	ALL_AGO|slc2753_chrX|49|12|28|0.43|COORDS=chrX+:102358721	unknown	DEVINE_LAB,	0	dbSNP
NM_001080425	BEX4	rs71970069	insertion	chrX	+	102472074	-/GT	hsa-let-7b-3p	102472072	102472077	cagtgccattggtgtgtgtgtacgtaactatatacatatgtgtgtgtgTGTATAtatataatgtgtcataaccgtaaacaataaacaatatcaagataaa	CUAUACAA	m6b	Disrupted	ALL_AGO|slc2753_chrX|49|12|28|0.43|COORDS=chrX+:102358721	unknown	DEVINE_LAB,	0	dbSNP
NM_001080425	BEX4	rs71970069	insertion	chrX	+	102472074	-/GT	hsa-let-7f-1-3p	102472072	102472077	cagtgccattggtgtgtgtgtacgtaactatatacatatgtgtgtgtgTGTATAtatataatgtgtcataaccgtaaacaataaacaatatcaagataaa	CUAUACAA	m6b	Disrupted	ALL_AGO|slc2753_chrX|49|12|28|0.43|COORDS=chrX+:102358721	unknown	DEVINE_LAB,	0	dbSNP
NM_001080425	BEX4	rs71970069	insertion	chrX	+	102472074	-/GT	hsa-let-7f-2-3p	102472072	102472077	cagtgccattggtgtgtgtgtacgtaactatatacatatgtgtgtgtgTGTATAtatataatgtgtcataaccgtaaacaataaacaatatcaagataaa	CUAUACAG	m6b	Disrupted	ALL_AGO|slc2753_chrX|49|12|28|0.43|COORDS=chrX+:102358721	unknown	DEVINE_LAB,	0	dbSNP
NM_001080425	BEX4	rs71970069	insertion	chrX	+	102472074	-/GT	hsa-miR-329	102472069	102472074	cagtgccattggtgtgtgtgtacgtaactatatacatatgtgtgtGTGTGTatatatataatgtgtcataaccgtaaacaataaacaatatcaagataaa	AACACACC	m6b	Disrupted	ALL_AGO|slc2753_chrX|49|12|28|0.43|COORDS=chrX+:102358721	unknown	DEVINE_LAB,	0	dbSNP
NM_001080425	BEX4	rs71970069	insertion	chrX	+	102472074	-/GT	hsa-miR-362-3p	102472069	102472074	cagtgccattggtgtgtgtgtacgtaactatatacatatgtgtgtGTGTGTatatatataatgtgtcataaccgtaaacaataaacaatatcaagataaa	AACACACC	m6b	Disrupted	ALL_AGO|slc2753_chrX|49|12|28|0.43|COORDS=chrX+:102358721	unknown	DEVINE_LAB,	0	dbSNP
NM_001080425	BEX4	rs71970069	insertion	chrX	+	102472074	-/GT	hsa-miR-4672	102472070	102472075	cagtgccattggtgtgtgtgtacgtaactatatacatatgtgtgtgTGTGTAtatatataatgtgtcataaccgtaaacaataaacaatatcaagataaa	UUACACAG	m6b	Disrupted	ALL_AGO|slc2753_chrX|49|12|28|0.43|COORDS=chrX+:102358721	unknown	DEVINE_LAB,	0	dbSNP
NM_001080425	BEX4	rs71970069	insertion	chrX	+	102472074	-/GT	hsa-miR-603	102472069	102472074	cagtgccattggtgtgtgtgtacgtaactatatacatatgtgtgtGTGTGTatatatataatgtgtcataaccgtaaacaataaacaatatcaagataaa	CACACACU	m6b	Disrupted	ALL_AGO|slc2753_chrX|49|12|28|0.43|COORDS=chrX+:102358721	unknown	DEVINE_LAB,	0	dbSNP
NM_001080425	BEX4	rs71970069	insertion	chrX	+	102472074	-/GT	hsa-miR-1284	102472072	102472077	cagtgccattggtgtgtgtgtacgtaactatatacatatgtgtgtgtgTGTATAtatataatgtgtcataaccgtaaacaataaacaatatcaagataaa	UCUAUACA	m6c	Disrupted	ALL_AGO|slc2753_chrX|49|12|28|0.43|COORDS=chrX+:102358721	unknown	DEVINE_LAB,	0	dbSNP
NM_001080425	BEX4	rs71970069	insertion	chrX	+	102472074	-/GT	hsa-miR-1185-1-3p	102472072	102472078	cagtgccattggtgtgtgtgtacgtaactatatacatatgtgtgtgtgTGTATATatataatgtgtcataaccgtaaacaataaacaatatcaagataaa	AUAUACAG	m7a	Disrupted	ALL_AGO|slc2753_chrX|49|12|28|0.43|COORDS=chrX+:102358721	unknown	DEVINE_LAB,	0	dbSNP
NM_001080425	BEX4	rs71970069	insertion	chrX	+	102472074	-/GT	hsa-miR-1185-2-3p	102472072	102472078	cagtgccattggtgtgtgtgtacgtaactatatacatatgtgtgtgtgTGTATATatataatgtgtcataaccgtaaacaataaacaatatcaagataaa	AUAUACAG	m7a	Disrupted	ALL_AGO|slc2753_chrX|49|12|28|0.43|COORDS=chrX+:102358721	unknown	DEVINE_LAB,	0	dbSNP
NM_001080425	BEX4	rs71970069	insertion	chrX	+	102472074	-/GT	hsa-miR-466	102472070	102472076	cagtgccattggtgtgtgtgtacgtaactatatacatatgtgtgtgTGTGTATatatataatgtgtcataaccgtaaacaataaacaatatcaagataaa	AUACACAU	m7a	Disrupted	ALL_AGO|slc2753_chrX|49|12|28|0.43|COORDS=chrX+:102358721	unknown	DEVINE_LAB,	0	dbSNP
NM_001080425	BEX4	rs71970069	insertion	chrX	+	102472074	-/GT	hsa-miR-3941	102472069	102472075	cagtgccattggtgtgtgtgtacgtaactatatacatatgtgtgtGTGTGTAtatatataatgtgtcataaccgtaaacaataaacaatatcaagataaa	UUACACAC	m7b	Disrupted	ALL_AGO|slc2753_chrX|49|12|28|0.43|COORDS=chrX+:102358721	unknown	DEVINE_LAB,	0	dbSNP
NM_001080425	BEX4	rs71970069	insertion	chrX	+	102472074	-/GT	hsa-miR-4789-5p	102472071	102472077	cagtgccattggtgtgtgtgtacgtaactatatacatatgtgtgtgtGTGTATAtatataatgtgtcataaccgtaaacaataaacaatatcaagataaa	GUAUACAC	m7b	Disrupted	ALL_AGO|slc2753_chrX|49|12|28|0.43|COORDS=chrX+:102358721	unknown	DEVINE_LAB,	0	dbSNP
NM_001080425	BEX4	rs71970069	insertion	chrX	+	102472074	-/GT	hsa-miR-5011-5p	102472074	102472081	cagtgccattggtgtgtgtgtacgtaactatatacatatgtgtgtgtgtgTATATATAtaatgtgtcataaccgtaaacaataaacaatatcaagataaa	UAUAUAUA	m8a	Disrupted	ALL_AGO|slc2753_chrX|49|12|28|0.43|COORDS=chrX+:102358721	unknown	DEVINE_LAB,	0	dbSNP
NM_033632	FBXW7	rs71959695	insertion	chr4	+	153243540	-/TTTTTT	hsa-miR-3613-3p	153243540	153243545	aaaaagcttttcatgataactgtacaaaaacaattcacagtaatttttttTTTTTTaagcttttccactccagaaaaatgactttttgttgcagatgctctctaattgagttgctagttagcctctt	ACAAAAAA	m6c	Created	ALL_AGO|slc10096_chr4|43|7|7|1.00|COORDS=chr4-:153462961	unknown	DEVINE_LAB,	0	dbSNP
NM_033632	FBXW7	rs71959695	insertion	chr4	+	153243540	-/TTTTTT	hsa-miR-548aj-3p	153243535	153243540	aaaaagcttttcatgataactgtacaaaaacaattcacagtaattTTTTTAagcttttccactccagaaaaatgactttttgttgcagatgctctctaat	UAAAAACU	m6a	Disrupted	ALL_AGO|slc10096_chr4|43|7|7|1.00|COORDS=chr4-:153462961	unknown	DEVINE_LAB,	0	dbSNP
NM_033632	FBXW7	rs71959695	insertion	chr4	+	153243540	-/TTTTTT	hsa-miR-548x-3p	153243535	153243540	aaaaagcttttcatgataactgtacaaaaacaattcacagtaattTTTTTAagcttttccactccagaaaaatgactttttgttgcagatgctctctaat	UAAAAACU	m6a	Disrupted	ALL_AGO|slc10096_chr4|43|7|7|1.00|COORDS=chr4-:153462961	unknown	DEVINE_LAB,	0	dbSNP
NM_033632	FBXW7	rs71959695	insertion	chr4	+	153243540	-/TTTTTT	hsa-miR-100-3p	153243540	153243545	aaaaagcttttcatgataactgtacaaaaacaattcacagtaatttttttAAGCTTttccactccagaaaaatgactttttgttgcagatgctctctaat	CAAGCUUG	m6b	Disrupted	ALL_AGO|slc10096_chr4|43|7|7|1.00|COORDS=chr4-:153462961	unknown	DEVINE_LAB,	0	dbSNP
NM_033632	FBXW7	rs71959695	insertion	chr4	+	153243540	-/TTTTTT	hsa-miR-21-5p	153243539	153243544	aaaaagcttttcatgataactgtacaaaaacaattcacagtaattttttTAAGCTtttccactccagaaaaatgactttttgttgcagatgctctctaat	UAGCUUAU	m6b	Disrupted	ALL_AGO|slc10096_chr4|43|7|7|1.00|COORDS=chr4-:153462961	unknown	DEVINE_LAB,	0	dbSNP
NM_033632	FBXW7	rs71959695	insertion	chr4	+	153243540	-/TTTTTT	hsa-miR-302a-5p	153243537	153243542	aaaaagcttttcatgataactgtacaaaaacaattcacagtaattttTTTAAGcttttccactccagaaaaatgactttttgttgcagatgctctctaat	ACUUAAAC	m6b	Disrupted	ALL_AGO|slc10096_chr4|43|7|7|1.00|COORDS=chr4-:153462961	unknown	DEVINE_LAB,	0	dbSNP
NM_033632	FBXW7	rs71959695	insertion	chr4	+	153243540	-/TTTTTT	hsa-miR-4720-3p	153243538	153243543	aaaaagcttttcatgataactgtacaaaaacaattcacagtaatttttTTAAGCttttccactccagaaaaatgactttttgttgcagatgctctctaat	UGCUUAAG	m6b	Disrupted	ALL_AGO|slc10096_chr4|43|7|7|1.00|COORDS=chr4-:153462961	unknown	DEVINE_LAB,	0	dbSNP
NM_033632	FBXW7	rs71959695	insertion	chr4	+	153243540	-/TTTTTT	hsa-miR-4804-3p	153243538	153243543	aaaaagcttttcatgataactgtacaaaaacaattcacagtaatttttTTAAGCttttccactccagaaaaatgactttttgttgcagatgctctctaat	UGCUUAAC	m6b	Disrupted	ALL_AGO|slc10096_chr4|43|7|7|1.00|COORDS=chr4-:153462961	unknown	DEVINE_LAB,	0	dbSNP
NM_033632	FBXW7	rs71959695	insertion	chr4	+	153243540	-/TTTTTT	hsa-miR-590-5p	153243539	153243544	aaaaagcttttcatgataactgtacaaaaacaattcacagtaattttttTAAGCTtttccactccagaaaaatgactttttgttgcagatgctctctaat	GAGCUUAU	m6b	Disrupted	ALL_AGO|slc10096_chr4|43|7|7|1.00|COORDS=chr4-:153462961	unknown	DEVINE_LAB,	0	dbSNP
NM_033632	FBXW7	rs71959695	insertion	chr4	+	153243540	-/TTTTTT	hsa-miR-5579-3p	153243539	153243544	aaaaagcttttcatgataactgtacaaaaacaattcacagtaattttttTAAGCTtttccactccagaaaaatgactttttgttgcagatgctctctaat	UUAGCUUA	m6c	Disrupted	ALL_AGO|slc10096_chr4|43|7|7|1.00|COORDS=chr4-:153462961	unknown	DEVINE_LAB,	0	dbSNP
NM_033632	FBXW7	rs71959695	insertion	chr4	+	153243540	-/TTTTTT	hsa-miR-27b-5p	153243539	153243544	aaaaagcttttcatgataactgtacaaaaacaattcacagtaattttttTAAGCTtttccactccagaaaaatgactttttgttgcagatgctctctaat	AGAGCUUA	m6c	Disrupted	ALL_AGO|slc10096_chr4|43|7|7|1.00|COORDS=chr4-:153462961	unknown	DEVINE_LAB,	0	dbSNP
NM_001078166	SRSF1	rs71877707	deletion	chr17	+	56080551	-/TA	hsa-miR-3129-3p	56080551	56080556	tttgcacaaaagcctatgttgtctatgaccaccagaaaataagcagcatcTAGTTTtttaaccactttataacaaagtagagaagcttatctttcagatatg	AAACUAAU	m6a	Created	ALL_AGO|slc10332_chr17|47|8|27|0.30|COORDS=chr17-:53435527	by-cluster,by-1000genomes	1000GENOMES,DEVINE_LAB,GMI,	0	dbSNP
NM_001078166	SRSF1	rs71877707	deletion	chr17	+	56080551	-/TA	hsa-miR-3923	56080550	56080555	tttgcacaaaagcctatgttgtctatgaccaccagaaaataagcagcatCTAGTTttttaaccactttataacaaagtagagaagcttatctttcagatatg	AACUAGUA	m6a	Created	ALL_AGO|slc10332_chr17|47|8|27|0.30|COORDS=chr17-:53435527	by-cluster,by-1000genomes	1000GENOMES,DEVINE_LAB,GMI,	0	dbSNP
NM_001078166	SRSF1	rs71877707	deletion	chr17	+	56080551	-/TA	hsa-miR-4661-5p	56080550	56080555	tttgcacaaaagcctatgttgtctatgaccaccagaaaataagcagcatCTAGTTttttaaccactttataacaaagtagagaagcttatctttcagatatg	AACUAGCU	m6a	Created	ALL_AGO|slc10332_chr17|47|8|27|0.30|COORDS=chr17-:53435527	by-cluster,by-1000genomes	1000GENOMES,DEVINE_LAB,GMI,	0	dbSNP
NM_001078166	SRSF1	rs71877707	deletion	chr17	+	56080551	-/TA	hsa-miR-5583-5p	56080551	56080556	tttgcacaaaagcctatgttgtctatgaccaccagaaaataagcagcatcTAGTTTtttaaccactttataacaaagtagagaagcttatctttcagatatg	AAACUAAU	m6a	Created	ALL_AGO|slc10332_chr17|47|8|27|0.30|COORDS=chr17-:53435527	by-cluster,by-1000genomes	1000GENOMES,DEVINE_LAB,GMI,	0	dbSNP
NM_001078166	SRSF1	rs71877707	deletion	chr17	+	56080551	-/TA	hsa-miR-606	56080551	56080556	tttgcacaaaagcctatgttgtctatgaccaccagaaaataagcagcatcTAGTTTtttaaccactttataacaaagtagagaagcttatctttcagatatg	AAACUACU	m6a	Created	ALL_AGO|slc10332_chr17|47|8|27|0.30|COORDS=chr17-:53435527	by-cluster,by-1000genomes	1000GENOMES,DEVINE_LAB,GMI,	0	dbSNP
NM_001078166	SRSF1	rs71877707	deletion	chr17	+	56080551	-/TA	hsa-miR-4777-5p	56080548	56080553	tttgcacaaaagcctatgttgtctatgaccaccagaaaataagcagcATCTAGttttttaaccactttataacaaagtagagaagcttatctttcagatatg	UUCUAGAU	m6c	Created	ALL_AGO|slc10332_chr17|47|8|27|0.30|COORDS=chr17-:53435527	by-cluster,by-1000genomes	1000GENOMES,DEVINE_LAB,GMI,	0	dbSNP
NM_001078166	SRSF1	rs71877707	deletion	chr17	+	56080551	-/TA	hsa-miR-28-3p	56080548	56080554	tttgcacaaaagcctatgttgtctatgaccaccagaaaataagcagcATCTAGTtttttaaccactttataacaaagtagagaagcttatctttcagatatg	CACUAGAU	m7b	Created	ALL_AGO|slc10332_chr17|47|8|27|0.30|COORDS=chr17-:53435527	by-cluster,by-1000genomes	1000GENOMES,DEVINE_LAB,GMI,	0	dbSNP
NM_001078166	SRSF1	rs71877707	deletion	chr17	+	56080551	-/TA	hsa-miR-708-3p	56080549	56080555	tttgcacaaaagcctatgttgtctatgaccaccagaaaataagcagcaTCTAGTTttttaaccactttataacaaagtagagaagcttatctttcagatatg	CAACUAGA	m7b	Created	ALL_AGO|slc10332_chr17|47|8|27|0.30|COORDS=chr17-:53435527	by-cluster,by-1000genomes	1000GENOMES,DEVINE_LAB,GMI,	0	dbSNP
NM_001078166	SRSF1	rs71877707	deletion	chr17	+	56080551	-/TA	hsa-miR-3976	56080549	56080554	tttgcacaaaagcctatgttgtctatgaccaccagaaaataagcagcaTCTATAgttttttaaccactttataacaaagtagagaagcttatctttcagatg	UAUAGAGA	m6a	Disrupted	ALL_AGO|slc10332_chr17|47|8|27|0.30|COORDS=chr17-:53435527	by-cluster,by-1000genomes	1000GENOMES,DEVINE_LAB,GMI,	0	dbSNP
NM_001078166	SRSF1	rs71877707	deletion	chr17	+	56080551	-/TA	hsa-miR-4708-5p	56080546	56080551	tttgcacaaaagcctatgttgtctatgaccaccagaaaataagcaGCATCTatagttttttaaccactttataacaaagtagagaagcttatctttcagatg	AGAGAUGC	m6c	Disrupted	ALL_AGO|slc10332_chr17|47|8|27|0.30|COORDS=chr17-:53435527	by-cluster,by-1000genomes	1000GENOMES,DEVINE_LAB,GMI,	0	dbSNP
NM_001078166	SRSF1	rs71877707	deletion	chr17	+	56080551	-/TA	hsa-miR-625-3p	56080550	56080556	tttgcacaaaagcctatgttgtctatgaccaccagaaaataagcagcatCTATAGTtttttaaccactttataacaaagtagagaagcttatctttcagatg	GACUAUAG	m7b	Disrupted	ALL_AGO|slc10332_chr17|47|8|27|0.30|COORDS=chr17-:53435527	by-cluster,by-1000genomes	1000GENOMES,DEVINE_LAB,GMI,	0	dbSNP
NM_018287	ARHGAP12	rs71857117	insertion	chr10	+	32096467	-/A	hsa-miR-3915	32096462	32096467	atgagggcctaacacacatctcgactctccccttcccttctgatcCCTCAAaaaaaaagtgcaaaatcaaagagtcactgcttggtccaaaaaataaaat	UUGAGGAA	m6a	Disrupted	ALL_AGO|slc7837_chr10|43|6|23|0.26|COORDS=chr10-:32136466	unknown	DEVINE_LAB,	0	dbSNP
NM_018287	ARHGAP12	rs71857117	insertion	chr10	+	32096467	-/A	hsa-miR-4689	32096462	32096467	atgagggcctaacacacatctcgactctccccttcccttctgatcCCTCAAaaaaaaagtgcaaaatcaaagagtcactgcttggtccaaaaaataaaat	UUGAGGAG	m6a	Disrupted	ALL_AGO|slc7837_chr10|43|6|23|0.26|COORDS=chr10-:32136466	unknown	DEVINE_LAB,	0	dbSNP
NM_018287	ARHGAP12	rs71857117	insertion	chr10	+	32096467	-/A	hsa-miR-129-5p	32096465	32096470	atgagggcctaacacacatctcgactctccccttcccttctgatccctCAAAAAaaaagtgcaaaatcaaagagtcactgcttggtccaaaaaataaaat	CUUUUUGC	m6b	Disrupted	ALL_AGO|slc7837_chr10|43|6|23|0.26|COORDS=chr10-:32136466	unknown	DEVINE_LAB,	0	dbSNP
NM_018287	ARHGAP12	rs71857117	insertion	chr10	+	32096467	-/A	hsa-miR-2052	32096464	32096469	atgagggcctaacacacatctcgactctccccttcccttctgatcccTCAAAAaaaaagtgcaaaatcaaagagtcactgcttggtccaaaaaataaaat	UGUUUUGA	m6c	Disrupted	ALL_AGO|slc7837_chr10|43|6|23|0.26|COORDS=chr10-:32136466	unknown	DEVINE_LAB,	0	dbSNP
NM_018287	ARHGAP12	rs71857117	insertion	chr10	+	32096467	-/A	hsa-miR-1304-5p	32096462	32096468	atgagggcctaacacacatctcgactctccccttcccttctgatcCCTCAAAaaaaaagtgcaaaatcaaagagtcactgcttggtccaaaaaataaaat	UUUGAGGC	m7a	Disrupted	ALL_AGO|slc7837_chr10|43|6|23|0.26|COORDS=chr10-:32136466	unknown	DEVINE_LAB,	0	dbSNP
NM_014830	ZBTB39	rs71798381	deletion	chr12	+	57392743	-/TA	hsa-miR-5010-3p	57392742	57392747	gtacaatgattttagacatctactatttggggaaaaaagtttacaaaatACAAAActttacagcaatagatagtaaacacttaaatattaggaggtcagagt	UUUUGUGU	m6a	Created	ALL_AGO|slc10678_chr12|44|6|15|0.40|COORDS=chr12-:55679006	unknown	DEVINE_LAB,	0	dbSNP
NM_014830	ZBTB39	rs71798381	deletion	chr12	+	57392743	-/TA	hsa-miR-2052	57392743	57392748	gtacaatgattttagacatctactatttggggaaaaaagtttacaaaataCAAAACtttacagcaatagatagtaaacacttaaatattaggaggtcagagt	UGUUUUGA	m6b	Created	ALL_AGO|slc10678_chr12|44|6|15|0.40|COORDS=chr12-:55679006	unknown	DEVINE_LAB,	0	dbSNP
NM_014830	ZBTB39	rs71798381	deletion	chr12	+	57392743	-/TA	hsa-miR-223-5p	57392739	57392744	gtacaatgattttagacatctactatttggggaaaaaagtttacaaAATACAaaactttacagcaatagatagtaaacacttaaatattaggaggtcagagt	CGUGUAUU	m6c	Created	ALL_AGO|slc10678_chr12|44|6|15|0.40|COORDS=chr12-:55679006	unknown	DEVINE_LAB,	0	dbSNP
NM_014830	ZBTB39	rs71798381	deletion	chr12	+	57392743	-/TA	hsa-miR-4742-3p	57392739	57392744	gtacaatgattttagacatctactatttggggaaaaaagtttacaaAATACAaaactttacagcaatagatagtaaacacttaaatattaggaggtcagagt	UCUGUAUU	m6c	Created	ALL_AGO|slc10678_chr12|44|6|15|0.40|COORDS=chr12-:55679006	unknown	DEVINE_LAB,	0	dbSNP
NM_014830	ZBTB39	rs71798381	deletion	chr12	+	57392743	-/TA	hsa-miR-19a-5p	57392743	57392749	gtacaatgattttagacatctactatttggggaaaaaagtttacaaaataCAAAACTttacagcaatagatagtaaacacttaaatattaggaggtcagagt	AGUUUUGC	m7a	Created	ALL_AGO|slc10678_chr12|44|6|15|0.40|COORDS=chr12-:55679006	unknown	DEVINE_LAB,	0	dbSNP
NM_014830	ZBTB39	rs71798381	deletion	chr12	+	57392743	-/TA	hsa-miR-19b-1-5p	57392743	57392749	gtacaatgattttagacatctactatttggggaaaaaagtttacaaaataCAAAACTttacagcaatagatagtaaacacttaaatattaggaggtcagagt	AGUUUUGC	m7a	Created	ALL_AGO|slc10678_chr12|44|6|15|0.40|COORDS=chr12-:55679006	unknown	DEVINE_LAB,	0	dbSNP
NM_014830	ZBTB39	rs71798381	deletion	chr12	+	57392743	-/TA	hsa-miR-19b-2-5p	57392743	57392749	gtacaatgattttagacatctactatttggggaaaaaagtttacaaaataCAAAACTttacagcaatagatagtaaacacttaaatattaggaggtcagagt	AGUUUUGC	m7a	Created	ALL_AGO|slc10678_chr12|44|6|15|0.40|COORDS=chr12-:55679006	unknown	DEVINE_LAB,	0	dbSNP
NM_014830	ZBTB39	rs71798381	deletion	chr12	+	57392743	-/TA	hsa-miR-568	57392741	57392746	gtacaatgattttagacatctactatttggggaaaaaagtttacaaaaTATACAaaactttacagcaatagatagtaaacacttaaatattaggaggtcagt	AUGUAUAA	m6b	Disrupted	ALL_AGO|slc10678_chr12|44|6|15|0.40|COORDS=chr12-:55679006	unknown	DEVINE_LAB,	0	dbSNP
NM_014830	ZBTB39	rs71798381	deletion	chr12	+	57392743	-/TA	hsa-miR-3145-3p	57392738	57392743	gtacaatgattttagacatctactatttggggaaaaaagtttacaAAATATacaaaactttacagcaatagatagtaaacacttaaatattaggaggtcagt	AGAUAUUU	m6c	Disrupted	ALL_AGO|slc10678_chr12|44|6|15|0.40|COORDS=chr12-:55679006	unknown	DEVINE_LAB,	0	dbSNP
NM_014830	ZBTB39	rs71798381	deletion	chr12	+	57392743	-/TA	hsa-miR-643	57392742	57392747	gtacaatgattttagacatctactatttggggaaaaaagtttacaaaatATACAAaactttacagcaatagatagtaaacacttaaatattaggaggtcagt	ACUUGUAU	m6c	Disrupted	ALL_AGO|slc10678_chr12|44|6|15|0.40|COORDS=chr12-:55679006	unknown	DEVINE_LAB,	0	dbSNP
NM_014830	ZBTB39	rs71798381	deletion	chr12	+	57392743	-/TA	hsa-miR-3149	57392742	57392748	gtacaatgattttagacatctactatttggggaaaaaagtttacaaaatATACAAAactttacagcaatagatagtaaacacttaaatattaggaggtcagt	UUUGUAUG	m7a	Disrupted	ALL_AGO|slc10678_chr12|44|6|15|0.40|COORDS=chr12-:55679006	unknown	DEVINE_LAB,	0	dbSNP
NM_023079	UBE2Z	rs71752846	insertion	chr17	+	47006373	-/T	hsa-miR-5688	47006368	47006373	gtcaaagagatgtctttatatctgactgtatataaatgaagttttTTTGTTttttttgttttcctttttggtgcaataaagtttgttttggcagaaggag	UAACAAAC	m6b	Disrupted	ALL_AGO|slc3626_chr17|40|2|5|0.40|COORDS=chr17+:44361368	unknown	DEVINE_LAB,	0	dbSNP
NM_023079	UBE2Z	rs71752846	insertion	chr17	+	47006373	-/T	hsa-miR-7-1-3p	47006368	47006373	gtcaaagagatgtctttatatctgactgtatataaatgaagttttTTTGTTttttttgttttcctttttggtgcaataaagtttgttttggcagaaggag	CAACAAAU	m6b	Disrupted	ALL_AGO|slc3626_chr17|40|2|5|0.40|COORDS=chr17+:44361368	unknown	DEVINE_LAB,	0	dbSNP
NM_023079	UBE2Z	rs71752846	insertion	chr17	+	47006373	-/T	hsa-miR-7-2-3p	47006368	47006373	gtcaaagagatgtctttatatctgactgtatataaatgaagttttTTTGTTttttttgttttcctttttggtgcaataaagtttgttttggcagaaggag	CAACAAAU	m6b	Disrupted	ALL_AGO|slc3626_chr17|40|2|5|0.40|COORDS=chr17+:44361368	unknown	DEVINE_LAB,	0	dbSNP
NM_023079	UBE2Z	rs71752846	insertion	chr17	+	47006373	-/T	hsa-miR-3065-5p	47006368	47006373	gtcaaagagatgtctttatatctgactgtatataaatgaagttttTTTGTTttttttgttttcctttttggtgcaataaagtttgttttggcagaaggag	UCAACAAA	m6c	Disrupted	ALL_AGO|slc3626_chr17|40|2|5|0.40|COORDS=chr17+:44361368	unknown	DEVINE_LAB,	0	dbSNP
NM_023079	UBE2Z	rs71752846	insertion	chr17	+	47006373	-/T	hsa-miR-495	47006368	47006374	gtcaaagagatgtctttatatctgactgtatataaatgaagttttTTTGTTTtttttgttttcctttttggtgcaataaagtttgttttggcagaaggag	AAACAAAC	m7a	Disrupted	ALL_AGO|slc3626_chr17|40|2|5|0.40|COORDS=chr17+:44361368	unknown	DEVINE_LAB,	0	dbSNP
NM_023079	UBE2Z	rs71752846	insertion	chr17	+	47006373	-/T	hsa-miR-548aa	47006371	47006376	gtcaaagagatgtctttatatctgactgtatataaatgaagtttttttGTTTTTtttgttttcctttttggtgcaataaagtttgttttggcagaaggag	AAAAACCA	m6a	Disrupted	ALL_AGO|slc3626_chr17|40|2|5|0.40|COORDS=chr17+:44361368	unknown	DEVINE_LAB,	0	dbSNP
NM_023079	UBE2Z	rs71752846	insertion	chr17	+	47006373	-/T	hsa-miR-548ap-3p	47006371	47006376	gtcaaagagatgtctttatatctgactgtatataaatgaagtttttttGTTTTTtttgttttcctttttggtgcaataaagtttgttttggcagaaggag	AAAAACCA	m6a	Disrupted	ALL_AGO|slc3626_chr17|40|2|5|0.40|COORDS=chr17+:44361368	unknown	DEVINE_LAB,	0	dbSNP
NM_023079	UBE2Z	rs71752846	insertion	chr17	+	47006373	-/T	hsa-miR-548e	47006371	47006376	gtcaaagagatgtctttatatctgactgtatataaatgaagtttttttGTTTTTtttgttttcctttttggtgcaataaagtttgttttggcagaaggag	AAAAACUG	m6a	Disrupted	ALL_AGO|slc3626_chr17|40|2|5|0.40|COORDS=chr17+:44361368	unknown	DEVINE_LAB,	0	dbSNP
NM_023079	UBE2Z	rs71752846	insertion	chr17	+	47006373	-/T	hsa-miR-548f	47006371	47006376	gtcaaagagatgtctttatatctgactgtatataaatgaagtttttttGTTTTTtttgttttcctttttggtgcaataaagtttgttttggcagaaggag	AAAAACUG	m6a	Disrupted	ALL_AGO|slc3626_chr17|40|2|5|0.40|COORDS=chr17+:44361368	unknown	DEVINE_LAB,	0	dbSNP
NM_023079	UBE2Z	rs71752846	insertion	chr17	+	47006373	-/T	hsa-miR-548t-3p	47006371	47006376	gtcaaagagatgtctttatatctgactgtatataaatgaagtttttttGTTTTTtttgttttcctttttggtgcaataaagtttgttttggcagaaggag	AAAAACCA	m6a	Disrupted	ALL_AGO|slc3626_chr17|40|2|5|0.40|COORDS=chr17+:44361368	unknown	DEVINE_LAB,	0	dbSNP
NM_023079	UBE2Z	rs71752846	insertion	chr17	+	47006373	-/T	hsa-miR-548ac	47006371	47006376	gtcaaagagatgtctttatatctgactgtatataaatgaagtttttttGTTTTTtttgttttcctttttggtgcaataaagtttgttttggcagaaggag	CAAAAACC	m6b	Disrupted	ALL_AGO|slc3626_chr17|40|2|5|0.40|COORDS=chr17+:44361368	unknown	DEVINE_LAB,	0	dbSNP
NM_023079	UBE2Z	rs71752846	insertion	chr17	+	47006373	-/T	hsa-miR-548ae	47006371	47006376	gtcaaagagatgtctttatatctgactgtatataaatgaagtttttttGTTTTTtttgttttcctttttggtgcaataaagtttgttttggcagaaggag	CAAAAACU	m6b	Disrupted	ALL_AGO|slc3626_chr17|40|2|5|0.40|COORDS=chr17+:44361368	unknown	DEVINE_LAB,	0	dbSNP
NM_023079	UBE2Z	rs71752846	insertion	chr17	+	47006373	-/T	hsa-miR-548ah-3p	47006371	47006376	gtcaaagagatgtctttatatctgactgtatataaatgaagtttttttGTTTTTtttgttttcctttttggtgcaataaagtttgttttggcagaaggag	CAAAAACU	m6b	Disrupted	ALL_AGO|slc3626_chr17|40|2|5|0.40|COORDS=chr17+:44361368	unknown	DEVINE_LAB,	0	dbSNP
NM_023079	UBE2Z	rs71752846	insertion	chr17	+	47006373	-/T	hsa-miR-548aj-3p	47006371	47006376	gtcaaagagatgtctttatatctgactgtatataaatgaagtttttttGTTTTTtttgttttcctttttggtgcaataaagtttgttttggcagaaggag	UAAAAACU	m6b	Disrupted	ALL_AGO|slc3626_chr17|40|2|5|0.40|COORDS=chr17+:44361368	unknown	DEVINE_LAB,	0	dbSNP
NM_023079	UBE2Z	rs71752846	insertion	chr17	+	47006373	-/T	hsa-miR-548am-3p	47006371	47006376	gtcaaagagatgtctttatatctgactgtatataaatgaagtttttttGTTTTTtttgttttcctttttggtgcaataaagtttgttttggcagaaggag	CAAAAACU	m6b	Disrupted	ALL_AGO|slc3626_chr17|40|2|5|0.40|COORDS=chr17+:44361368	unknown	DEVINE_LAB,	0	dbSNP
NM_023079	UBE2Z	rs71752846	insertion	chr17	+	47006373	-/T	hsa-miR-548aq-3p	47006371	47006376	gtcaaagagatgtctttatatctgactgtatataaatgaagtttttttGTTTTTtttgttttcctttttggtgcaataaagtttgttttggcagaaggag	CAAAAACU	m6b	Disrupted	ALL_AGO|slc3626_chr17|40|2|5|0.40|COORDS=chr17+:44361368	unknown	DEVINE_LAB,	0	dbSNP
NM_023079	UBE2Z	rs71752846	insertion	chr17	+	47006373	-/T	hsa-miR-548d-3p	47006371	47006376	gtcaaagagatgtctttatatctgactgtatataaatgaagtttttttGTTTTTtttgttttcctttttggtgcaataaagtttgttttggcagaaggag	CAAAAACC	m6b	Disrupted	ALL_AGO|slc3626_chr17|40|2|5|0.40|COORDS=chr17+:44361368	unknown	DEVINE_LAB,	0	dbSNP
NM_023079	UBE2Z	rs71752846	insertion	chr17	+	47006373	-/T	hsa-miR-548h-3p	47006371	47006376	gtcaaagagatgtctttatatctgactgtatataaatgaagtttttttGTTTTTtttgttttcctttttggtgcaataaagtttgttttggcagaaggag	CAAAAACC	m6b	Disrupted	ALL_AGO|slc3626_chr17|40|2|5|0.40|COORDS=chr17+:44361368	unknown	DEVINE_LAB,	0	dbSNP
NM_023079	UBE2Z	rs71752846	insertion	chr17	+	47006373	-/T	hsa-miR-548x-3p	47006371	47006376	gtcaaagagatgtctttatatctgactgtatataaatgaagtttttttGTTTTTtttgttttcctttttggtgcaataaagtttgttttggcagaaggag	UAAAAACU	m6b	Disrupted	ALL_AGO|slc3626_chr17|40|2|5|0.40|COORDS=chr17+:44361368	unknown	DEVINE_LAB,	0	dbSNP
NM_023079	UBE2Z	rs71752846	insertion	chr17	+	47006373	-/T	hsa-miR-548z	47006371	47006376	gtcaaagagatgtctttatatctgactgtatataaatgaagtttttttGTTTTTtttgttttcctttttggtgcaataaagtttgttttggcagaaggag	CAAAAACC	m6b	Disrupted	ALL_AGO|slc3626_chr17|40|2|5|0.40|COORDS=chr17+:44361368	unknown	DEVINE_LAB,	0	dbSNP
NM_023079	UBE2Z	rs71752846	insertion	chr17	+	47006373	-/T	hsa-miR-3613-3p	47006373	47006378	gtcaaagagatgtctttatatctgactgtatataaatgaagtttttttgtTTTTTTtgttttcctttttggtgcaataaagtttgttttggcagaaggag	ACAAAAAA	m6c	Disrupted	ALL_AGO|slc3626_chr17|40|2|5|0.40|COORDS=chr17+:44361368	unknown	DEVINE_LAB,	0	dbSNP
NM_023079	UBE2Z	rs71752846	insertion	chr17	+	47006373	-/T	hsa-miR-570-3p	47006370	47006375	gtcaaagagatgtctttatatctgactgtatataaatgaagttttttTGTTTTttttgttttcctttttggtgcaataaagtttgttttggcagaaggag	CGAAAACA	m6c	Disrupted	ALL_AGO|slc3626_chr17|40|2|5|0.40|COORDS=chr17+:44361368	unknown	DEVINE_LAB,	0	dbSNP
NM_015024	XPO7	rs71724845	deletion	chr8	+	21863864	-/TG	hsa-miR-194-5p	21863862	21863867	atggagacagctatttgccttgtactttttccacaattgttgctgctaGTTACAcatctctagttcagctcttgcccacgggacactcatcaattaggtgtt	UGUAACAG	m6a	Created	ALL_AGO|slc683_chr8|49|36|56|0.64|COORDS=chr8+:21919779	unknown	DEVINE_LAB,	0	dbSNP
NM_015024	XPO7	rs71724845	deletion	chr8	+	21863864	-/TG	hsa-miR-379-3p	21863862	21863867	atggagacagctatttgccttgtactttttccacaattgttgctgctaGTTACAcatctctagttcagctcttgcccacgggacactcatcaattaggtgtt	UAUGUAAC	m6c	Created	ALL_AGO|slc683_chr8|49|36|56|0.64|COORDS=chr8+:21919779	unknown	DEVINE_LAB,	0	dbSNP
NM_015024	XPO7	rs71724845	deletion	chr8	+	21863864	-/TG	hsa-miR-411-3p	21863862	21863867	atggagacagctatttgccttgtactttttccacaattgttgctgctaGTTACAcatctctagttcagctcttgcccacgggacactcatcaattaggtgtt	UAUGUAAC	m6c	Created	ALL_AGO|slc683_chr8|49|36|56|0.64|COORDS=chr8+:21919779	unknown	DEVINE_LAB,	0	dbSNP
NM_015024	XPO7	rs71724845	deletion	chr8	+	21863864	-/TG	hsa-miR-3923	21863859	21863864	atggagacagctatttgccttgtactttttccacaattgttgctgCTAGTTgtacacatctctagttcagctcttgcccacgggacactcatcaattaggtt	AACUAGUA	m6a	Disrupted	ALL_AGO|slc683_chr8|49|36|56|0.64|COORDS=chr8+:21919779	unknown	DEVINE_LAB,	0	dbSNP
NM_015024	XPO7	rs71724845	deletion	chr8	+	21863864	-/TG	hsa-let-7a-2-3p	21863864	21863869	atggagacagctatttgccttgtactttttccacaattgttgctgctagtTGTACAcatctctagttcagctcttgcccacgggacactcatcaattaggtt	CUGUACAG	m6b	Disrupted	ALL_AGO|slc683_chr8|49|36|56|0.64|COORDS=chr8+:21919779	unknown	DEVINE_LAB,	0	dbSNP
NM_015024	XPO7	rs71724845	deletion	chr8	+	21863864	-/TG	hsa-let-7g-3p	21863864	21863869	atggagacagctatttgccttgtactttttccacaattgttgctgctagtTGTACAcatctctagttcagctcttgcccacgggacactcatcaattaggtt	CUGUACAG	m6b	Disrupted	ALL_AGO|slc683_chr8|49|36|56|0.64|COORDS=chr8+:21919779	unknown	DEVINE_LAB,	0	dbSNP
NM_015024	XPO7	rs71724845	deletion	chr8	+	21863864	-/TG	hsa-miR-493-5p	21863864	21863869	atggagacagctatttgccttgtactttttccacaattgttgctgctagtTGTACAcatctctagttcagctcttgcccacgggacactcatcaattaggtt	UUGUACAU	m6b	Disrupted	ALL_AGO|slc683_chr8|49|36|56|0.64|COORDS=chr8+:21919779	unknown	DEVINE_LAB,	0	dbSNP
NM_015024	XPO7	rs71724845	deletion	chr8	+	21863864	-/TG	hsa-miR-549	21863861	21863866	atggagacagctatttgccttgtactttttccacaattgttgctgctAGTTGTacacatctctagttcagctcttgcccacgggacactcatcaattaggtt	UGACAACU	m6c	Disrupted	ALL_AGO|slc683_chr8|49|36|56|0.64|COORDS=chr8+:21919779	unknown	DEVINE_LAB,	0	dbSNP
NM_015024	XPO7	rs71724845	deletion	chr8	+	21863864	-/TG	hsa-miR-4661-5p	21863858	21863864	atggagacagctatttgccttgtactttttccacaattgttgctGCTAGTTgtacacatctctagttcagctcttgcccacgggacactcatcaattaggtt	AACUAGCU	m7a	Disrupted	ALL_AGO|slc683_chr8|49|36|56|0.64|COORDS=chr8+:21919779	unknown	DEVINE_LAB,	0	dbSNP
NM_015024	XPO7	rs71724845	deletion	chr8	+	21863864	-/TG	hsa-miR-708-3p	21863859	21863865	atggagacagctatttgccttgtactttttccacaattgttgctgCTAGTTGtacacatctctagttcagctcttgcccacgggacactcatcaattaggtt	CAACUAGA	m7a	Disrupted	ALL_AGO|slc683_chr8|49|36|56|0.64|COORDS=chr8+:21919779	unknown	DEVINE_LAB,	0	dbSNP
NM_015024	XPO7	rs71724845	deletion	chr8	+	21863864	-/TG	hsa-miR-3177-5p	21863864	21863871	atggagacagctatttgccttgtactttttccacaattgttgctgctagtTGTACACAtctctagttcagctcttgcccacgggacactcatcaattaggtt	UGUGUACA	m8a	Disrupted	ALL_AGO|slc683_chr8|49|36|56|0.64|COORDS=chr8+:21919779	unknown	DEVINE_LAB,	0	dbSNP
NM_003161	RPS6KB1	rs71685029	insertion	chr17	+	58024324	-/AA	hsa-miR-4325	58024319	58024324	cagacacaggaaaaataaacgtggattttaaaaaatcaatcaatgGTGCAAaaaaaaacttaaagcaaaatagtattgctgaactcttaggcacatcaat	UUGCACUU	m6a	Disrupted	ALL_AGO|slc4388_chr17|51|2|7|0.29|COORDS=chr17+:55379079	unknown	DEVINE_LAB,	0	dbSNP
NM_003161	RPS6KB1	rs71685029	insertion	chr17	+	58024324	-/AA	hsa-miR-450a-5p	58024321	58024326	cagacacaggaaaaataaacgtggattttaaaaaatcaatcaatggtGCAAAAaaaaacttaaagcaaaatagtattgctgaactcttaggcacatcaat	UUUUGCGA	m6a	Disrupted	ALL_AGO|slc4388_chr17|51|2|7|0.29|COORDS=chr17+:55379079	unknown	DEVINE_LAB,	0	dbSNP
NM_003161	RPS6KB1	rs71685029	insertion	chr17	+	58024324	-/AA	hsa-miR-19a-5p	58024321	58024326	cagacacaggaaaaataaacgtggattttaaaaaatcaatcaatggtGCAAAAaaaaacttaaagcaaaatagtattgctgaactcttaggcacatcaat	AGUUUUGC	m6c	Disrupted	ALL_AGO|slc4388_chr17|51|2|7|0.29|COORDS=chr17+:55379079	unknown	DEVINE_LAB,	0	dbSNP
NM_003161	RPS6KB1	rs71685029	insertion	chr17	+	58024324	-/AA	hsa-miR-19b-1-5p	58024321	58024326	cagacacaggaaaaataaacgtggattttaaaaaatcaatcaatggtGCAAAAaaaaacttaaagcaaaatagtattgctgaactcttaggcacatcaat	AGUUUUGC	m6c	Disrupted	ALL_AGO|slc4388_chr17|51|2|7|0.29|COORDS=chr17+:55379079	unknown	DEVINE_LAB,	0	dbSNP
NM_003161	RPS6KB1	rs71685029	insertion	chr17	+	58024324	-/AA	hsa-miR-19b-2-5p	58024321	58024326	cagacacaggaaaaataaacgtggattttaaaaaatcaatcaatggtGCAAAAaaaaacttaaagcaaaatagtattgctgaactcttaggcacatcaat	AGUUUUGC	m6c	Disrupted	ALL_AGO|slc4388_chr17|51|2|7|0.29|COORDS=chr17+:55379079	unknown	DEVINE_LAB,	0	dbSNP
NM_003161	RPS6KB1	rs71685029	insertion	chr17	+	58024324	-/AA	hsa-miR-363-3p	58024319	58024324	cagacacaggaaaaataaacgtggattttaaaaaatcaatcaatgGTGCAAaaaaaaacttaaagcaaaatagtattgctgaactcttaggcacatcaat	AAUUGCAC	m6c	Disrupted	ALL_AGO|slc4388_chr17|51|2|7|0.29|COORDS=chr17+:55379079	unknown	DEVINE_LAB,	0	dbSNP
NM_003161	RPS6KB1	rs71685029	insertion	chr17	+	58024324	-/AA	hsa-miR-367-3p	58024319	58024324	cagacacaggaaaaataaacgtggattttaaaaaatcaatcaatgGTGCAAaaaaaaacttaaagcaaaatagtattgctgaactcttaggcacatcaat	AAUUGCAC	m6c	Disrupted	ALL_AGO|slc4388_chr17|51|2|7|0.29|COORDS=chr17+:55379079	unknown	DEVINE_LAB,	0	dbSNP
NM_003161	RPS6KB1	rs71685029	insertion	chr17	+	58024324	-/AA	hsa-miR-92b-3p	58024319	58024324	cagacacaggaaaaataaacgtggattttaaaaaatcaatcaatgGTGCAAaaaaaaacttaaagcaaaatagtattgctgaactcttaggcacatcaat	UAUUGCAC	m6c	Disrupted	ALL_AGO|slc4388_chr17|51|2|7|0.29|COORDS=chr17+:55379079	unknown	DEVINE_LAB,	0	dbSNP
NM_003161	RPS6KB1	rs71685029	insertion	chr17	+	58024324	-/AA	hsa-miR-3680-3p	58024320	58024326	cagacacaggaaaaataaacgtggattttaaaaaatcaatcaatggTGCAAAAaaaaacttaaagcaaaatagtattgctgaactcttaggcacatcaat	UUUUGCAU	m7a	Disrupted	ALL_AGO|slc4388_chr17|51|2|7|0.29|COORDS=chr17+:55379079	unknown	DEVINE_LAB,	0	dbSNP
NM_003161	RPS6KB1	rs71685029	insertion	chr17	+	58024324	-/AA	hsa-miR-450b-5p	58024320	58024326	cagacacaggaaaaataaacgtggattttaaaaaatcaatcaatggTGCAAAAaaaaacttaaagcaaaatagtattgctgaactcttaggcacatcaat	UUUUGCAA	m7a	Disrupted	ALL_AGO|slc4388_chr17|51|2|7|0.29|COORDS=chr17+:55379079	unknown	DEVINE_LAB,	0	dbSNP
NM_003161	RPS6KB1	rs71685029	insertion	chr17	+	58024324	-/AA	hsa-miR-129-5p	58024321	58024327	cagacacaggaaaaataaacgtggattttaaaaaatcaatcaatggtGCAAAAAaaaacttaaagcaaaatagtattgctgaactcttaggcacatcaat	CUUUUUGC	m7b	Disrupted	ALL_AGO|slc4388_chr17|51|2|7|0.29|COORDS=chr17+:55379079	unknown	DEVINE_LAB,	0	dbSNP
NM_003161	RPS6KB1	rs71685029	insertion	chr17	+	58024324	-/AA	hsa-miR-557	58024319	58024325	cagacacaggaaaaataaacgtggattttaaaaaatcaatcaatgGTGCAAAaaaaaacttaaagcaaaatagtattgctgaactcttaggcacatcaat	GUUUGCAC	m7b	Disrupted	ALL_AGO|slc4388_chr17|51|2|7|0.29|COORDS=chr17+:55379079	unknown	DEVINE_LAB,	0	dbSNP
NM_003161	RPS6KB1	rs71685029	insertion	chr17	+	58024324	-/AA	hsa-miR-507	58024319	58024326	cagacacaggaaaaataaacgtggattttaaaaaatcaatcaatgGTGCAAAAaaaaacttaaagcaaaatagtattgctgaactcttaggcacatcaat	UUUUGCAC	m8a	Disrupted	ALL_AGO|slc4388_chr17|51|2|7|0.29|COORDS=chr17+:55379079	unknown	DEVINE_LAB,	0	dbSNP
NM_003161	RPS6KB1	rs71685029	insertion	chr17	+	58024324	-/AA	hsa-miR-25-3p	58024319	58024324	cagacacaggaaaaataaacgtggattttaaaaaatcaatcaatgGTGCAAaaaaaaacttaaagcaaaatagtattgctgaactcttaggcacatcaat	CAUUGCAC	m6c	Disrupted	ALL_AGO|slc4388_chr17|51|2|7|0.29|COORDS=chr17+:55379079	unknown	DEVINE_LAB,	0	dbSNP
NM_003161	RPS6KB1	rs71685029	insertion	chr17	+	58024324	-/AA	hsa-miR-32-5p	58024319	58024324	cagacacaggaaaaataaacgtggattttaaaaaatcaatcaatgGTGCAAaaaaaaacttaaagcaaaatagtattgctgaactcttaggcacatcaat	UAUUGCAC	m6c	Disrupted	ALL_AGO|slc4388_chr17|51|2|7|0.29|COORDS=chr17+:55379079	unknown	DEVINE_LAB,	0	dbSNP
NM_003161	RPS6KB1	rs71685029	insertion	chr17	+	58024324	-/AA	hsa-miR-92a-3p	58024319	58024324	cagacacaggaaaaataaacgtggattttaaaaaatcaatcaatgGTGCAAaaaaaaacttaaagcaaaatagtattgctgaactcttaggcacatcaat	UAUUGCAC	m6c	Disrupted	ALL_AGO|slc4388_chr17|51|2|7|0.29|COORDS=chr17+:55379079	unknown	DEVINE_LAB,	0	dbSNP
NM_004048	B2M	rs71677827	deletion	chr15	+	45009884	-/TA	hsa-miR-1245a	45009883	45009888	aattccaaattctgcttgcttgctttttaatattgatatgcttatacacTCACTTtatgcacaaaatgtagggttataataatgttaacatggacatgagat	AAGUGAUC	m6a	Created	ALL_AGO|slc1045_chr15|50|38|110|0.35|COORDS=chr15+:42797156	unknown	DEVINE_LAB,	0	dbSNP
NM_004048	B2M	rs71677827	deletion	chr15	+	45009884	-/TA	hsa-miR-1909-5p	45009880	45009885	aattccaaattctgcttgcttgctttttaatattgatatgcttataCACTCActttatgcacaaaatgtagggttataataatgttaacatggacatgagat	UGAGUGCC	m6a	Created	ALL_AGO|slc1045_chr15|50|38|110|0.35|COORDS=chr15+:42797156	unknown	DEVINE_LAB,	0	dbSNP
NM_004048	B2M	rs71677827	deletion	chr15	+	45009884	-/TA	hsa-miR-372	45009884	45009889	aattccaaattctgcttgcttgctttttaatattgatatgcttatacactCACTTTatgcacaaaatgtagggttataataatgttaacatggacatgagat	AAAGUGCU	m6a	Created	ALL_AGO|slc1045_chr15|50|38|110|0.35|COORDS=chr15+:42797156	unknown	DEVINE_LAB,	0	dbSNP
NM_004048	B2M	rs71677827	deletion	chr15	+	45009884	-/TA	hsa-miR-4745-5p	45009880	45009885	aattccaaattctgcttgcttgctttttaatattgatatgcttataCACTCActttatgcacaaaatgtagggttataataatgttaacatggacatgagat	UGAGUGGG	m6a	Created	ALL_AGO|slc1045_chr15|50|38|110|0.35|COORDS=chr15+:42797156	unknown	DEVINE_LAB,	0	dbSNP
NM_004048	B2M	rs71677827	deletion	chr15	+	45009884	-/TA	hsa-miR-4765	45009880	45009885	aattccaaattctgcttgcttgctttttaatattgatatgcttataCACTCActttatgcacaaaatgtagggttataataatgttaacatggacatgagat	UGAGUGAU	m6a	Created	ALL_AGO|slc1045_chr15|50|38|110|0.35|COORDS=chr15+:42797156	unknown	DEVINE_LAB,	0	dbSNP
NM_004048	B2M	rs71677827	deletion	chr15	+	45009884	-/TA	hsa-miR-519a-3p	45009884	45009889	aattccaaattctgcttgcttgctttttaatattgatatgcttatacactCACTTTatgcacaaaatgtagggttataataatgttaacatggacatgagat	AAAGUGCA	m6a	Created	ALL_AGO|slc1045_chr15|50|38|110|0.35|COORDS=chr15+:42797156	unknown	DEVINE_LAB,	0	dbSNP
NM_004048	B2M	rs71677827	deletion	chr15	+	45009884	-/TA	hsa-miR-519b-3p	45009884	45009889	aattccaaattctgcttgcttgctttttaatattgatatgcttatacactCACTTTatgcacaaaatgtagggttataataatgttaacatggacatgagat	AAAGUGCA	m6a	Created	ALL_AGO|slc1045_chr15|50|38|110|0.35|COORDS=chr15+:42797156	unknown	DEVINE_LAB,	0	dbSNP
NM_004048	B2M	rs71677827	deletion	chr15	+	45009884	-/TA	hsa-miR-519c-3p	45009884	45009889	aattccaaattctgcttgcttgctttttaatattgatatgcttatacactCACTTTatgcacaaaatgtagggttataataatgttaacatggacatgagat	AAAGUGCA	m6a	Created	ALL_AGO|slc1045_chr15|50|38|110|0.35|COORDS=chr15+:42797156	unknown	DEVINE_LAB,	0	dbSNP
NM_004048	B2M	rs71677827	deletion	chr15	+	45009884	-/TA	hsa-miR-520a-3p	45009884	45009889	aattccaaattctgcttgcttgctttttaatattgatatgcttatacactCACTTTatgcacaaaatgtagggttataataatgttaacatggacatgagat	AAAGUGCU	m6a	Created	ALL_AGO|slc1045_chr15|50|38|110|0.35|COORDS=chr15+:42797156	unknown	DEVINE_LAB,	0	dbSNP
NM_004048	B2M	rs71677827	deletion	chr15	+	45009884	-/TA	hsa-miR-520b	45009884	45009889	aattccaaattctgcttgcttgctttttaatattgatatgcttatacactCACTTTatgcacaaaatgtagggttataataatgttaacatggacatgagat	AAAGUGCU	m6a	Created	ALL_AGO|slc1045_chr15|50|38|110|0.35|COORDS=chr15+:42797156	unknown	DEVINE_LAB,	0	dbSNP
NM_004048	B2M	rs71677827	deletion	chr15	+	45009884	-/TA	hsa-miR-520c-3p	45009884	45009889	aattccaaattctgcttgcttgctttttaatattgatatgcttatacactCACTTTatgcacaaaatgtagggttataataatgttaacatggacatgagat	AAAGUGCU	m6a	Created	ALL_AGO|slc1045_chr15|50|38|110|0.35|COORDS=chr15+:42797156	unknown	DEVINE_LAB,	0	dbSNP
NM_004048	B2M	rs71677827	deletion	chr15	+	45009884	-/TA	hsa-miR-520d-3p	45009884	45009889	aattccaaattctgcttgcttgctttttaatattgatatgcttatacactCACTTTatgcacaaaatgtagggttataataatgttaacatggacatgagat	AAAGUGCU	m6a	Created	ALL_AGO|slc1045_chr15|50|38|110|0.35|COORDS=chr15+:42797156	unknown	DEVINE_LAB,	0	dbSNP
NM_004048	B2M	rs71677827	deletion	chr15	+	45009884	-/TA	hsa-miR-520e	45009884	45009889	aattccaaattctgcttgcttgctttttaatattgatatgcttatacactCACTTTatgcacaaaatgtagggttataataatgttaacatggacatgagat	AAAGUGCU	m6a	Created	ALL_AGO|slc1045_chr15|50|38|110|0.35|COORDS=chr15+:42797156	unknown	DEVINE_LAB,	0	dbSNP
NM_004048	B2M	rs71677827	deletion	chr15	+	45009884	-/TA	hsa-miR-627	45009881	45009886	aattccaaattctgcttgcttgctttttaatattgatatgcttatacACTCACtttatgcacaaaatgtagggttataataatgttaacatggacatgagat	GUGAGUCU	m6a	Created	ALL_AGO|slc1045_chr15|50|38|110|0.35|COORDS=chr15+:42797156	unknown	DEVINE_LAB,	0	dbSNP
NM_004048	B2M	rs71677827	deletion	chr15	+	45009884	-/TA	hsa-miR-106a-5p	45009884	45009889	aattccaaattctgcttgcttgctttttaatattgatatgcttatacactCACTTTatgcacaaaatgtagggttataataatgttaacatggacatgagat	AAAAGUGC	m6b	Created	ALL_AGO|slc1045_chr15|50|38|110|0.35|COORDS=chr15+:42797156	unknown	DEVINE_LAB,	0	dbSNP
NM_004048	B2M	rs71677827	deletion	chr15	+	45009884	-/TA	hsa-miR-20b-5p	45009884	45009889	aattccaaattctgcttgcttgctttttaatattgatatgcttatacactCACTTTatgcacaaaatgtagggttataataatgttaacatggacatgagat	CAAAGUGC	m6b	Created	ALL_AGO|slc1045_chr15|50|38|110|0.35|COORDS=chr15+:42797156	unknown	DEVINE_LAB,	0	dbSNP
NM_004048	B2M	rs71677827	deletion	chr15	+	45009884	-/TA	hsa-miR-519d	45009884	45009889	aattccaaattctgcttgcttgctttttaatattgatatgcttatacactCACTTTatgcacaaaatgtagggttataataatgttaacatggacatgagat	CAAAGUGC	m6b	Created	ALL_AGO|slc1045_chr15|50|38|110|0.35|COORDS=chr15+:42797156	unknown	DEVINE_LAB,	0	dbSNP
NM_004048	B2M	rs71677827	deletion	chr15	+	45009884	-/TA	hsa-miR-526b-3p	45009884	45009889	aattccaaattctgcttgcttgctttttaatattgatatgcttatacactCACTTTatgcacaaaatgtagggttataataatgttaacatggacatgagat	GAAAGUGC	m6b	Created	ALL_AGO|slc1045_chr15|50|38|110|0.35|COORDS=chr15+:42797156	unknown	DEVINE_LAB,	0	dbSNP
NM_004048	B2M	rs71677827	deletion	chr15	+	45009884	-/TA	hsa-miR-122-5p	45009879	45009884	aattccaaattctgcttgcttgctttttaatattgatatgcttatACACTCactttatgcacaaaatgtagggttataataatgttaacatggacatgagat	UGGAGUGU	m6c	Created	ALL_AGO|slc1045_chr15|50|38|110|0.35|COORDS=chr15+:42797156	unknown	DEVINE_LAB,	0	dbSNP
NM_004048	B2M	rs71677827	deletion	chr15	+	45009884	-/TA	hsa-miR-520g	45009884	45009889	aattccaaattctgcttgcttgctttttaatattgatatgcttatacactCACTTTatgcacaaaatgtagggttataataatgttaacatggacatgagat	ACAAAGUG	m6c	Created	ALL_AGO|slc1045_chr15|50|38|110|0.35|COORDS=chr15+:42797156	unknown	DEVINE_LAB,	0	dbSNP
NM_004048	B2M	rs71677827	deletion	chr15	+	45009884	-/TA	hsa-miR-520h	45009884	45009889	aattccaaattctgcttgcttgctttttaatattgatatgcttatacactCACTTTatgcacaaaatgtagggttataataatgttaacatggacatgagat	ACAAAGUG	m6c	Created	ALL_AGO|slc1045_chr15|50|38|110|0.35|COORDS=chr15+:42797156	unknown	DEVINE_LAB,	0	dbSNP
NM_004048	B2M	rs71677827	deletion	chr15	+	45009884	-/TA	hsa-miR-548t-5p	45009884	45009889	aattccaaattctgcttgcttgctttttaatattgatatgcttatacactCACTTTatgcacaaaatgtagggttataataatgttaacatggacatgagat	CAAAAGUG	m6c	Created	ALL_AGO|slc1045_chr15|50|38|110|0.35|COORDS=chr15+:42797156	unknown	DEVINE_LAB,	0	dbSNP
NM_004048	B2M	rs71677827	deletion	chr15	+	45009884	-/TA	hsa-miR-921	45009882	45009887	aattccaaattctgcttgcttgctttttaatattgatatgcttatacaCTCACTttatgcacaaaatgtagggttataataatgttaacatggacatgagat	CUAGUGAG	m6c	Created	ALL_AGO|slc1045_chr15|50|38|110|0.35|COORDS=chr15+:42797156	unknown	DEVINE_LAB,	0	dbSNP
NM_004048	B2M	rs71677827	deletion	chr15	+	45009884	-/TA	hsa-miR-3659	45009879	45009885	aattccaaattctgcttgcttgctttttaatattgatatgcttatACACTCActttatgcacaaaatgtagggttataataatgttaacatggacatgagat	UGAGUGUU	m7a	Created	ALL_AGO|slc1045_chr15|50|38|110|0.35|COORDS=chr15+:42797156	unknown	DEVINE_LAB,	0	dbSNP
NM_004048	B2M	rs71677827	deletion	chr15	+	45009884	-/TA	hsa-miR-4280	45009878	45009884	aattccaaattctgcttgcttgctttttaatattgatatgcttaTACACTCactttatgcacaaaatgtagggttataataatgttaacatggacatgagat	GAGUGUAG	m7a	Created	ALL_AGO|slc1045_chr15|50|38|110|0.35|COORDS=chr15+:42797156	unknown	DEVINE_LAB,	0	dbSNP
NM_004048	B2M	rs71677827	deletion	chr15	+	45009884	-/TA	hsa-miR-4758-5p	45009880	45009886	aattccaaattctgcttgcttgctttttaatattgatatgcttataCACTCACtttatgcacaaaatgtagggttataataatgttaacatggacatgagat	GUGAGUGG	m7a	Created	ALL_AGO|slc1045_chr15|50|38|110|0.35|COORDS=chr15+:42797156	unknown	DEVINE_LAB,	0	dbSNP
NM_004048	B2M	rs71677827	deletion	chr15	+	45009884	-/TA	hsa-miR-4796-3p	45009884	45009890	aattccaaattctgcttgcttgctttttaatattgatatgcttatacactCACTTTAtgcacaaaatgtagggttataataatgttaacatggacatgagat	UAAAGUGG	m7a	Created	ALL_AGO|slc1045_chr15|50|38|110|0.35|COORDS=chr15+:42797156	unknown	DEVINE_LAB,	0	dbSNP
NM_004048	B2M	rs71677827	deletion	chr15	+	45009884	-/TA	hsa-miR-574-5p	45009879	45009885	aattccaaattctgcttgcttgctttttaatattgatatgcttatACACTCActttatgcacaaaatgtagggttataataatgttaacatggacatgagat	UGAGUGUG	m7a	Created	ALL_AGO|slc1045_chr15|50|38|110|0.35|COORDS=chr15+:42797156	unknown	DEVINE_LAB,	0	dbSNP
NM_004048	B2M	rs71677827	deletion	chr15	+	45009884	-/TA	hsa-miR-3174	45009881	45009887	aattccaaattctgcttgcttgctttttaatattgatatgcttatacACTCACTttatgcacaaaatgtagggttataataatgttaacatggacatgagat	UAGUGAGU	m7b	Created	ALL_AGO|slc1045_chr15|50|38|110|0.35|COORDS=chr15+:42797156	unknown	DEVINE_LAB,	0	dbSNP
NM_004048	B2M	rs71677827	deletion	chr15	+	45009884	-/TA	hsa-miR-3609	45009883	45009889	aattccaaattctgcttgcttgctttttaatattgatatgcttatacacTCACTTTatgcacaaaatgtagggttataataatgttaacatggacatgagat	CAAAGUGA	m7b	Created	ALL_AGO|slc1045_chr15|50|38|110|0.35|COORDS=chr15+:42797156	unknown	DEVINE_LAB,	0	dbSNP
NM_004048	B2M	rs71677827	deletion	chr15	+	45009884	-/TA	hsa-miR-548ah-5p	45009883	45009889	aattccaaattctgcttgcttgctttttaatattgatatgcttatacacTCACTTTatgcacaaaatgtagggttataataatgttaacatggacatgagat	AAAAGUGA	m7b	Created	ALL_AGO|slc1045_chr15|50|38|110|0.35|COORDS=chr15+:42797156	unknown	DEVINE_LAB,	0	dbSNP
NM_004048	B2M	rs71677827	deletion	chr15	+	45009884	-/TA	hsa-miR-4658	45009879	45009886	aattccaaattctgcttgcttgctttttaatattgatatgcttatACACTCACtttatgcacaaaatgtagggttataataatgttaacatggacatgagat	GUGAGUGU	m8a	Created	ALL_AGO|slc1045_chr15|50|38|110|0.35|COORDS=chr15+:42797156	unknown	DEVINE_LAB,	0	dbSNP
NM_004048	B2M	rs71677827	deletion	chr15	+	45009884	-/TA	hsa-miR-302a-3p	45009880	45009885	aattccaaattctgcttgcttgctttttaatattgatatgcttataCACTTAcactttatgcacaaaatgtagggttataataatgttaacatggacatgat	UAAGUGCU	m6a	Disrupted	ALL_AGO|slc1045_chr15|50|38|110|0.35|COORDS=chr15+:42797156	unknown	DEVINE_LAB,	0	dbSNP
NM_004048	B2M	rs71677827	deletion	chr15	+	45009884	-/TA	hsa-miR-302b-3p	45009880	45009885	aattccaaattctgcttgcttgctttttaatattgatatgcttataCACTTAcactttatgcacaaaatgtagggttataataatgttaacatggacatgat	UAAGUGCU	m6a	Disrupted	ALL_AGO|slc1045_chr15|50|38|110|0.35|COORDS=chr15+:42797156	unknown	DEVINE_LAB,	0	dbSNP
NM_004048	B2M	rs71677827	deletion	chr15	+	45009884	-/TA	hsa-miR-302c-3p	45009880	45009885	aattccaaattctgcttgcttgctttttaatattgatatgcttataCACTTAcactttatgcacaaaatgtagggttataataatgttaacatggacatgat	UAAGUGCU	m6a	Disrupted	ALL_AGO|slc1045_chr15|50|38|110|0.35|COORDS=chr15+:42797156	unknown	DEVINE_LAB,	0	dbSNP
NM_004048	B2M	rs71677827	deletion	chr15	+	45009884	-/TA	hsa-miR-302d-3p	45009880	45009885	aattccaaattctgcttgcttgctttttaatattgatatgcttataCACTTAcactttatgcacaaaatgtagggttataataatgttaacatggacatgat	UAAGUGCU	m6a	Disrupted	ALL_AGO|slc1045_chr15|50|38|110|0.35|COORDS=chr15+:42797156	unknown	DEVINE_LAB,	0	dbSNP
NM_004048	B2M	rs71677827	deletion	chr15	+	45009884	-/TA	hsa-miR-302e	45009880	45009885	aattccaaattctgcttgcttgctttttaatattgatatgcttataCACTTAcactttatgcacaaaatgtagggttataataatgttaacatggacatgat	UAAGUGCU	m6a	Disrupted	ALL_AGO|slc1045_chr15|50|38|110|0.35|COORDS=chr15+:42797156	unknown	DEVINE_LAB,	0	dbSNP
NM_004048	B2M	rs71677827	deletion	chr15	+	45009884	-/TA	hsa-miR-648	45009879	45009884	aattccaaattctgcttgcttgctttttaatattgatatgcttatACACTTacactttatgcacaaaatgtagggttataataatgttaacatggacatgat	AAGUGUGC	m6a	Disrupted	ALL_AGO|slc1045_chr15|50|38|110|0.35|COORDS=chr15+:42797156	unknown	DEVINE_LAB,	0	dbSNP
NM_004048	B2M	rs71677827	deletion	chr15	+	45009884	-/TA	hsa-miR-595	45009879	45009884	aattccaaattctgcttgcttgctttttaatattgatatgcttatACACTTacactttatgcacaaaatgtagggttataataatgttaacatggacatgat	GAAGUGUG	m6b	Disrupted	ALL_AGO|slc1045_chr15|50|38|110|0.35|COORDS=chr15+:42797156	unknown	DEVINE_LAB,	0	dbSNP
NM_004048	B2M	rs71677827	deletion	chr15	+	45009884	-/TA	hsa-miR-17-5p	45009884	45009889	aattccaaattctgcttgcttgctttttaatattgatatgcttatacactCACTTTatgcacaaaatgtagggttataataatgttaacatggacatgagat	CAAAGUGC	m6b	Created	ALL_AGO|slc1045_chr15|50|38|110|0.35|COORDS=chr15+:42797156	unknown	DEVINE_LAB,	0	dbSNP
NM_004048	B2M	rs71677827	deletion	chr15	+	45009884	-/TA	hsa-miR-93-5p	45009884	45009889	aattccaaattctgcttgcttgctttttaatattgatatgcttatacactCACTTTatgcacaaaatgtagggttataataatgttaacatggacatgagat	CAAAGUGC	m6b	Created	ALL_AGO|slc1045_chr15|50|38|110|0.35|COORDS=chr15+:42797156	unknown	DEVINE_LAB,	0	dbSNP
NM_004048	B2M	rs71677827	deletion	chr15	+	45009884	-/TA	hsa-miR-106b-5p	45009884	45009890	aattccaaattctgcttgcttgctttttaatattgatatgcttatacactCACTTTAtgcacaaaatgtagggttataataatgttaacatggacatgagat	UAAAGUGC	m7a	Created	ALL_AGO|slc1045_chr15|50|38|110|0.35|COORDS=chr15+:42797156	unknown	DEVINE_LAB,	0	dbSNP
NM_004048	B2M	rs71677827	deletion	chr15	+	45009884	-/TA	hsa-miR-20a-5p	45009884	45009890	aattccaaattctgcttgcttgctttttaatattgatatgcttatacactCACTTTAtgcacaaaatgtagggttataataatgttaacatggacatgagat	UAAAGUGC	m7a	Created	ALL_AGO|slc1045_chr15|50|38|110|0.35|COORDS=chr15+:42797156	unknown	DEVINE_LAB,	0	dbSNP
NM_015093	TAB2	rs71657158	deletion	chr6	+	149732259	-/TG	hsa-miR-2113	149732257	149732262	tgatatatttttgtaaggaaaatattcagatgatcaggaatgtatataACAAATcaagaaaaagaacagtatgcatttaaaaagacagaattatgaaatatt	AUUUGUGC	m6a	Created	ALL_AGO|slc6577_chr6|47|2|5|0.40|COORDS=chr6+:149773915	unknown	DEVINE_LAB,	0	dbSNP
NM_015093	TAB2	rs71657158	deletion	chr6	+	149732259	-/TG	hsa-miR-375	149732256	149732261	tgatatatttttgtaaggaaaatattcagatgatcaggaatgtatatAACAAAtcaagaaaaagaacagtatgcatttaaaaagacagaattatgaaatatt	UUUGUUCG	m6a	Created	ALL_AGO|slc6577_chr6|47|2|5|0.40|COORDS=chr6+:149773915	unknown	DEVINE_LAB,	0	dbSNP
NM_015093	TAB2	rs71657158	deletion	chr6	+	149732259	-/TG	hsa-miR-3942-3p	149732258	149732263	tgatatatttttgtaaggaaaatattcagatgatcaggaatgtatataaCTGAAAtcaagaaaaagaacagtatgcatttaaaaagacagaattatgaaatt	UUUCAGAU	m6a	Disrupted	ALL_AGO|slc6577_chr6|47|2|5|0.40|COORDS=chr6+:149773915	unknown	DEVINE_LAB,	0	dbSNP
NM_015093	TAB2	rs71657158	deletion	chr6	+	149732259	-/TG	hsa-miR-584-3p	149732256	149732261	tgatatatttttgtaaggaaaatattcagatgatcaggaatgtatatAACTGAaatcaagaaaaagaacagtatgcatttaaaaagacagaattatgaaatt	UCAGUUCC	m6a	Disrupted	ALL_AGO|slc6577_chr6|47|2|5|0.40|COORDS=chr6+:149773915	unknown	DEVINE_LAB,	0	dbSNP
NM_015093	TAB2	rs71657158	deletion	chr6	+	149732259	-/TG	hsa-miR-935	149732255	149732260	tgatatatttttgtaaggaaaatattcagatgatcaggaatgtataTAACTGaaatcaagaaaaagaacagtatgcatttaaaaagacagaattatgaaatt	CCAGUUAC	m6b	Disrupted	ALL_AGO|slc6577_chr6|47|2|5|0.40|COORDS=chr6+:149773915	unknown	DEVINE_LAB,	0	dbSNP
NM_015093	TAB2	rs71657158	deletion	chr6	+	149732259	-/TG	hsa-miR-223-3p	149732256	149732261	tgatatatttttgtaaggaaaatattcagatgatcaggaatgtatatAACTGAaatcaagaaaaagaacagtatgcatttaaaaagacagaattatgaaatt	UGUCAGUU	m6c	Disrupted	ALL_AGO|slc6577_chr6|47|2|5|0.40|COORDS=chr6+:149773915	unknown	DEVINE_LAB,	0	dbSNP
NM_015093	TAB2	rs71657158	deletion	chr6	+	149732259	-/TG	hsa-miR-101-5p	149732254	149732260	tgatatatttttgtaaggaaaatattcagatgatcaggaatgtatATAACTGaaatcaagaaaaagaacagtatgcatttaaaaagacagaattatgaaatt	CAGUUAUC	m7a	Disrupted	ALL_AGO|slc6577_chr6|47|2|5|0.40|COORDS=chr6+:149773915	unknown	DEVINE_LAB,	0	dbSNP
NM_015093	TAB2	rs71657158	deletion	chr6	+	149732259	-/TG	hsa-miR-30a-3p	149732257	149732263	tgatatatttttgtaaggaaaatattcagatgatcaggaatgtatataACTGAAAtcaagaaaaagaacagtatgcatttaaaaagacagaattatgaaatt	CUUUCAGU	m7b	Disrupted	ALL_AGO|slc6577_chr6|47|2|5|0.40|COORDS=chr6+:149773915	unknown	DEVINE_LAB,	0	dbSNP
NM_015093	TAB2	rs71657158	deletion	chr6	+	149732259	-/TG	hsa-miR-30d-3p	149732257	149732263	tgatatatttttgtaaggaaaatattcagatgatcaggaatgtatataACTGAAAtcaagaaaaagaacagtatgcatttaaaaagacagaattatgaaatt	CUUUCAGU	m7b	Disrupted	ALL_AGO|slc6577_chr6|47|2|5|0.40|COORDS=chr6+:149773915	unknown	DEVINE_LAB,	0	dbSNP
NM_015093	TAB2	rs71657158	deletion	chr6	+	149732259	-/TG	hsa-miR-30e-3p	149732257	149732263	tgatatatttttgtaaggaaaatattcagatgatcaggaatgtatataACTGAAAtcaagaaaaagaacagtatgcatttaaaaagacagaattatgaaatt	CUUUCAGU	m7b	Disrupted	ALL_AGO|slc6577_chr6|47|2|5|0.40|COORDS=chr6+:149773915	unknown	DEVINE_LAB,	0	dbSNP
NM_001993	F3	rs71653267	deletion	chr1	+	94995126	-/TAAAGCA	hsa-miR-200b-3p	94995125	94995130	gttagctctcaaatgtttaatgccacttaagtcagttaaagtgcagattGTATTAggaaggtgcccagaataccaatgtctcctgcacttaacacattacacattaa	UAAUACUG	m6a	Created	ALL_AGO|slc19058_chr1|57|44|110|0.40|COORDS=chr1-:94767688	unknown	DEVINE_LAB,	0	dbSNP
NM_001993	F3	rs71653267	deletion	chr1	+	94995126	-/TAAAGCA	hsa-miR-200c-3p	94995125	94995130	gttagctctcaaatgtttaatgccacttaagtcagttaaagtgcagattGTATTAggaaggtgcccagaataccaatgtctcctgcacttaacacattacacattaa	UAAUACUG	m6a	Created	ALL_AGO|slc19058_chr1|57|44|110|0.40|COORDS=chr1-:94767688	unknown	DEVINE_LAB,	0	dbSNP
NM_001993	F3	rs71653267	deletion	chr1	+	94995126	-/TAAAGCA	hsa-miR-429	94995125	94995130	gttagctctcaaatgtttaatgccacttaagtcagttaaagtgcagattGTATTAggaaggtgcccagaataccaatgtctcctgcacttaacacattacacattaa	UAAUACUG	m6a	Created	ALL_AGO|slc19058_chr1|57|44|110|0.40|COORDS=chr1-:94767688	unknown	DEVINE_LAB,	0	dbSNP
NM_001993	F3	rs71653267	deletion	chr1	+	94995126	-/TAAAGCA	hsa-miR-633	94995126	94995131	gttagctctcaaatgtttaatgccacttaagtcagttaaagtgcagattgTATTAGgaaggtgcccagaataccaatgtctcctgcacttaacacattacacattaa	CUAAUAGU	m6a	Created	ALL_AGO|slc19058_chr1|57|44|110|0.40|COORDS=chr1-:94767688	unknown	DEVINE_LAB,	0	dbSNP
NM_001993	F3	rs71653267	deletion	chr1	+	94995126	-/TAAAGCA	hsa-miR-300	94995123	94995128	gttagctctcaaatgtttaatgccacttaagtcagttaaagtgcagaTTGTATtaggaaggtgcccagaataccaatgtctcctgcacttaacacattacacattaa	UAUACAAG	m6b	Created	ALL_AGO|slc19058_chr1|57|44|110|0.40|COORDS=chr1-:94767688	unknown	DEVINE_LAB,	0	dbSNP
NM_001993	F3	rs71653267	deletion	chr1	+	94995126	-/TAAAGCA	hsa-miR-381	94995123	94995128	gttagctctcaaatgtttaatgccacttaagtcagttaaagtgcagaTTGTATtaggaaggtgcccagaataccaatgtctcctgcacttaacacattacacattaa	UAUACAAG	m6b	Created	ALL_AGO|slc19058_chr1|57|44|110|0.40|COORDS=chr1-:94767688	unknown	DEVINE_LAB,	0	dbSNP
NM_001993	F3	rs71653267	deletion	chr1	+	94995126	-/TAAAGCA	hsa-let-7a-3p	94995123	94995128	gttagctctcaaatgtttaatgccacttaagtcagttaaagtgcagaTTGTATtaggaaggtgcccagaataccaatgtctcctgcacttaacacattacacattaa	CUAUACAA	m6c	Created	ALL_AGO|slc19058_chr1|57|44|110|0.40|COORDS=chr1-:94767688	unknown	DEVINE_LAB,	0	dbSNP
NM_001993	F3	rs71653267	deletion	chr1	+	94995126	-/TAAAGCA	hsa-let-7b-3p	94995123	94995128	gttagctctcaaatgtttaatgccacttaagtcagttaaagtgcagaTTGTATtaggaaggtgcccagaataccaatgtctcctgcacttaacacattacacattaa	CUAUACAA	m6c	Created	ALL_AGO|slc19058_chr1|57|44|110|0.40|COORDS=chr1-:94767688	unknown	DEVINE_LAB,	0	dbSNP
NM_001993	F3	rs71653267	deletion	chr1	+	94995126	-/TAAAGCA	hsa-let-7f-1-3p	94995123	94995128	gttagctctcaaatgtttaatgccacttaagtcagttaaagtgcagaTTGTATtaggaaggtgcccagaataccaatgtctcctgcacttaacacattacacattaa	CUAUACAA	m6c	Created	ALL_AGO|slc19058_chr1|57|44|110|0.40|COORDS=chr1-:94767688	unknown	DEVINE_LAB,	0	dbSNP
NM_001993	F3	rs71653267	deletion	chr1	+	94995126	-/TAAAGCA	hsa-miR-369-3p	94995125	94995130	gttagctctcaaatgtttaatgccacttaagtcagttaaagtgcagattGTATTAggaaggtgcccagaataccaatgtctcctgcacttaacacattacacattaa	AAUAAUAC	m6c	Created	ALL_AGO|slc19058_chr1|57|44|110|0.40|COORDS=chr1-:94767688	unknown	DEVINE_LAB,	0	dbSNP
NM_001993	F3	rs71653267	deletion	chr1	+	94995126	-/TAAAGCA	hsa-miR-374c-5p	94995124	94995130	gttagctctcaaatgtttaatgccacttaagtcagttaaagtgcagatTGTATTAggaaggtgcccagaataccaatgtctcctgcacttaacacattacacattaa	AUAAUACA	m7b	Created	ALL_AGO|slc19058_chr1|57|44|110|0.40|COORDS=chr1-:94767688	unknown	DEVINE_LAB,	0	dbSNP
NM_001993	F3	rs71653267	deletion	chr1	+	94995126	-/TAAAGCA	hsa-miR-4666a-3p	94995122	94995128	gttagctctcaaatgtttaatgccacttaagtcagttaaagtgcagATTGTATtaggaaggtgcccagaataccaatgtctcctgcacttaacacattacacattaa	CAUACAAU	m7b	Created	ALL_AGO|slc19058_chr1|57|44|110|0.40|COORDS=chr1-:94767688	unknown	DEVINE_LAB,	0	dbSNP
NM_001993	F3	rs71653267	deletion	chr1	+	94995126	-/TAAAGCA	hsa-miR-655	94995124	94995130	gttagctctcaaatgtttaatgccacttaagtcagttaaagtgcagatTGTATTAggaaggtgcccagaataccaatgtctcctgcacttaacacattacacattaa	AUAAUACA	m7b	Created	ALL_AGO|slc19058_chr1|57|44|110|0.40|COORDS=chr1-:94767688	unknown	DEVINE_LAB,	0	dbSNP
NM_001146278	NCEH1	rs71635737	deletion	chr3	+	172348916	-/T	hsa-miR-4509	172348916	172348921	gaacaatgaaactcaagtacattatcagaaacagtggttgacctctttttCCTTTActcccttttcatctgagagagccttttagagatccggaatcattt	ACUAAAGG	m6c	Created	ALL_AGO|slc13041_chr3|42|4|8|0.50|COORDS=chr3-:173831570	unknown	HUMANGENOME_JCVI,	0.500000,0.500000,	dbSNP
NM_001146278	NCEH1	rs71635737	deletion	chr3	+	172348916	-/T	hsa-miR-3173-3p	172348916	172348921	gaacaatgaaactcaagtacattatcagaaacagtggttgacctctttttTCCTTTactcccttttcatctgagagagccttttagagatccggaatcatt	AAAGGAGG	m6a	Disrupted	ALL_AGO|slc13041_chr3|42|4|8|0.50|COORDS=chr3-:173831570	unknown	HUMANGENOME_JCVI,	0.500000,0.500000,	dbSNP
NM_001146278	NCEH1	rs71635737	deletion	chr3	+	172348916	-/T	hsa-miR-3914	172348915	172348920	gaacaatgaaactcaagtacattatcagaaacagtggttgacctcttttTTCCTTtactcccttttcatctgagagagccttttagagatccggaatcatt	AAGGAACC	m6a	Disrupted	ALL_AGO|slc13041_chr3|42|4|8|0.50|COORDS=chr3-:173831570	unknown	HUMANGENOME_JCVI,	0.500000,0.500000,	dbSNP
NM_001146278	NCEH1	rs71635737	deletion	chr3	+	172348916	-/T	hsa-miR-4261	172348914	172348919	gaacaatgaaactcaagtacattatcagaaacagtggttgacctctttTTTCCTttactcccttttcatctgagagagccttttagagatccggaatcatt	AGGAAACA	m6a	Disrupted	ALL_AGO|slc13041_chr3|42|4|8|0.50|COORDS=chr3-:173831570	unknown	HUMANGENOME_JCVI,	0.500000,0.500000,	dbSNP
NM_001146278	NCEH1	rs71635737	deletion	chr3	+	172348916	-/T	hsa-miR-5093	172348914	172348919	gaacaatgaaactcaagtacattatcagaaacagtggttgacctctttTTTCCTttactcccttttcatctgagagagccttttagagatccggaatcatt	AGGAAAUG	m6a	Disrupted	ALL_AGO|slc13041_chr3|42|4|8|0.50|COORDS=chr3-:173831570	unknown	HUMANGENOME_JCVI,	0.500000,0.500000,	dbSNP
NM_001146278	NCEH1	rs71635737	deletion	chr3	+	172348916	-/T	hsa-miR-541-5p	172348916	172348921	gaacaatgaaactcaagtacattatcagaaacagtggttgacctctttttTCCTTTactcccttttcatctgagagagccttttagagatccggaatcatt	AAAGGAUU	m6a	Disrupted	ALL_AGO|slc13041_chr3|42|4|8|0.50|COORDS=chr3-:173831570	unknown	HUMANGENOME_JCVI,	0.500000,0.500000,	dbSNP
NM_001146278	NCEH1	rs71635737	deletion	chr3	+	172348916	-/T	hsa-miR-4496	172348914	172348919	gaacaatgaaactcaagtacattatcagaaacagtggttgacctctttTTTCCTttactcccttttcatctgagagagccttttagagatccggaatcatt	GAGGAAAC	m6b	Disrupted	ALL_AGO|slc13041_chr3|42|4|8|0.50|COORDS=chr3-:173831570	unknown	HUMANGENOME_JCVI,	0.500000,0.500000,	dbSNP
NM_001146278	NCEH1	rs71635737	deletion	chr3	+	172348916	-/T	hsa-miR-1252	172348915	172348920	gaacaatgaaactcaagtacattatcagaaacagtggttgacctcttttTTCCTTtactcccttttcatctgagagagccttttagagatccggaatcatt	AGAAGGAA	m6c	Disrupted	ALL_AGO|slc13041_chr3|42|4|8|0.50|COORDS=chr3-:173831570	unknown	HUMANGENOME_JCVI,	0.500000,0.500000,	dbSNP
NM_001146278	NCEH1	rs71635737	deletion	chr3	+	172348916	-/T	hsa-miR-3613-3p	172348911	172348916	gaacaatgaaactcaagtacattatcagaaacagtggttgacctcTTTTTTcctttactcccttttcatctgagagagccttttagagatccggaatcatt	ACAAAAAA	m6c	Disrupted	ALL_AGO|slc13041_chr3|42|4|8|0.50|COORDS=chr3-:173831570	unknown	HUMANGENOME_JCVI,	0.500000,0.500000,	dbSNP
NM_001146278	NCEH1	rs71635737	deletion	chr3	+	172348916	-/T	hsa-miR-4668-5p	172348913	172348918	gaacaatgaaactcaagtacattatcagaaacagtggttgacctcttTTTTCCtttactcccttttcatctgagagagccttttagagatccggaatcatt	AGGGAAAA	m6c	Disrupted	ALL_AGO|slc13041_chr3|42|4|8|0.50|COORDS=chr3-:173831570	unknown	HUMANGENOME_JCVI,	0.500000,0.500000,	dbSNP
NM_001146278	NCEH1	rs71635737	deletion	chr3	+	172348916	-/T	hsa-miR-3148	172348912	172348918	gaacaatgaaactcaagtacattatcagaaacagtggttgacctctTTTTTCCtttactcccttttcatctgagagagccttttagagatccggaatcatt	UGGAAAAA	m7b	Disrupted	ALL_AGO|slc13041_chr3|42|4|8|0.50|COORDS=chr3-:173831570	unknown	HUMANGENOME_JCVI,	0.500000,0.500000,	dbSNP
NM_023079	UBE2Z	rs71369239	insertion	chr17	+	47006372	-/T	hsa-miR-5688	47006368	47006373	agtcaaagagatgtctttatatctgactgtatataaatgaagttttTTTGTTttttttgttttcctttttggtgcaataaagtttgttttggcagaagga	UAACAAAC	m6b	Disrupted	ALL_AGO|slc3626_chr17|40|2|5|0.40|COORDS=chr17+:44361368	by-cluster,by-1000genomes	1000GENOMES,HUMANGENOME_JCVI,	0.500000,0.500000,	dbSNP
NM_023079	UBE2Z	rs71369239	insertion	chr17	+	47006372	-/T	hsa-miR-7-1-3p	47006368	47006373	agtcaaagagatgtctttatatctgactgtatataaatgaagttttTTTGTTttttttgttttcctttttggtgcaataaagtttgttttggcagaagga	CAACAAAU	m6b	Disrupted	ALL_AGO|slc3626_chr17|40|2|5|0.40|COORDS=chr17+:44361368	by-cluster,by-1000genomes	1000GENOMES,HUMANGENOME_JCVI,	0.500000,0.500000,	dbSNP
NM_023079	UBE2Z	rs71369239	insertion	chr17	+	47006372	-/T	hsa-miR-7-2-3p	47006368	47006373	agtcaaagagatgtctttatatctgactgtatataaatgaagttttTTTGTTttttttgttttcctttttggtgcaataaagtttgttttggcagaagga	CAACAAAU	m6b	Disrupted	ALL_AGO|slc3626_chr17|40|2|5|0.40|COORDS=chr17+:44361368	by-cluster,by-1000genomes	1000GENOMES,HUMANGENOME_JCVI,	0.500000,0.500000,	dbSNP
NM_023079	UBE2Z	rs71369239	insertion	chr17	+	47006372	-/T	hsa-miR-3065-5p	47006368	47006373	agtcaaagagatgtctttatatctgactgtatataaatgaagttttTTTGTTttttttgttttcctttttggtgcaataaagtttgttttggcagaagga	UCAACAAA	m6c	Disrupted	ALL_AGO|slc3626_chr17|40|2|5|0.40|COORDS=chr17+:44361368	by-cluster,by-1000genomes	1000GENOMES,HUMANGENOME_JCVI,	0.500000,0.500000,	dbSNP
NM_023079	UBE2Z	rs71369239	insertion	chr17	+	47006372	-/T	hsa-miR-495	47006368	47006374	agtcaaagagatgtctttatatctgactgtatataaatgaagttttTTTGTTTtttttgttttcctttttggtgcaataaagtttgttttggcagaagga	AAACAAAC	m7a	Disrupted	ALL_AGO|slc3626_chr17|40|2|5|0.40|COORDS=chr17+:44361368	by-cluster,by-1000genomes	1000GENOMES,HUMANGENOME_JCVI,	0.500000,0.500000,	dbSNP
NM_023079	UBE2Z	rs71369239	insertion	chr17	+	47006372	-/T	hsa-miR-3613-3p	47006365	47006372	agtcaaagagatgtctttatatctgactgtatataaatgaagtTTTTTTGTtttttttgttttcctttttggtgcaataaagtttgttttggcagaagga	ACAAAAAA	m8a	Disrupted	ALL_AGO|slc3626_chr17|40|2|5|0.40|COORDS=chr17+:44361368	by-cluster,by-1000genomes	1000GENOMES,HUMANGENOME_JCVI,	0.500000,0.500000,	dbSNP
NM_023079	UBE2Z	rs71369239	insertion	chr17	+	47006372	-/T	hsa-miR-548aa	47006371	47006376	agtcaaagagatgtctttatatctgactgtatataaatgaagtttttttGTTTTTtttgttttcctttttggtgcaataaagtttgttttggcagaagga	AAAAACCA	m6a	Disrupted	ALL_AGO|slc3626_chr17|40|2|5|0.40|COORDS=chr17+:44361368	by-cluster,by-1000genomes	1000GENOMES,HUMANGENOME_JCVI,	0.500000,0.500000,	dbSNP
NM_023079	UBE2Z	rs71369239	insertion	chr17	+	47006372	-/T	hsa-miR-548ap-3p	47006371	47006376	agtcaaagagatgtctttatatctgactgtatataaatgaagtttttttGTTTTTtttgttttcctttttggtgcaataaagtttgttttggcagaagga	AAAAACCA	m6a	Disrupted	ALL_AGO|slc3626_chr17|40|2|5|0.40|COORDS=chr17+:44361368	by-cluster,by-1000genomes	1000GENOMES,HUMANGENOME_JCVI,	0.500000,0.500000,	dbSNP
NM_023079	UBE2Z	rs71369239	insertion	chr17	+	47006372	-/T	hsa-miR-548e	47006371	47006376	agtcaaagagatgtctttatatctgactgtatataaatgaagtttttttGTTTTTtttgttttcctttttggtgcaataaagtttgttttggcagaagga	AAAAACUG	m6a	Disrupted	ALL_AGO|slc3626_chr17|40|2|5|0.40|COORDS=chr17+:44361368	by-cluster,by-1000genomes	1000GENOMES,HUMANGENOME_JCVI,	0.500000,0.500000,	dbSNP
NM_023079	UBE2Z	rs71369239	insertion	chr17	+	47006372	-/T	hsa-miR-548f	47006371	47006376	agtcaaagagatgtctttatatctgactgtatataaatgaagtttttttGTTTTTtttgttttcctttttggtgcaataaagtttgttttggcagaagga	AAAAACUG	m6a	Disrupted	ALL_AGO|slc3626_chr17|40|2|5|0.40|COORDS=chr17+:44361368	by-cluster,by-1000genomes	1000GENOMES,HUMANGENOME_JCVI,	0.500000,0.500000,	dbSNP
NM_023079	UBE2Z	rs71369239	insertion	chr17	+	47006372	-/T	hsa-miR-548t-3p	47006371	47006376	agtcaaagagatgtctttatatctgactgtatataaatgaagtttttttGTTTTTtttgttttcctttttggtgcaataaagtttgttttggcagaagga	AAAAACCA	m6a	Disrupted	ALL_AGO|slc3626_chr17|40|2|5|0.40|COORDS=chr17+:44361368	by-cluster,by-1000genomes	1000GENOMES,HUMANGENOME_JCVI,	0.500000,0.500000,	dbSNP
NM_023079	UBE2Z	rs71369239	insertion	chr17	+	47006372	-/T	hsa-miR-548ac	47006371	47006376	agtcaaagagatgtctttatatctgactgtatataaatgaagtttttttGTTTTTtttgttttcctttttggtgcaataaagtttgttttggcagaagga	CAAAAACC	m6b	Disrupted	ALL_AGO|slc3626_chr17|40|2|5|0.40|COORDS=chr17+:44361368	by-cluster,by-1000genomes	1000GENOMES,HUMANGENOME_JCVI,	0.500000,0.500000,	dbSNP
NM_023079	UBE2Z	rs71369239	insertion	chr17	+	47006372	-/T	hsa-miR-548ae	47006371	47006376	agtcaaagagatgtctttatatctgactgtatataaatgaagtttttttGTTTTTtttgttttcctttttggtgcaataaagtttgttttggcagaagga	CAAAAACU	m6b	Disrupted	ALL_AGO|slc3626_chr17|40|2|5|0.40|COORDS=chr17+:44361368	by-cluster,by-1000genomes	1000GENOMES,HUMANGENOME_JCVI,	0.500000,0.500000,	dbSNP
NM_023079	UBE2Z	rs71369239	insertion	chr17	+	47006372	-/T	hsa-miR-548ah-3p	47006371	47006376	agtcaaagagatgtctttatatctgactgtatataaatgaagtttttttGTTTTTtttgttttcctttttggtgcaataaagtttgttttggcagaagga	CAAAAACU	m6b	Disrupted	ALL_AGO|slc3626_chr17|40|2|5|0.40|COORDS=chr17+:44361368	by-cluster,by-1000genomes	1000GENOMES,HUMANGENOME_JCVI,	0.500000,0.500000,	dbSNP
NM_023079	UBE2Z	rs71369239	insertion	chr17	+	47006372	-/T	hsa-miR-548aj-3p	47006371	47006376	agtcaaagagatgtctttatatctgactgtatataaatgaagtttttttGTTTTTtttgttttcctttttggtgcaataaagtttgttttggcagaagga	UAAAAACU	m6b	Disrupted	ALL_AGO|slc3626_chr17|40|2|5|0.40|COORDS=chr17+:44361368	by-cluster,by-1000genomes	1000GENOMES,HUMANGENOME_JCVI,	0.500000,0.500000,	dbSNP
NM_023079	UBE2Z	rs71369239	insertion	chr17	+	47006372	-/T	hsa-miR-548am-3p	47006371	47006376	agtcaaagagatgtctttatatctgactgtatataaatgaagtttttttGTTTTTtttgttttcctttttggtgcaataaagtttgttttggcagaagga	CAAAAACU	m6b	Disrupted	ALL_AGO|slc3626_chr17|40|2|5|0.40|COORDS=chr17+:44361368	by-cluster,by-1000genomes	1000GENOMES,HUMANGENOME_JCVI,	0.500000,0.500000,	dbSNP
NM_023079	UBE2Z	rs71369239	insertion	chr17	+	47006372	-/T	hsa-miR-548aq-3p	47006371	47006376	agtcaaagagatgtctttatatctgactgtatataaatgaagtttttttGTTTTTtttgttttcctttttggtgcaataaagtttgttttggcagaagga	CAAAAACU	m6b	Disrupted	ALL_AGO|slc3626_chr17|40|2|5|0.40|COORDS=chr17+:44361368	by-cluster,by-1000genomes	1000GENOMES,HUMANGENOME_JCVI,	0.500000,0.500000,	dbSNP
NM_023079	UBE2Z	rs71369239	insertion	chr17	+	47006372	-/T	hsa-miR-548d-3p	47006371	47006376	agtcaaagagatgtctttatatctgactgtatataaatgaagtttttttGTTTTTtttgttttcctttttggtgcaataaagtttgttttggcagaagga	CAAAAACC	m6b	Disrupted	ALL_AGO|slc3626_chr17|40|2|5|0.40|COORDS=chr17+:44361368	by-cluster,by-1000genomes	1000GENOMES,HUMANGENOME_JCVI,	0.500000,0.500000,	dbSNP
NM_023079	UBE2Z	rs71369239	insertion	chr17	+	47006372	-/T	hsa-miR-548h-3p	47006371	47006376	agtcaaagagatgtctttatatctgactgtatataaatgaagtttttttGTTTTTtttgttttcctttttggtgcaataaagtttgttttggcagaagga	CAAAAACC	m6b	Disrupted	ALL_AGO|slc3626_chr17|40|2|5|0.40|COORDS=chr17+:44361368	by-cluster,by-1000genomes	1000GENOMES,HUMANGENOME_JCVI,	0.500000,0.500000,	dbSNP
NM_023079	UBE2Z	rs71369239	insertion	chr17	+	47006372	-/T	hsa-miR-548x-3p	47006371	47006376	agtcaaagagatgtctttatatctgactgtatataaatgaagtttttttGTTTTTtttgttttcctttttggtgcaataaagtttgttttggcagaagga	UAAAAACU	m6b	Disrupted	ALL_AGO|slc3626_chr17|40|2|5|0.40|COORDS=chr17+:44361368	by-cluster,by-1000genomes	1000GENOMES,HUMANGENOME_JCVI,	0.500000,0.500000,	dbSNP
NM_023079	UBE2Z	rs71369239	insertion	chr17	+	47006372	-/T	hsa-miR-548z	47006371	47006376	agtcaaagagatgtctttatatctgactgtatataaatgaagtttttttGTTTTTtttgttttcctttttggtgcaataaagtttgttttggcagaagga	CAAAAACC	m6b	Disrupted	ALL_AGO|slc3626_chr17|40|2|5|0.40|COORDS=chr17+:44361368	by-cluster,by-1000genomes	1000GENOMES,HUMANGENOME_JCVI,	0.500000,0.500000,	dbSNP
NM_023079	UBE2Z	rs71369239	insertion	chr17	+	47006372	-/T	hsa-miR-570-3p	47006370	47006375	agtcaaagagatgtctttatatctgactgtatataaatgaagttttttTGTTTTttttgttttcctttttggtgcaataaagtttgttttggcagaagga	CGAAAACA	m6c	Disrupted	ALL_AGO|slc3626_chr17|40|2|5|0.40|COORDS=chr17+:44361368	by-cluster,by-1000genomes	1000GENOMES,HUMANGENOME_JCVI,	0.500000,0.500000,	dbSNP
NM_001146278	NCEH1	rs71179996	insertion	chr3	-	172348911	-/GAGG	hsa-miR-4667-3p	172348905	172348910	tccggatctctaaaaggctctctcagatgaaaagggagtaaaggaaaaaaGAGGGAggtcaaccactgtttctgataatgtacttgagtttcattgttcttttttcccaactataatgcatctgctc	UCCCUCCU	m6a	Created	ALL_AGO|slc13041_chr3|42|4|8|0.50|COORDS=chr3-:173831570	unknown	HUMANGENOME_JCVI,	1.000000,	dbSNP
NM_001146278	NCEH1	rs71179996	insertion	chr3	-	172348911	-/GAGG	hsa-miR-4723-3p	172348906	172348911	tccggatctctaaaaggctctctcagatgaaaagggagtaaaggaaaaaAGAGGGaggtcaaccactgtttctgataatgtacttgagtttcattgttcttttttcccaactataatgcatctgctc	CCCUCUCU	m6a	Created	ALL_AGO|slc13041_chr3|42|4|8|0.50|COORDS=chr3-:173831570	unknown	HUMANGENOME_JCVI,	1.000000,	dbSNP
NM_001146278	NCEH1	rs71179996	insertion	chr3	-	172348911	-/GAGG	hsa-miR-4469	172348904	172348910	tccggatctctaaaaggctctctcagatgaaaagggagtaaaggaaaaaaGAGGGAGgtcaaccactgtttctgataatgtacttgagtttcattgttcttttttcccaactataatgcatctgctc	GCUCCCUC	m7b	Created	ALL_AGO|slc13041_chr3|42|4|8|0.50|COORDS=chr3-:173831570	unknown	HUMANGENOME_JCVI,	1.000000,	dbSNP
NM_001146278	NCEH1	rs71179996	insertion	chr3	-	172348911	-/GAGG	hsa-miR-642a-5p	172348905	172348911	tccggatctctaaaaggctctctcagatgaaaagggagtaaaggaaaaaAGAGGGAggtcaaccactgtttctgataatgtacttgagtttcattgttcttttttcccaactataatgcatctgctc	GUCCCUCU	m7b	Created	ALL_AGO|slc13041_chr3|42|4|8|0.50|COORDS=chr3-:173831570	unknown	HUMANGENOME_JCVI,	1.000000,	dbSNP
NM_001146278	NCEH1	rs71179996	insertion	chr3	-	172348911	-/GAGG	hsa-miR-1236	172348907	172348912	tccggatctctaaaaggctctctcagatgaaaagggagtaaaggaaaaAAGAGGtcaaccactgtttctgataatgtacttgagtttcattgttctttta	CCUCUUCC	m6a	Disrupted	ALL_AGO|slc13041_chr3|42|4|8|0.50|COORDS=chr3-:173831570	unknown	HUMANGENOME_JCVI,	1.000000,	dbSNP
NM_001146278	NCEH1	rs71179996	insertion	chr3	-	172348911	-/GAGG	hsa-miR-129-5p	172348910	172348915	tccggatctctaaaaggctctctcagatgaaaagggagtaaaggaAAAAAGaggtcaaccactgtttctgataatgtacttgagtttcattgttctttta	CUUUUUGC	m6a	Disrupted	ALL_AGO|slc13041_chr3|42|4|8|0.50|COORDS=chr3-:173831570	unknown	HUMANGENOME_JCVI,	1.000000,	dbSNP
NM_001146278	NCEH1	rs71179996	insertion	chr3	-	172348911	-/GAGG	hsa-miR-130b-5p	172348908	172348913	tccggatctctaaaaggctctctcagatgaaaagggagtaaaggaaaAAAGAGgtcaaccactgtttctgataatgtacttgagtttcattgttctttta	ACUCUUUC	m6b	Disrupted	ALL_AGO|slc13041_chr3|42|4|8|0.50|COORDS=chr3-:173831570	unknown	HUMANGENOME_JCVI,	1.000000,	dbSNP
NM_001146278	NCEH1	rs71179996	insertion	chr3	-	172348911	-/GAGG	hsa-miR-877-3p	172348907	172348912	tccggatctctaaaaggctctctcagatgaaaagggagtaaaggaaaaAAGAGGtcaaccactgtttctgataatgtacttgagtttcattgttctttta	UCCUCUUC	m6b	Disrupted	ALL_AGO|slc13041_chr3|42|4|8|0.50|COORDS=chr3-:173831570	unknown	HUMANGENOME_JCVI,	1.000000,	dbSNP
NM_001146278	NCEH1	rs71179996	insertion	chr3	-	172348911	-/GAGG	hsa-miR-2682-3p	172348907	172348912	tccggatctctaaaaggctctctcagatgaaaagggagtaaaggaaaaAAGAGGtcaaccactgtttctgataatgtacttgagtttcattgttctttta	CGCCUCUU	m6c	Disrupted	ALL_AGO|slc13041_chr3|42|4|8|0.50|COORDS=chr3-:173831570	unknown	HUMANGENOME_JCVI,	1.000000,	dbSNP
NM_001146278	NCEH1	rs71179996	insertion	chr3	-	172348911	-/GAGG	hsa-miR-4753-3p	172348908	172348913	tccggatctctaaaaggctctctcagatgaaaagggagtaaaggaaaAAAGAGgtcaaccactgtttctgataatgtacttgagtttcattgttctttta	UUCUCUUU	m6c	Disrupted	ALL_AGO|slc13041_chr3|42|4|8|0.50|COORDS=chr3-:173831570	unknown	HUMANGENOME_JCVI,	1.000000,	dbSNP
NM_139276	STAT3	rs68066110	deletion	chr17	+	40467619	-/A	hsa-miR-4635	40467615	40467620	cacccacattcactcatttctctatttttaaaagtgcccagattgcTCAAGAtagcagaagtaggagattaaaaaaaatctggaaccacaaagttagtaag	UCUUGAAG	m6a	Created	ALL_AGO|slc8984_chr17|68|1|5|0.20|COORDS=chr17-:37721114	unknown	DEVINE_LAB,	0	dbSNP
NM_139276	STAT3	rs68066110	deletion	chr17	+	40467619	-/A	hsa-miR-526b-5p	40467614	40467620	cacccacattcactcatttctctatttttaaaagtgcccagattgCTCAAGAtagcagaagtaggagattaaaaaaaatctggaaccacaaagttagtaag	CUCUUGAG	m7b	Created	ALL_AGO|slc8984_chr17|68|1|5|0.20|COORDS=chr17-:37721114	unknown	DEVINE_LAB,	0	dbSNP
NM_139276	STAT3	rs68066110	deletion	chr17	+	40467619	-/A	hsa-miR-1304-5p	40467614	40467619	cacccacattcactcatttctctatttttaaaagtgcccagattgCTCAAAgatagcagaagtaggagattaaaaaaaatctggaaccacaaagttagtag	UUUGAGGC	m6a	Disrupted	ALL_AGO|slc8984_chr17|68|1|5|0.20|COORDS=chr17-:37721114	unknown	DEVINE_LAB,	0	dbSNP
NM_139276	STAT3	rs68066110	deletion	chr17	+	40467619	-/A	hsa-miR-9-5p	40467616	40467621	cacccacattcactcatttctctatttttaaaagtgcccagattgctCAAAGAtagcagaagtaggagattaaaaaaaatctggaaccacaaagttagtag	UCUUUGGU	m6a	Disrupted	ALL_AGO|slc8984_chr17|68|1|5|0.20|COORDS=chr17-:37721114	unknown	DEVINE_LAB,	0	dbSNP
NM_032435	KIAA1804	rs67860561	deletion	chr1	+	233518485	-/T	hsa-miR-224-3p	233518483	233518488	tggagaaagaattcctgtcttaaactaagtgccttactgttgtttaagCATTTTtttaaggtgaacaaatgaacacaatgtatctacctttgaactgtttc	AAAAUGGU	m6a	Disrupted	ALL_AGO|slc12814_chr1|49|2|11|0.18|COORDS=chr1+:231585072	unknown	DEVINE_LAB,	0	dbSNP
NM_032435	KIAA1804	rs67860561	deletion	chr1	+	233518485	-/T	hsa-miR-3646	233518483	233518488	tggagaaagaattcctgtcttaaactaagtgccttactgttgtttaagCATTTTtttaaggtgaacaaatgaacacaatgtatctacctttgaactgtttc	AAAAUGAA	m6a	Disrupted	ALL_AGO|slc12814_chr1|49|2|11|0.18|COORDS=chr1+:231585072	unknown	DEVINE_LAB,	0	dbSNP
NM_032435	KIAA1804	rs67860561	deletion	chr1	+	233518485	-/T	hsa-miR-522-3p	233518483	233518488	tggagaaagaattcctgtcttaaactaagtgccttactgttgtttaagCATTTTtttaaggtgaacaaatgaacacaatgtatctacctttgaactgtttc	AAAAUGGU	m6a	Disrupted	ALL_AGO|slc12814_chr1|49|2|11|0.18|COORDS=chr1+:231585072	unknown	DEVINE_LAB,	0	dbSNP
NM_032435	KIAA1804	rs67860561	deletion	chr1	+	233518485	-/T	hsa-miR-3662	233518483	233518488	tggagaaagaattcctgtcttaaactaagtgccttactgttgtttaagCATTTTtttaaggtgaacaaatgaacacaatgtatctacctttgaactgtttc	GAAAAUGA	m6b	Disrupted	ALL_AGO|slc12814_chr1|49|2|11|0.18|COORDS=chr1+:231585072	unknown	DEVINE_LAB,	0	dbSNP
NM_032435	KIAA1804	rs67860561	deletion	chr1	+	233518485	-/T	hsa-miR-548c-3p	233518484	233518489	tggagaaagaattcctgtcttaaactaagtgccttactgttgtttaagcATTTTTttaaggtgaacaaatgaacacaatgtatctacctttgaactgtttc	CAAAAAUC	m6b	Disrupted	ALL_AGO|slc12814_chr1|49|2|11|0.18|COORDS=chr1+:231585072	unknown	DEVINE_LAB,	0	dbSNP
NM_032435	KIAA1804	rs67860561	deletion	chr1	+	233518485	-/T	hsa-miR-105-5p	233518482	233518487	tggagaaagaattcctgtcttaaactaagtgccttactgttgtttaaGCATTTttttaaggtgaacaaatgaacacaatgtatctacctttgaactgtttc	UCAAAUGC	m6c	Disrupted	ALL_AGO|slc12814_chr1|49|2|11|0.18|COORDS=chr1+:231585072	unknown	DEVINE_LAB,	0	dbSNP
NM_032435	KIAA1804	rs67860561	deletion	chr1	+	233518485	-/T	hsa-miR-155-5p	233518481	233518486	tggagaaagaattcctgtcttaaactaagtgccttactgttgtttaAGCATTtttttaaggtgaacaaatgaacacaatgtatctacctttgaactgtttc	UUAAUGCU	m6c	Disrupted	ALL_AGO|slc12814_chr1|49|2|11|0.18|COORDS=chr1+:231585072	unknown	DEVINE_LAB,	0	dbSNP
NM_032435	KIAA1804	rs67860561	deletion	chr1	+	233518485	-/T	hsa-miR-3613-3p	233518485	233518490	tggagaaagaattcctgtcttaaactaagtgccttactgttgtttaagcaTTTTTTtaaggtgaacaaatgaacacaatgtatctacctttgaactgtttc	ACAAAAAA	m6c	Disrupted	ALL_AGO|slc12814_chr1|49|2|11|0.18|COORDS=chr1+:231585072	unknown	DEVINE_LAB,	0	dbSNP
NM_032435	KIAA1804	rs67860561	deletion	chr1	+	233518485	-/T	hsa-miR-4698	233518483	233518488	tggagaaagaattcctgtcttaaactaagtgccttactgttgtttaagCATTTTtttaaggtgaacaaatgaacacaatgtatctacctttgaactgtttc	UCAAAAUG	m6c	Disrupted	ALL_AGO|slc12814_chr1|49|2|11|0.18|COORDS=chr1+:231585072	unknown	DEVINE_LAB,	0	dbSNP
NM_006713	SUB1	rs67686032	deletion	chr5	+	32603154	-/AT	hsa-miR-411-5p	32603154	32603159	taaatttcctaggtttatgtgaatttagggggtgtatgcattttgaaacaCTACTAacagatggtgctgaaatctattacctacatgttttctagttgtgtt	UAGUAGAC	m6a	Created	ALL_AGO|slc841_chr5|50|3|5|0.60|COORDS=chr5+:32638904	unknown	DEVINE_LAB,	0	dbSNP
NM_006713	SUB1	rs67686032	deletion	chr5	+	32603154	-/AT	hsa-miR-1244	32603153	32603158	taaatttcctaggtttatgtgaatttagggggtgtatgcattttgaaacACTACTaacagatggtgctgaaatctattacctacatgttttctagttgtgtt	AAGUAGUU	m6b	Created	ALL_AGO|slc841_chr5|50|3|5|0.60|COORDS=chr5+:32638904	unknown	DEVINE_LAB,	0	dbSNP
NM_006713	SUB1	rs67686032	deletion	chr5	+	32603154	-/AT	hsa-miR-4255	32603150	32603155	taaatttcctaggtttatgtgaatttagggggtgtatgcattttgaAACACTactaacagatggtgctgaaatctattacctacatgttttctagttgtgtt	CAGUGUUC	m6b	Created	ALL_AGO|slc841_chr5|50|3|5|0.60|COORDS=chr5+:32638904	unknown	DEVINE_LAB,	0	dbSNP
NM_006713	SUB1	rs67686032	deletion	chr5	+	32603154	-/AT	hsa-miR-199a-3p	32603153	32603158	taaatttcctaggtttatgtgaatttagggggtgtatgcattttgaaacACTACTaacagatggtgctgaaatctattacctacatgttttctagttgtgtt	ACAGUAGU	m6c	Created	ALL_AGO|slc841_chr5|50|3|5|0.60|COORDS=chr5+:32638904	unknown	DEVINE_LAB,	0	dbSNP
NM_006713	SUB1	rs67686032	deletion	chr5	+	32603154	-/AT	hsa-miR-199b-3p	32603153	32603158	taaatttcctaggtttatgtgaatttagggggtgtatgcattttgaaacACTACTaacagatggtgctgaaatctattacctacatgttttctagttgtgtt	ACAGUAGU	m6c	Created	ALL_AGO|slc841_chr5|50|3|5|0.60|COORDS=chr5+:32638904	unknown	DEVINE_LAB,	0	dbSNP
NM_006713	SUB1	rs67686032	deletion	chr5	+	32603154	-/AT	hsa-miR-3129-5p	32603153	32603158	taaatttcctaggtttatgtgaatttagggggtgtatgcattttgaaacACTACTaacagatggtgctgaaatctattacctacatgttttctagttgtgtt	GCAGUAGU	m6c	Created	ALL_AGO|slc841_chr5|50|3|5|0.60|COORDS=chr5+:32638904	unknown	DEVINE_LAB,	0	dbSNP
NM_006713	SUB1	rs67686032	deletion	chr5	+	32603154	-/AT	hsa-miR-325	32603154	32603159	taaatttcctaggtttatgtgaatttagggggtgtatgcattttgaaacaCTACTAacagatggtgctgaaatctattacctacatgttttctagttgtgtt	CCUAGUAG	m6c	Created	ALL_AGO|slc841_chr5|50|3|5|0.60|COORDS=chr5+:32638904	unknown	DEVINE_LAB,	0	dbSNP
NM_006713	SUB1	rs67686032	deletion	chr5	+	32603154	-/AT	hsa-miR-3591-5p	32603151	32603156	taaatttcctaggtttatgtgaatttagggggtgtatgcattttgaaACACTActaacagatggtgctgaaatctattacctacatgttttctagttgtgtt	UUUAGUGU	m6c	Created	ALL_AGO|slc841_chr5|50|3|5|0.60|COORDS=chr5+:32638904	unknown	DEVINE_LAB,	0	dbSNP
NM_006713	SUB1	rs67686032	deletion	chr5	+	32603154	-/AT	hsa-miR-3659	32603150	32603155	taaatttcctaggtttatgtgaatttagggggtgtatgcattttgaAACACTactaacagatggtgctgaaatctattacctacatgttttctagttgtgtt	UGAGUGUU	m6c	Created	ALL_AGO|slc841_chr5|50|3|5|0.60|COORDS=chr5+:32638904	unknown	DEVINE_LAB,	0	dbSNP
NM_006713	SUB1	rs67686032	deletion	chr5	+	32603154	-/AT	hsa-miR-3676-3p	32603149	32603154	taaatttcctaggtttatgtgaatttagggggtgtatgcattttgAAACACtactaacagatggtgctgaaatctattacctacatgttttctagttgtgtt	CCGUGUUU	m6c	Created	ALL_AGO|slc841_chr5|50|3|5|0.60|COORDS=chr5+:32638904	unknown	DEVINE_LAB,	0	dbSNP
NM_006713	SUB1	rs67686032	deletion	chr5	+	32603154	-/AT	hsa-miR-142-3p	32603151	32603157	taaatttcctaggtttatgtgaatttagggggtgtatgcattttgaaACACTACtaacagatggtgctgaaatctattacctacatgttttctagttgtgtt	UGUAGUGU	m7b	Created	ALL_AGO|slc841_chr5|50|3|5|0.60|COORDS=chr5+:32638904	unknown	DEVINE_LAB,	0	dbSNP
NM_006713	SUB1	rs67686032	deletion	chr5	+	32603154	-/AT	hsa-miR-219-5p	32603151	32603156	taaatttcctaggtttatgtgaatttagggggtgtatgcattttgaaACAATCtactaacagatggtgctgaaatctattacctacatgttttctagttgtt	UGAUUGUC	m6b	Disrupted	ALL_AGO|slc841_chr5|50|3|5|0.60|COORDS=chr5+:32638904	unknown	DEVINE_LAB,	0	dbSNP
NM_006713	SUB1	rs67686032	deletion	chr5	+	32603154	-/AT	hsa-miR-3935	32603154	32603159	taaatttcctaggtttatgtgaatttagggggtgtatgcattttgaaacaATCTACtaacagatggtgctgaaatctattacctacatgttttctagttgtt	UGUAGAUA	m6b	Disrupted	ALL_AGO|slc841_chr5|50|3|5|0.60|COORDS=chr5+:32638904	unknown	DEVINE_LAB,	0	dbSNP
NM_006713	SUB1	rs67686032	deletion	chr5	+	32603154	-/AT	hsa-miR-4782-3p	32603151	32603156	taaatttcctaggtttatgtgaatttagggggtgtatgcattttgaaACAATCtactaacagatggtgctgaaatctattacctacatgttttctagttgtt	UGAUUGUC	m6b	Disrupted	ALL_AGO|slc841_chr5|50|3|5|0.60|COORDS=chr5+:32638904	unknown	DEVINE_LAB,	0	dbSNP
NM_006713	SUB1	rs67686032	deletion	chr5	+	32603154	-/AT	hsa-miR-508-3p	32603151	32603156	taaatttcctaggtttatgtgaatttagggggtgtatgcattttgaaACAATCtactaacagatggtgctgaaatctattacctacatgttttctagttgtt	UGAUUGUA	m6b	Disrupted	ALL_AGO|slc841_chr5|50|3|5|0.60|COORDS=chr5+:32638904	unknown	DEVINE_LAB,	0	dbSNP
NM_006713	SUB1	rs67686032	deletion	chr5	+	32603154	-/AT	hsa-miR-4760-5p	32603153	32603158	taaatttcctaggtttatgtgaatttagggggtgtatgcattttgaaacAATCTActaacagatggtgctgaaatctattacctacatgttttctagttgtt	UUUAGAUU	m6c	Disrupted	ALL_AGO|slc841_chr5|50|3|5|0.60|COORDS=chr5+:32638904	unknown	DEVINE_LAB,	0	dbSNP
NM_006713	SUB1	rs67686032	deletion	chr5	+	32603154	-/AT	hsa-miR-5186	32603152	32603157	taaatttcctaggtttatgtgaatttagggggtgtatgcattttgaaaCAATCTactaacagatggtgctgaaatctattacctacatgttttctagttgtt	AGAGAUUG	m6c	Disrupted	ALL_AGO|slc841_chr5|50|3|5|0.60|COORDS=chr5+:32638904	unknown	DEVINE_LAB,	0	dbSNP
NM_006713	SUB1	rs67686032	deletion	chr5	+	32603154	-/AT	hsa-miR-376a-5p	32603153	32603159	taaatttcctaggtttatgtgaatttagggggtgtatgcattttgaaacAATCTACtaacagatggtgctgaaatctattacctacatgttttctagttgtt	GUAGAUUC	m7a	Disrupted	ALL_AGO|slc841_chr5|50|3|5|0.60|COORDS=chr5+:32638904	unknown	DEVINE_LAB,	0	dbSNP
NM_006713	SUB1	rs67686032	deletion	chr5	+	32603154	-/AT	hsa-miR-4445-5p	32603150	32603157	taaatttcctaggtttatgtgaatttagggggtgtatgcattttgaAACAATCTactaacagatggtgctgaaatctattacctacatgttttctagttgtt	AGAUUGUU	m8a	Disrupted	ALL_AGO|slc841_chr5|50|3|5|0.60|COORDS=chr5+:32638904	unknown	DEVINE_LAB,	0	dbSNP
NM_006713	SUB1	rs67652705	insertion	chr5	+	32601804	-/ATTGTA	hsa-miR-410	32601801	32601806	tggaaagtcagtgaaactgtcaaaatgttatctcaataagatacttaTATATTgtagagaactacaatcaccgaatctactgtattcaatattagcagatctaataggtgggcagctcattctgcag	AAUAUAAC	m6a	Created	ALL_AGO|slc834_chr5|48|23|54|0.43|COORDS=chr5+:32637560	unknown	DEVINE_LAB,	0	dbSNP
NM_006713	SUB1	rs67652705	insertion	chr5	+	32601804	-/ATTGTA	hsa-miR-195-3p	32601802	32601807	tggaaagtcagtgaaactgtcaaaatgttatctcaataagatacttatATATTGtagagaactacaatcaccgaatctactgtattcaatattagcagatctaataggtgggcagctcattctgcag	CCAAUAUU	m6b	Created	ALL_AGO|slc834_chr5|48|23|54|0.43|COORDS=chr5+:32637560	unknown	DEVINE_LAB,	0	dbSNP
NM_006713	SUB1	rs67652705	insertion	chr5	+	32601804	-/ATTGTA	hsa-miR-1277-5p	32601800	32601806	tggaaagtcagtgaaactgtcaaaatgttatctcaataagatacttATATATTgtagagaactacaatcaccgaatctactgtattcaatattagcagatctaataggtgggcagctcattctgcag	AAAUAUAU	m7b	Created	ALL_AGO|slc834_chr5|48|23|54|0.43|COORDS=chr5+:32637560	unknown	DEVINE_LAB,	0	dbSNP
NM_006713	SUB1	rs67652705	insertion	chr5	+	32601804	-/ATTGTA	hsa-miR-338-5p	32601802	32601808	tggaaagtcagtgaaactgtcaaaatgttatctcaataagatacttatATATTGTagagaactacaatcaccgaatctactgtattcaatattagcagatctaataggtgggcagctcattctgcag	AACAAUAU	m7b	Created	ALL_AGO|slc834_chr5|48|23|54|0.43|COORDS=chr5+:32637560	unknown	DEVINE_LAB,	0	dbSNP
NM_006713	SUB1	rs67652705	insertion	chr5	+	32601804	-/ATTGTA	hsa-miR-5011-5p	32601799	32601805	tggaaagtcagtgaaactgtcaaaatgttatctcaataagatactTATATATtgtagagaactacaatcaccgaatctactgtattcaatattagcagatctaataggtgggcagctcattctgcag	UAUAUAUA	m7b	Created	ALL_AGO|slc834_chr5|48|23|54|0.43|COORDS=chr5+:32637560	unknown	DEVINE_LAB,	0	dbSNP
NM_006713	SUB1	rs67652705	insertion	chr5	+	32601804	-/ATTGTA	hsa-miR-1279	32601800	32601805	tggaaagtcagtgaaactgtcaaaatgttatctcaataagatacttATATGAgaactacaatcaccgaatctactgtattcaatattagcagatctaatt	UCAUAUUG	m6a	Disrupted	ALL_AGO|slc834_chr5|48|23|54|0.43|COORDS=chr5+:32637560	unknown	DEVINE_LAB,	0	dbSNP
NM_006713	SUB1	rs67652705	insertion	chr5	+	32601804	-/ATTGTA	hsa-miR-5007-3p	32601800	32601805	tggaaagtcagtgaaactgtcaaaatgttatctcaataagatacttATATGAgaactacaatcaccgaatctactgtattcaatattagcagatctaatt	AUCAUAUG	m6b	Disrupted	ALL_AGO|slc834_chr5|48|23|54|0.43|COORDS=chr5+:32637560	unknown	DEVINE_LAB,	0	dbSNP
NM_006713	SUB1	rs67652705	insertion	chr5	+	32601804	-/ATTGTA	hsa-miR-16-2-3p	32601802	32601807	tggaaagtcagtgaaactgtcaaaatgttatctcaataagatacttatATATTGtagagaactacaatcaccgaatctactgtattcaatattagcagatctaataggtgggcagctcattctgcag	CCAAUAUU	m6b	Created	ALL_AGO|slc834_chr5|48|23|54|0.43|COORDS=chr5+:32637560	unknown	DEVINE_LAB,	0	dbSNP
NM_006713	SUB1	rs67652705	insertion	chr5	+	32601804	-/ATTGTA	hsa-miR-4666a-3p	32601804	32601809	tggaaagtcagtgaaactgtcaaaatgttatctcaataagatacttatatATTGTAgagaactacaatcaccgaatctactgtattcaatattagcagatctaataggtgggcagctcattctgcag	CAUACAAU	m6c	Created	ALL_AGO|slc834_chr5|48|23|54|0.43|COORDS=chr5+:32637560	unknown	DEVINE_LAB,	0	dbSNP
NM_006713	SUB1	rs67652705	insertion	chr5	+	32601804	-/ATTGTA	hsa-miR-513c-5p	32601803	32601808	tggaaagtcagtgaaactgtcaaaatgttatctcaataagatacttataTGAGAActacaatcaccgaatctactgtattcaatattagcagatctaatt	UUCUCAAG	m6a	Disrupted	ALL_AGO|slc834_chr5|48|23|54|0.43|COORDS=chr5+:32637560	unknown	DEVINE_LAB,	0	dbSNP
NM_006713	SUB1	rs67652705	insertion	chr5	+	32601804	-/ATTGTA	hsa-miR-514b-5p	32601803	32601808	tggaaagtcagtgaaactgtcaaaatgttatctcaataagatacttataTGAGAActacaatcaccgaatctactgtattcaatattagcagatctaatt	UUCUCAAG	m6a	Disrupted	ALL_AGO|slc834_chr5|48|23|54|0.43|COORDS=chr5+:32637560	unknown	DEVINE_LAB,	0	dbSNP
NM_006713	SUB1	rs67652705	insertion	chr5	+	32601804	-/ATTGTA	hsa-miR-629-3p	32601804	32601809	tggaaagtcagtgaaactgtcaaaatgttatctcaataagatacttatatGAGAACtacaatcaccgaatctactgtattcaatattagcagatctaatt	GUUCUCCC	m6a	Disrupted	ALL_AGO|slc834_chr5|48|23|54|0.43|COORDS=chr5+:32637560	unknown	DEVINE_LAB,	0	dbSNP
NM_006713	SUB1	rs67652705	insertion	chr5	+	32601804	-/ATTGTA	hsa-miR-2117	32601804	32601809	tggaaagtcagtgaaactgtcaaaatgttatctcaataagatacttatatGAGAACtacaatcaccgaatctactgtattcaatattagcagatctaatt	UGUUCUCU	m6b	Disrupted	ALL_AGO|slc834_chr5|48|23|54|0.43|COORDS=chr5+:32637560	unknown	DEVINE_LAB,	0	dbSNP
NM_006713	SUB1	rs67652705	insertion	chr5	+	32601804	-/ATTGTA	hsa-miR-4273	32601804	32601809	tggaaagtcagtgaaactgtcaaaatgttatctcaataagatacttatatGAGAACtacaatcaccgaatctactgtattcaatattagcagatctaatt	GUGUUCUC	m6c	Disrupted	ALL_AGO|slc834_chr5|48|23|54|0.43|COORDS=chr5+:32637560	unknown	DEVINE_LAB,	0	dbSNP
NM_003934	FUBP3	rs67568000	insertion	chr9	+	133512927	-/A	hsa-miR-2052	133512922	133512927	ctaatttcttgtatcttggctgtctggttttattgcatttttaaaAAAACAtgaactattatgtattgtaatgaatgatgtgaattctgaactgagacagattcttttccacaagggcaagagtctc	UGUUUUGA	m6a	Created	ALL_AGO|slc3605_chr9|53|4|5|0.80|COORDS=chr9+:132502738	unknown	DEVINE_LAB,	0	dbSNP
NM_003934	FUBP3	rs67568000	insertion	chr9	+	133512927	-/A	hsa-miR-33a-3p	133512923	133512928	ctaatttcttgtatcttggctgtctggttttattgcatttttaaaaAAACATgaactattatgtattgtaatgaatgatgtgaattctgaactgagacagattcttttccacaagggcaagagtctc	CAAUGUUU	m6c	Created	ALL_AGO|slc3605_chr9|53|4|5|0.80|COORDS=chr9+:132502738	unknown	DEVINE_LAB,	0	dbSNP
NM_003934	FUBP3	rs67568000	insertion	chr9	+	133512927	-/A	hsa-miR-4716-5p	133512924	133512929	ctaatttcttgtatcttggctgtctggttttattgcatttttaaaaaAACATGaactattatgtattgtaatgaatgatgtgaattctgaactgagacagattcttttccacaagggcaagagtctc	UCCAUGUU	m6c	Created	ALL_AGO|slc3605_chr9|53|4|5|0.80|COORDS=chr9+:132502738	unknown	DEVINE_LAB,	0	dbSNP
NM_003934	FUBP3	rs67568000	insertion	chr9	+	133512927	-/A	hsa-miR-96-3p	133512925	133512930	ctaatttcttgtatcttggctgtctggttttattgcatttttaaaaaaACATGAactattatgtattgtaatgaatgatgtgaattctgaactgagacagattcttttccacaagggcaagagtctc	AAUCAUGU	m6c	Created	ALL_AGO|slc3605_chr9|53|4|5|0.80|COORDS=chr9+:132502738	unknown	DEVINE_LAB,	0	dbSNP
NM_003934	FUBP3	rs67568000	insertion	chr9	+	133512927	-/A	hsa-miR-1206	133512926	133512932	ctaatttcttgtatcttggctgtctggttttattgcatttttaaaaaaaCATGAACtattatgtattgtaatgaatgatgtgaattctgaactgagacagattcttttccacaagggcaagagtctc	UGUUCAUG	m7b	Created	ALL_AGO|slc3605_chr9|53|4|5|0.80|COORDS=chr9+:132502738	unknown	DEVINE_LAB,	0	dbSNP
NM_003934	FUBP3	rs67568000	insertion	chr9	+	133512927	-/A	hsa-miR-4307	133512922	133512928	ctaatttcttgtatcttggctgtctggttttattgcatttttaaaAAAACATgaactattatgtattgtaatgaatgatgtgaattctgaactgagacagattcttttccacaagggcaagagtctc	AAUGUUUU	m7b	Created	ALL_AGO|slc3605_chr9|53|4|5|0.80|COORDS=chr9+:132502738	unknown	DEVINE_LAB,	0	dbSNP
NM_003934	FUBP3	rs67568000	insertion	chr9	+	133512927	-/A	hsa-miR-19a-5p	133512922	133512927	ctaatttcttgtatcttggctgtctggttttattgcatttttaaaAAAACTgaactattatgtattgtaatgaatgatgtgaattctgaactgagacaga	AGUUUUGC	m6a	Disrupted	ALL_AGO|slc3605_chr9|53|4|5|0.80|COORDS=chr9+:132502738	unknown	DEVINE_LAB,	0	dbSNP
NM_003934	FUBP3	rs67568000	insertion	chr9	+	133512927	-/A	hsa-miR-19b-1-5p	133512922	133512927	ctaatttcttgtatcttggctgtctggttttattgcatttttaaaAAAACTgaactattatgtattgtaatgaatgatgtgaattctgaactgagacaga	AGUUUUGC	m6a	Disrupted	ALL_AGO|slc3605_chr9|53|4|5|0.80|COORDS=chr9+:132502738	unknown	DEVINE_LAB,	0	dbSNP
NM_003934	FUBP3	rs67568000	insertion	chr9	+	133512927	-/A	hsa-miR-19b-2-5p	133512922	133512927	ctaatttcttgtatcttggctgtctggttttattgcatttttaaaAAAACTgaactattatgtattgtaatgaatgatgtgaattctgaactgagacaga	AGUUUUGC	m6a	Disrupted	ALL_AGO|slc3605_chr9|53|4|5|0.80|COORDS=chr9+:132502738	unknown	DEVINE_LAB,	0	dbSNP
NM_003934	FUBP3	rs67568000	insertion	chr9	+	133512927	-/A	hsa-miR-584-3p	133512924	133512929	ctaatttcttgtatcttggctgtctggttttattgcatttttaaaaaAACTGAactattatgtattgtaatgaatgatgtgaattctgaactgagacaga	UCAGUUCC	m6a	Disrupted	ALL_AGO|slc3605_chr9|53|4|5|0.80|COORDS=chr9+:132502738	unknown	DEVINE_LAB,	0	dbSNP
NM_003934	FUBP3	rs67568000	insertion	chr9	+	133512927	-/A	hsa-miR-223-3p	133512924	133512929	ctaatttcttgtatcttggctgtctggttttattgcatttttaaaaaAACTGAactattatgtattgtaatgaatgatgtgaattctgaactgagacaga	UGUCAGUU	m6c	Disrupted	ALL_AGO|slc3605_chr9|53|4|5|0.80|COORDS=chr9+:132502738	unknown	DEVINE_LAB,	0	dbSNP
NM_003934	FUBP3	rs67568000	insertion	chr9	+	133512927	-/A	hsa-miR-30a-3p	133512925	133512930	ctaatttcttgtatcttggctgtctggttttattgcatttttaaaaaaACTGAActattatgtattgtaatgaatgatgtgaattctgaactgagacaga	CUUUCAGU	m6c	Disrupted	ALL_AGO|slc3605_chr9|53|4|5|0.80|COORDS=chr9+:132502738	unknown	DEVINE_LAB,	0	dbSNP
NM_003934	FUBP3	rs67568000	insertion	chr9	+	133512927	-/A	hsa-miR-30d-3p	133512925	133512930	ctaatttcttgtatcttggctgtctggttttattgcatttttaaaaaaACTGAActattatgtattgtaatgaatgatgtgaattctgaactgagacaga	CUUUCAGU	m6c	Disrupted	ALL_AGO|slc3605_chr9|53|4|5|0.80|COORDS=chr9+:132502738	unknown	DEVINE_LAB,	0	dbSNP
NM_003934	FUBP3	rs67568000	insertion	chr9	+	133512927	-/A	hsa-miR-30e-3p	133512925	133512930	ctaatttcttgtatcttggctgtctggttttattgcatttttaaaaaaACTGAActattatgtattgtaatgaatgatgtgaattctgaactgagacaga	CUUUCAGU	m6c	Disrupted	ALL_AGO|slc3605_chr9|53|4|5|0.80|COORDS=chr9+:132502738	unknown	DEVINE_LAB,	0	dbSNP
NM_003934	FUBP3	rs67568000	insertion	chr9	+	133512927	-/A	hsa-miR-4328	133512922	133512928	ctaatttcttgtatcttggctgtctggttttattgcatttttaaaAAAACTGaactattatgtattgtaatgaatgatgtgaattctgaactgagacaga	CCAGUUUU	m7b	Disrupted	ALL_AGO|slc3605_chr9|53|4|5|0.80|COORDS=chr9+:132502738	unknown	DEVINE_LAB,	0	dbSNP
NM_003934	FUBP3	rs67568000	insertion	chr9	+	133512927	-/A	hsa-miR-5000-5p	133512926	133512932	ctaatttcttgtatcttggctgtctggttttattgcatttttaaaaaaaCTGAACTattatgtattgtaatgaatgatgtgaattctgaactgagacaga	CAGUUCAG	m7b	Disrupted	ALL_AGO|slc3605_chr9|53|4|5|0.80|COORDS=chr9+:132502738	unknown	DEVINE_LAB,	0	dbSNP
NM_001193508	REST	rs67345414	deletion	chr4	+	57798757	-/T	hsa-miR-216b	57798752	57798757	aattacttgaagaatttgcctgctttatataaagttagcactttaAGATTTttttttttagagatgagaagacatttaaattgaagaaaaattcccccagc	AAAUCUCU	m6a	Disrupted	ALL_AGO|slc2168_chr4|55|16|50|0.32|COORDS=chr4+:57493479	unknown	DEVINE_LAB,	0	dbSNP
NM_001193508	REST	rs67345414	deletion	chr4	+	57798757	-/T	hsa-miR-4668-3p	57798753	57798758	aattacttgaagaatttgcctgctttatataaagttagcactttaaGATTTTtttttttagagatgagaagacatttaaattgaagaaaaattcccccagc	GAAAAUCC	m6b	Disrupted	ALL_AGO|slc2168_chr4|55|16|50|0.32|COORDS=chr4+:57493479	unknown	DEVINE_LAB,	0	dbSNP
NM_001193508	REST	rs67345414	deletion	chr4	+	57798757	-/T	hsa-miR-3613-3p	57798757	57798762	aattacttgaagaatttgcctgctttatataaagttagcactttaagattTTTTTTtttagagatgagaagacatttaaattgaagaaaaattcccccagc	ACAAAAAA	m6c	Disrupted	ALL_AGO|slc2168_chr4|55|16|50|0.32|COORDS=chr4+:57493479	unknown	DEVINE_LAB,	0	dbSNP
NM_001193508	REST	rs67345414	deletion	chr4	+	57798757	-/T	hsa-miR-4762-5p	57798752	57798757	aattacttgaagaatttgcctgctttatataaagttagcactttaAGATTTttttttttagagatgagaagacatttaaattgaagaaaaattcccccagc	CCAAAUCU	m6c	Disrupted	ALL_AGO|slc2168_chr4|55|16|50|0.32|COORDS=chr4+:57493479	unknown	DEVINE_LAB,	0	dbSNP
NM_001193508	REST	rs67345414	deletion	chr4	+	57798757	-/T	hsa-miR-548c-3p	57798753	57798759	aattacttgaagaatttgcctgctttatataaagttagcactttaaGATTTTTttttttagagatgagaagacatttaaattgaagaaaaattcccccagc	CAAAAAUC	m7b	Disrupted	ALL_AGO|slc2168_chr4|55|16|50|0.32|COORDS=chr4+:57493479	unknown	DEVINE_LAB,	0	dbSNP
NM_001167	XIAP	rs67259103	insertion	chrX	+	123042038	-/T	hsa-miR-3613-3p	123042037	123042043	tatcactcagctttagtttttctaatccaagaaggcagggcagttaaccTTTTTTGgtgccaatgtgaaatgtaaatgattttatgtttttcctgctttgaacaactgtatcagccaggctaaactc	ACAAAAAA	m7b	Created	ALL_AGO|slc3365_chrX|50|3|6|0.50|COORDS=chrX+:122869702	unknown	DEVINE_LAB,	0	dbSNP
NM_001167	XIAP	rs67259103	insertion	chrX	+	123042038	-/T	hsa-miR-3974	123042034	123042039	tatcactcagctttagtttttctaatccaagaaggcagggcagttaACCTTTttggtgccaatgtgaaatgtaaatgattttatgtttttcctgctttgt	AAAGGUCA	m6a	Disrupted	ALL_AGO|slc3365_chrX|50|3|6|0.50|COORDS=chrX+:122869702	unknown	DEVINE_LAB,	0	dbSNP
NM_001167	XIAP	rs67259103	insertion	chrX	+	123042038	-/T	hsa-miR-4464	123042033	123042038	tatcactcagctttagtttttctaatccaagaaggcagggcagttAACCTTtttggtgccaatgtgaaatgtaaatgattttatgtttttcctgctttgt	AAGGUUUG	m6a	Disrupted	ALL_AGO|slc3365_chrX|50|3|6|0.50|COORDS=chrX+:122869702	unknown	DEVINE_LAB,	0	dbSNP
NM_001167	XIAP	rs67259103	insertion	chrX	+	123042038	-/T	hsa-miR-4484	123042035	123042040	tatcactcagctttagtttttctaatccaagaaggcagggcagttaaCCTTTTtggtgccaatgtgaaatgtaaatgattttatgtttttcctgctttgt	AAAAGGCG	m6a	Disrupted	ALL_AGO|slc3365_chrX|50|3|6|0.50|COORDS=chrX+:122869702	unknown	DEVINE_LAB,	0	dbSNP
NM_001167	XIAP	rs67259103	insertion	chrX	+	123042038	-/T	hsa-miR-4735-3p	123042034	123042039	tatcactcagctttagtttttctaatccaagaaggcagggcagttaACCTTTttggtgccaatgtgaaatgtaaatgattttatgtttttcctgctttgt	AAAGGUGC	m6a	Disrupted	ALL_AGO|slc3365_chrX|50|3|6|0.50|COORDS=chrX+:122869702	unknown	DEVINE_LAB,	0	dbSNP
NM_001167	XIAP	rs67259103	insertion	chrX	+	123042038	-/T	hsa-miR-548ac	123042037	123042042	tatcactcagctttagtttttctaatccaagaaggcagggcagttaaccTTTTTGgtgccaatgtgaaatgtaaatgattttatgtttttcctgctttgt	CAAAAACC	m6a	Disrupted	ALL_AGO|slc3365_chrX|50|3|6|0.50|COORDS=chrX+:122869702	unknown	DEVINE_LAB,	0	dbSNP
NM_001167	XIAP	rs67259103	insertion	chrX	+	123042038	-/T	hsa-miR-548ae	123042037	123042042	tatcactcagctttagtttttctaatccaagaaggcagggcagttaaccTTTTTGgtgccaatgtgaaatgtaaatgattttatgtttttcctgctttgt	CAAAAACU	m6a	Disrupted	ALL_AGO|slc3365_chrX|50|3|6|0.50|COORDS=chrX+:122869702	unknown	DEVINE_LAB,	0	dbSNP
NM_001167	XIAP	rs67259103	insertion	chrX	+	123042038	-/T	hsa-miR-548ag	123042034	123042039	tatcactcagctttagtttttctaatccaagaaggcagggcagttaACCTTTttggtgccaatgtgaaatgtaaatgattttatgtttttcctgctttgt	AAAGGUAA	m6a	Disrupted	ALL_AGO|slc3365_chrX|50|3|6|0.50|COORDS=chrX+:122869702	unknown	DEVINE_LAB,	0	dbSNP
NM_001167	XIAP	rs67259103	insertion	chrX	+	123042038	-/T	hsa-miR-548ah-3p	123042037	123042042	tatcactcagctttagtttttctaatccaagaaggcagggcagttaaccTTTTTGgtgccaatgtgaaatgtaaatgattttatgtttttcctgctttgt	CAAAAACU	m6a	Disrupted	ALL_AGO|slc3365_chrX|50|3|6|0.50|COORDS=chrX+:122869702	unknown	DEVINE_LAB,	0	dbSNP
NM_001167	XIAP	rs67259103	insertion	chrX	+	123042038	-/T	hsa-miR-548ai	123042034	123042039	tatcactcagctttagtttttctaatccaagaaggcagggcagttaACCTTTttggtgccaatgtgaaatgtaaatgattttatgtttttcctgctttgt	AAAGGUAA	m6a	Disrupted	ALL_AGO|slc3365_chrX|50|3|6|0.50|COORDS=chrX+:122869702	unknown	DEVINE_LAB,	0	dbSNP
NM_001167	XIAP	rs67259103	insertion	chrX	+	123042038	-/T	hsa-miR-548am-3p	123042037	123042042	tatcactcagctttagtttttctaatccaagaaggcagggcagttaaccTTTTTGgtgccaatgtgaaatgtaaatgattttatgtttttcctgctttgt	CAAAAACU	m6a	Disrupted	ALL_AGO|slc3365_chrX|50|3|6|0.50|COORDS=chrX+:122869702	unknown	DEVINE_LAB,	0	dbSNP
NM_001167	XIAP	rs67259103	insertion	chrX	+	123042038	-/T	hsa-miR-548an	123042035	123042040	tatcactcagctttagtttttctaatccaagaaggcagggcagttaaCCTTTTtggtgccaatgtgaaatgtaaatgattttatgtttttcctgctttgt	AAAAGGCA	m6a	Disrupted	ALL_AGO|slc3365_chrX|50|3|6|0.50|COORDS=chrX+:122869702	unknown	DEVINE_LAB,	0	dbSNP
NM_001167	XIAP	rs67259103	insertion	chrX	+	123042038	-/T	hsa-miR-548aq-3p	123042037	123042042	tatcactcagctttagtttttctaatccaagaaggcagggcagttaaccTTTTTGgtgccaatgtgaaatgtaaatgattttatgtttttcctgctttgt	CAAAAACU	m6a	Disrupted	ALL_AGO|slc3365_chrX|50|3|6|0.50|COORDS=chrX+:122869702	unknown	DEVINE_LAB,	0	dbSNP
NM_001167	XIAP	rs67259103	insertion	chrX	+	123042038	-/T	hsa-miR-548c-3p	123042037	123042042	tatcactcagctttagtttttctaatccaagaaggcagggcagttaaccTTTTTGgtgccaatgtgaaatgtaaatgattttatgtttttcctgctttgt	CAAAAAUC	m6a	Disrupted	ALL_AGO|slc3365_chrX|50|3|6|0.50|COORDS=chrX+:122869702	unknown	DEVINE_LAB,	0	dbSNP
NM_001167	XIAP	rs67259103	insertion	chrX	+	123042038	-/T	hsa-miR-548d-3p	123042037	123042042	tatcactcagctttagtttttctaatccaagaaggcagggcagttaaccTTTTTGgtgccaatgtgaaatgtaaatgattttatgtttttcctgctttgt	CAAAAACC	m6a	Disrupted	ALL_AGO|slc3365_chrX|50|3|6|0.50|COORDS=chrX+:122869702	unknown	DEVINE_LAB,	0	dbSNP
NM_001167	XIAP	rs67259103	insertion	chrX	+	123042038	-/T	hsa-miR-548h-3p	123042037	123042042	tatcactcagctttagtttttctaatccaagaaggcagggcagttaaccTTTTTGgtgccaatgtgaaatgtaaatgattttatgtttttcctgctttgt	CAAAAACC	m6a	Disrupted	ALL_AGO|slc3365_chrX|50|3|6|0.50|COORDS=chrX+:122869702	unknown	DEVINE_LAB,	0	dbSNP
NM_001167	XIAP	rs67259103	insertion	chrX	+	123042038	-/T	hsa-miR-548o-3p	123042038	123042043	tatcactcagctttagtttttctaatccaagaaggcagggcagttaacctTTTTGGtgccaatgtgaaatgtaaatgattttatgtttttcctgctttgt	CCAAAACU	m6a	Disrupted	ALL_AGO|slc3365_chrX|50|3|6|0.50|COORDS=chrX+:122869702	unknown	DEVINE_LAB,	0	dbSNP
NM_001167	XIAP	rs67259103	insertion	chrX	+	123042038	-/T	hsa-miR-548z	123042037	123042042	tatcactcagctttagtttttctaatccaagaaggcagggcagttaaccTTTTTGgtgccaatgtgaaatgtaaatgattttatgtttttcctgctttgt	CAAAAACC	m6a	Disrupted	ALL_AGO|slc3365_chrX|50|3|6|0.50|COORDS=chrX+:122869702	unknown	DEVINE_LAB,	0	dbSNP
NM_001167	XIAP	rs67259103	insertion	chrX	+	123042038	-/T	hsa-miR-570-5p	123042034	123042039	tatcactcagctttagtttttctaatccaagaaggcagggcagttaACCTTTttggtgccaatgtgaaatgtaaatgattttatgtttttcctgctttgt	AAAGGUAA	m6a	Disrupted	ALL_AGO|slc3365_chrX|50|3|6|0.50|COORDS=chrX+:122869702	unknown	DEVINE_LAB,	0	dbSNP
NM_001167	XIAP	rs67259103	insertion	chrX	+	123042038	-/T	hsa-miR-548m	123042034	123042039	tatcactcagctttagtttttctaatccaagaaggcagggcagttaACCTTTttggtgccaatgtgaaatgtaaatgattttatgtttttcctgctttgt	CAAAGGUA	m6b	Disrupted	ALL_AGO|slc3365_chrX|50|3|6|0.50|COORDS=chrX+:122869702	unknown	DEVINE_LAB,	0	dbSNP
NM_007313	ABL1	rs67083925	deletion	chr9	+	133761241	-/T	hsa-miR-891b	133761240	133761245	tgcgccaggcagagctgagggccctgtggagtccagctctactacctacGTTGCAccgcctgccctcccgcaccttcctcctccccgctccgtctctgttc	UGCAACUU	m6a	Created	ALL_AGO|slc3671_chr9|51|4|8|0.50|COORDS=chr9+:132751042	unknown	DEVINE_LAB,	0	dbSNP
NM_007313	ABL1	rs67083925	deletion	chr9	+	133761241	-/T	hsa-miR-3666	133761241	133761246	tgcgccaggcagagctgagggccctgtggagtccagctctactacctacgTTGCACcgcctgccctcccgcaccttcctcctccccgctccgtctctgttc	CAGUGCAA	m6c	Created	ALL_AGO|slc3671_chr9|51|4|8|0.50|COORDS=chr9+:132751042	unknown	DEVINE_LAB,	0	dbSNP
NM_007313	ABL1	rs67083925	deletion	chr9	+	133761241	-/T	hsa-miR-4295	133761241	133761246	tgcgccaggcagagctgagggccctgtggagtccagctctactacctacgTTGCACcgcctgccctcccgcaccttcctcctccccgctccgtctctgttc	CAGUGCAA	m6c	Created	ALL_AGO|slc3671_chr9|51|4|8|0.50|COORDS=chr9+:132751042	unknown	DEVINE_LAB,	0	dbSNP
NM_007313	ABL1	rs67083925	deletion	chr9	+	133761241	-/T	hsa-miR-454-3p	133761241	133761246	tgcgccaggcagagctgagggccctgtggagtccagctctactacctacgTTGCACcgcctgccctcccgcaccttcctcctccccgctccgtctctgttc	UAGUGCAA	m6c	Created	ALL_AGO|slc3671_chr9|51|4|8|0.50|COORDS=chr9+:132751042	unknown	DEVINE_LAB,	0	dbSNP
NM_007313	ABL1	rs67083925	deletion	chr9	+	133761241	-/T	hsa-miR-4772-3p	133761240	133761245	tgcgccaggcagagctgagggccctgtggagtccagctctactacctacGTTGCAccgcctgccctcccgcaccttcctcctccccgctccgtctctgttc	CCUGCAAC	m6c	Created	ALL_AGO|slc3671_chr9|51|4|8|0.50|COORDS=chr9+:132751042	unknown	DEVINE_LAB,	0	dbSNP
NM_007313	ABL1	rs67083925	deletion	chr9	+	133761241	-/T	hsa-miR-891a	133761239	133761245	tgcgccaggcagagctgagggccctgtggagtccagctctactacctaCGTTGCAccgcctgccctcccgcaccttcctcctccccgctccgtctctgttc	UGCAACGA	m7a	Created	ALL_AGO|slc3671_chr9|51|4|8|0.50|COORDS=chr9+:132751042	unknown	DEVINE_LAB,	0	dbSNP
NM_007313	ABL1	rs67083925	deletion	chr9	+	133761241	-/T	hsa-miR-548aj-5p	133761241	133761246	tgcgccaggcagagctgagggccctgtggagtccagctctactacctacgTTTGCAccgcctgccctcccgcaccttcctcctccccgctccgtctctgtc	UGCAAAAG	m6a	Disrupted	ALL_AGO|slc3671_chr9|51|4|8|0.50|COORDS=chr9+:132751042	unknown	DEVINE_LAB,	0	dbSNP
NM_007313	ABL1	rs67083925	deletion	chr9	+	133761241	-/T	hsa-miR-548g-5p	133761241	133761246	tgcgccaggcagagctgagggccctgtggagtccagctctactacctacgTTTGCAccgcctgccctcccgcaccttcctcctccccgctccgtctctgtc	UGCAAAAG	m6a	Disrupted	ALL_AGO|slc3671_chr9|51|4|8|0.50|COORDS=chr9+:132751042	unknown	DEVINE_LAB,	0	dbSNP
NM_007313	ABL1	rs67083925	deletion	chr9	+	133761241	-/T	hsa-miR-548x-5p	133761241	133761246	tgcgccaggcagagctgagggccctgtggagtccagctctactacctacgTTTGCAccgcctgccctcccgcaccttcctcctccccgctccgtctctgtc	UGCAAAAG	m6a	Disrupted	ALL_AGO|slc3671_chr9|51|4|8|0.50|COORDS=chr9+:132751042	unknown	DEVINE_LAB,	0	dbSNP
NM_007313	ABL1	rs67083925	deletion	chr9	+	133761241	-/T	hsa-miR-1277-3p	133761236	133761241	tgcgccaggcagagctgagggccctgtggagtccagctctactacCTACGTttgcaccgcctgccctcccgcaccttcctcctccccgctccgtctctgtc	UACGUAGA	m6b	Disrupted	ALL_AGO|slc3671_chr9|51|4|8|0.50|COORDS=chr9+:132751042	unknown	DEVINE_LAB,	0	dbSNP
NM_007313	ABL1	rs67083925	deletion	chr9	+	133761241	-/T	hsa-miR-518a-5p	133761241	133761246	tgcgccaggcagagctgagggccctgtggagtccagctctactacctacgTTTGCAccgcctgccctcccgcaccttcctcctccccgctccgtctctgtc	CUGCAAAG	m6b	Disrupted	ALL_AGO|slc3671_chr9|51|4|8|0.50|COORDS=chr9+:132751042	unknown	DEVINE_LAB,	0	dbSNP
NM_007313	ABL1	rs67083925	deletion	chr9	+	133761241	-/T	hsa-miR-527	133761241	133761246	tgcgccaggcagagctgagggccctgtggagtccagctctactacctacgTTTGCAccgcctgccctcccgcaccttcctcctccccgctccgtctctgtc	CUGCAAAG	m6b	Disrupted	ALL_AGO|slc3671_chr9|51|4|8|0.50|COORDS=chr9+:132751042	unknown	DEVINE_LAB,	0	dbSNP
NM_007313	ABL1	rs67083925	deletion	chr9	+	133761241	-/T	hsa-miR-424-3p	133761238	133761243	tgcgccaggcagagctgagggccctgtggagtccagctctactacctACGTTTgcaccgcctgccctcccgcaccttcctcctccccgctccgtctctgtc	CAAAACGU	m6c	Disrupted	ALL_AGO|slc3671_chr9|51|4|8|0.50|COORDS=chr9+:132751042	unknown	DEVINE_LAB,	0	dbSNP
NM_007313	ABL1	rs67083925	deletion	chr9	+	133761241	-/T	hsa-miR-4470	133761240	133761245	tgcgccaggcagagctgagggccctgtggagtccagctctactacctacGTTTGCaccgcctgccctcccgcaccttcctcctccccgctccgtctctgtc	UGGCAAAC	m6c	Disrupted	ALL_AGO|slc3671_chr9|51|4|8|0.50|COORDS=chr9+:132751042	unknown	DEVINE_LAB,	0	dbSNP
NM_007313	ABL1	rs67083925	deletion	chr9	+	133761241	-/T	hsa-miR-548aw	133761241	133761247	tgcgccaggcagagctgagggccctgtggagtccagctctactacctacgTTTGCACcgcctgccctcccgcaccttcctcctccccgctccgtctctgtc	GUGCAAAA	m7a	Disrupted	ALL_AGO|slc3671_chr9|51|4|8|0.50|COORDS=chr9+:132751042	unknown	DEVINE_LAB,	0	dbSNP
NM_007313	ABL1	rs67083925	deletion	chr9	+	133761241	-/T	hsa-miR-130a-3p	133761241	133761246	tgcgccaggcagagctgagggccctgtggagtccagctctactacctacgTTGCACcgcctgccctcccgcaccttcctcctccccgctccgtctctgttc	CAGUGCAA	m6c	Created	ALL_AGO|slc3671_chr9|51|4|8|0.50|COORDS=chr9+:132751042	unknown	DEVINE_LAB,	0	dbSNP
NM_007313	ABL1	rs67083925	deletion	chr9	+	133761241	-/T	hsa-miR-130b-3p	133761241	133761246	tgcgccaggcagagctgagggccctgtggagtccagctctactacctacgTTGCACcgcctgccctcccgcaccttcctcctccccgctccgtctctgttc	CAGUGCAA	m6c	Created	ALL_AGO|slc3671_chr9|51|4|8|0.50|COORDS=chr9+:132751042	unknown	DEVINE_LAB,	0	dbSNP
NM_007313	ABL1	rs67083925	deletion	chr9	+	133761241	-/T	hsa-miR-301a-3p	133761241	133761246	tgcgccaggcagagctgagggccctgtggagtccagctctactacctacgTTGCACcgcctgccctcccgcaccttcctcctccccgctccgtctctgttc	CAGUGCAA	m6c	Created	ALL_AGO|slc3671_chr9|51|4|8|0.50|COORDS=chr9+:132751042	unknown	DEVINE_LAB,	0	dbSNP
NM_007313	ABL1	rs67083925	deletion	chr9	+	133761241	-/T	hsa-miR-301b	133761241	133761246	tgcgccaggcagagctgagggccctgtggagtccagctctactacctacgTTGCACcgcctgccctcccgcaccttcctcctccccgctccgtctctgttc	CAGUGCAA	m6c	Created	ALL_AGO|slc3671_chr9|51|4|8|0.50|COORDS=chr9+:132751042	unknown	DEVINE_LAB,	0	dbSNP
NM_007313	ABL1	rs67083925	deletion	chr9	+	133761241	-/T	hsa-miR-19a-3p	133761241	133761247	tgcgccaggcagagctgagggccctgtggagtccagctctactacctacgTTTGCACcgcctgccctcccgcaccttcctcctccccgctccgtctctgtc	UGUGCAAA	m7b	Disrupted	ALL_AGO|slc3671_chr9|51|4|8|0.50|COORDS=chr9+:132751042	unknown	DEVINE_LAB,	0	dbSNP
NM_007313	ABL1	rs67083925	deletion	chr9	+	133761241	-/T	hsa-miR-19b-3p	133761241	133761247	tgcgccaggcagagctgagggccctgtggagtccagctctactacctacgTTTGCACcgcctgccctcccgcaccttcctcctccccgctccgtctctgtc	UGUGCAAA	m7b	Disrupted	ALL_AGO|slc3671_chr9|51|4|8|0.50|COORDS=chr9+:132751042	unknown	DEVINE_LAB,	0	dbSNP
NM_207585	IFNAR2	rs67064918	deletion	chr21	+	34636046	-/T	hsa-miR-18a-5p	34636041	34636047	attgtttacatattcaaagtggtgcactttgaaggaagcacatgtGCACCTTtcctttacactaatgcacttaggatgtttctgcatcatgtctaccaggg	UAAGGUGC	m7b	Disrupted	ALL_AGO|slc403_chr21|62|42|97|0.43|COORDS=chr21+:33557911	unknown	DEVINE_LAB,	0	dbSNP
NM_207585	IFNAR2	rs67064918	deletion	chr21	+	34636046	-/T	hsa-miR-3914	34636046	34636051	attgtttacatattcaaagtggtgcactttgaaggaagcacatgtgcaccTTCCTTtacactaatgcacttaggatgtttctgcatcatgtctaccagggg	AAGGAACC	m6a	Created	ALL_AGO|slc403_chr21|62|42|97|0.43|COORDS=chr21+:33557911	unknown	DEVINE_LAB,	0	dbSNP
NM_207585	IFNAR2	rs67064918	deletion	chr21	+	34636046	-/T	hsa-miR-671-5p	34636045	34636050	attgtttacatattcaaagtggtgcactttgaaggaagcacatgtgcacCTTCCTttacactaatgcacttaggatgtttctgcatcatgtctaccagggg	AGGAAGCC	m6a	Created	ALL_AGO|slc403_chr21|62|42|97|0.43|COORDS=chr21+:33557911	unknown	DEVINE_LAB,	0	dbSNP
NM_207585	IFNAR2	rs67064918	deletion	chr21	+	34636046	-/T	hsa-miR-3202	34636044	34636049	attgtttacatattcaaagtggtgcactttgaaggaagcacatgtgcaCCTTCCtttacactaatgcacttaggatgtttctgcatcatgtctaccagggg	UGGAAGGG	m6b	Created	ALL_AGO|slc403_chr21|62|42|97|0.43|COORDS=chr21+:33557911	unknown	DEVINE_LAB,	0	dbSNP
NM_207585	IFNAR2	rs67064918	deletion	chr21	+	34636046	-/T	hsa-miR-4533	34636044	34636049	attgtttacatattcaaagtggtgcactttgaaggaagcacatgtgcaCCTTCCtttacactaatgcacttaggatgtttctgcatcatgtctaccagggg	UGGAAGGA	m6b	Created	ALL_AGO|slc403_chr21|62|42|97|0.43|COORDS=chr21+:33557911	unknown	DEVINE_LAB,	0	dbSNP
NM_207585	IFNAR2	rs67064918	deletion	chr21	+	34636046	-/T	hsa-miR-493-3p	34636043	34636048	attgtttacatattcaaagtggtgcactttgaaggaagcacatgtgcACCTTCctttacactaatgcacttaggatgtttctgcatcatgtctaccagggg	UGAAGGUC	m6b	Created	ALL_AGO|slc403_chr21|62|42|97|0.43|COORDS=chr21+:33557911	unknown	DEVINE_LAB,	0	dbSNP
NM_207585	IFNAR2	rs67064918	deletion	chr21	+	34636046	-/T	hsa-miR-1252	34636046	34636051	attgtttacatattcaaagtggtgcactttgaaggaagcacatgtgcaccTTCCTTtacactaatgcacttaggatgtttctgcatcatgtctaccagggg	AGAAGGAA	m6c	Created	ALL_AGO|slc403_chr21|62|42|97|0.43|COORDS=chr21+:33557911	unknown	DEVINE_LAB,	0	dbSNP
NM_207585	IFNAR2	rs67064918	deletion	chr21	+	34636046	-/T	hsa-miR-4747-5p	34636044	34636049	attgtttacatattcaaagtggtgcactttgaaggaagcacatgtgcaCCTTCCtttacactaatgcacttaggatgtttctgcatcatgtctaccagggg	AGGGAAGG	m6c	Created	ALL_AGO|slc403_chr21|62|42|97|0.43|COORDS=chr21+:33557911	unknown	DEVINE_LAB,	0	dbSNP
NM_207585	IFNAR2	rs67064918	deletion	chr21	+	34636046	-/T	hsa-miR-5196-5p	34636044	34636049	attgtttacatattcaaagtggtgcactttgaaggaagcacatgtgcaCCTTCCtttacactaatgcacttaggatgtttctgcatcatgtctaccagggg	AGGGAAGG	m6c	Created	ALL_AGO|slc403_chr21|62|42|97|0.43|COORDS=chr21+:33557911	unknown	DEVINE_LAB,	0	dbSNP
NM_207585	IFNAR2	rs67064918	deletion	chr21	+	34636046	-/T	hsa-miR-4476	34636044	34636050	attgtttacatattcaaagtggtgcactttgaaggaagcacatgtgcaCCTTCCTttacactaatgcacttaggatgtttctgcatcatgtctaccagggg	CAGGAAGG	m7b	Created	ALL_AGO|slc403_chr21|62|42|97|0.43|COORDS=chr21+:33557911	unknown	DEVINE_LAB,	0	dbSNP
NM_207585	IFNAR2	rs67064918	deletion	chr21	+	34636046	-/T	hsa-miR-3907	34636041	34636046	attgtttacatattcaaagtggtgcactttgaaggaagcacatgtGCACCTttcctttacactaatgcacttaggatgtttctgcatcatgtctaccaggg	AGGUGCUC	m6a	Disrupted	ALL_AGO|slc403_chr21|62|42|97|0.43|COORDS=chr21+:33557911	unknown	DEVINE_LAB,	0	dbSNP
NM_207585	IFNAR2	rs67064918	deletion	chr21	+	34636046	-/T	hsa-miR-3974	34636043	34636048	attgtttacatattcaaagtggtgcactttgaaggaagcacatgtgcACCTTTcctttacactaatgcacttaggatgtttctgcatcatgtctaccaggg	AAAGGUCA	m6a	Disrupted	ALL_AGO|slc403_chr21|62|42|97|0.43|COORDS=chr21+:33557911	unknown	DEVINE_LAB,	0	dbSNP
NM_207585	IFNAR2	rs67064918	deletion	chr21	+	34636046	-/T	hsa-miR-4261	34636046	34636051	attgtttacatattcaaagtggtgcactttgaaggaagcacatgtgcaccTTTCCTttacactaatgcacttaggatgtttctgcatcatgtctaccaggg	AGGAAACA	m6a	Disrupted	ALL_AGO|slc403_chr21|62|42|97|0.43|COORDS=chr21+:33557911	unknown	DEVINE_LAB,	0	dbSNP
NM_207585	IFNAR2	rs67064918	deletion	chr21	+	34636046	-/T	hsa-miR-5093	34636046	34636051	attgtttacatattcaaagtggtgcactttgaaggaagcacatgtgcaccTTTCCTttacactaatgcacttaggatgtttctgcatcatgtctaccaggg	AGGAAAUG	m6a	Disrupted	ALL_AGO|slc403_chr21|62|42|97|0.43|COORDS=chr21+:33557911	unknown	DEVINE_LAB,	0	dbSNP
NM_207585	IFNAR2	rs67064918	deletion	chr21	+	34636046	-/T	hsa-miR-548ag	34636043	34636048	attgtttacatattcaaagtggtgcactttgaaggaagcacatgtgcACCTTTcctttacactaatgcacttaggatgtttctgcatcatgtctaccaggg	AAAGGUAA	m6a	Disrupted	ALL_AGO|slc403_chr21|62|42|97|0.43|COORDS=chr21+:33557911	unknown	DEVINE_LAB,	0	dbSNP
NM_207585	IFNAR2	rs67064918	deletion	chr21	+	34636046	-/T	hsa-miR-548ai	34636043	34636048	attgtttacatattcaaagtggtgcactttgaaggaagcacatgtgcACCTTTcctttacactaatgcacttaggatgtttctgcatcatgtctaccaggg	AAAGGUAA	m6a	Disrupted	ALL_AGO|slc403_chr21|62|42|97|0.43|COORDS=chr21+:33557911	unknown	DEVINE_LAB,	0	dbSNP
NM_207585	IFNAR2	rs67064918	deletion	chr21	+	34636046	-/T	hsa-miR-570-5p	34636043	34636048	attgtttacatattcaaagtggtgcactttgaaggaagcacatgtgcACCTTTcctttacactaatgcacttaggatgtttctgcatcatgtctaccaggg	AAAGGUAA	m6a	Disrupted	ALL_AGO|slc403_chr21|62|42|97|0.43|COORDS=chr21+:33557911	unknown	DEVINE_LAB,	0	dbSNP
NM_207585	IFNAR2	rs67064918	deletion	chr21	+	34636046	-/T	hsa-miR-4496	34636046	34636051	attgtttacatattcaaagtggtgcactttgaaggaagcacatgtgcaccTTTCCTttacactaatgcacttaggatgtttctgcatcatgtctaccaggg	GAGGAAAC	m6b	Disrupted	ALL_AGO|slc403_chr21|62|42|97|0.43|COORDS=chr21+:33557911	unknown	DEVINE_LAB,	0	dbSNP
NM_207585	IFNAR2	rs67064918	deletion	chr21	+	34636046	-/T	hsa-miR-548m	34636043	34636048	attgtttacatattcaaagtggtgcactttgaaggaagcacatgtgcACCTTTcctttacactaatgcacttaggatgtttctgcatcatgtctaccaggg	CAAAGGUA	m6b	Disrupted	ALL_AGO|slc403_chr21|62|42|97|0.43|COORDS=chr21+:33557911	unknown	DEVINE_LAB,	0	dbSNP
NM_207585	IFNAR2	rs67064918	deletion	chr21	+	34636046	-/T	hsa-miR-5681a	34636044	34636049	attgtttacatattcaaagtggtgcactttgaaggaagcacatgtgcaCCTTTCctttacactaatgcacttaggatgtttctgcatcatgtctaccaggg	AGAAAGGG	m6b	Disrupted	ALL_AGO|slc403_chr21|62|42|97|0.43|COORDS=chr21+:33557911	unknown	DEVINE_LAB,	0	dbSNP
NM_207585	IFNAR2	rs67064918	deletion	chr21	+	34636046	-/T	hsa-miR-3153	34636045	34636050	attgtttacatattcaaagtggtgcactttgaaggaagcacatgtgcacCTTTCCtttacactaatgcacttaggatgtttctgcatcatgtctaccaggg	GGGGAAAG	m6c	Disrupted	ALL_AGO|slc403_chr21|62|42|97|0.43|COORDS=chr21+:33557911	unknown	DEVINE_LAB,	0	dbSNP
NM_207585	IFNAR2	rs67064918	deletion	chr21	+	34636046	-/T	hsa-miR-3978	34636045	34636050	attgtttacatattcaaagtggtgcactttgaaggaagcacatgtgcacCTTTCCtttacactaatgcacttaggatgtttctgcatcatgtctaccaggg	GUGGAAAG	m6c	Disrupted	ALL_AGO|slc403_chr21|62|42|97|0.43|COORDS=chr21+:33557911	unknown	DEVINE_LAB,	0	dbSNP
NM_207585	IFNAR2	rs67064918	deletion	chr21	+	34636046	-/T	hsa-miR-4761-5p	34636042	34636047	attgtttacatattcaaagtggtgcactttgaaggaagcacatgtgCACCTTtcctttacactaatgcacttaggatgtttctgcatcatgtctaccaggg	ACAAGGUG	m6c	Disrupted	ALL_AGO|slc403_chr21|62|42|97|0.43|COORDS=chr21+:33557911	unknown	DEVINE_LAB,	0	dbSNP
NM_207585	IFNAR2	rs67064918	deletion	chr21	+	34636046	-/T	hsa-miR-488-3p	34636044	34636049	attgtttacatattcaaagtggtgcactttgaaggaagcacatgtgcaCCTTTCctttacactaatgcacttaggatgtttctgcatcatgtctaccaggg	UUGAAAGG	m6c	Disrupted	ALL_AGO|slc403_chr21|62|42|97|0.43|COORDS=chr21+:33557911	unknown	DEVINE_LAB,	0	dbSNP
NM_207585	IFNAR2	rs67064918	deletion	chr21	+	34636046	-/T	hsa-miR-764	34636041	34636046	attgtttacatattcaaagtggtgcactttgaaggaagcacatgtGCACCTttcctttacactaatgcacttaggatgtttctgcatcatgtctaccaggg	GCAGGUGC	m6c	Disrupted	ALL_AGO|slc403_chr21|62|42|97|0.43|COORDS=chr21+:33557911	unknown	DEVINE_LAB,	0	dbSNP
NM_207585	IFNAR2	rs67064918	deletion	chr21	+	34636046	-/T	hsa-miR-18b-5p	34636041	34636047	attgtttacatattcaaagtggtgcactttgaaggaagcacatgtGCACCTTtcctttacactaatgcacttaggatgtttctgcatcatgtctaccaggg	UAAGGUGC	m7b	Disrupted	ALL_AGO|slc403_chr21|62|42|97|0.43|COORDS=chr21+:33557911	unknown	DEVINE_LAB,	0	dbSNP
NM_207585	IFNAR2	rs67064918	deletion	chr21	+	34636046	-/T	hsa-miR-4735-3p	34636041	34636048	attgtttacatattcaaagtggtgcactttgaaggaagcacatgtGCACCTTTcctttacactaatgcacttaggatgtttctgcatcatgtctaccaggg	AAAGGUGC	m8a	Disrupted	ALL_AGO|slc403_chr21|62|42|97|0.43|COORDS=chr21+:33557911	unknown	DEVINE_LAB,	0	dbSNP
NM_003615	SLC4A7	rs67034824	deletion	chr3	+	27414652	-/AAAAC	hsa-miR-1915-3p	27414651	27414656	acaacacaaaaactaatcagtgtgcaaaaatctgattaaaaaaacaaaaCTGGGGtttaacaattaagtcaaatgttcaatatgtgctaattaaatttcatttca	CCCCAGGG	m6a	Created	ALL_AGO|slc8092_chr3|46|4|8|0.50|COORDS=chr3-:27389615	unknown	DEVINE_LAB,	0	dbSNP
NM_003615	SLC4A7	rs67034824	deletion	chr3	+	27414652	-/AAAAC	hsa-miR-199a-5p	27414650	27414655	acaacacaaaaactaatcagtgtgcaaaaatctgattaaaaaaacaaaACTGGGgtttaacaattaagtcaaatgttcaatatgtgctaattaaatttcatttca	CCCAGUGU	m6a	Created	ALL_AGO|slc8092_chr3|46|4|8|0.50|COORDS=chr3-:27389615	unknown	DEVINE_LAB,	0	dbSNP
NM_003615	SLC4A7	rs67034824	deletion	chr3	+	27414652	-/AAAAC	hsa-miR-199b-5p	27414650	27414655	acaacacaaaaactaatcagtgtgcaaaaatctgattaaaaaaacaaaACTGGGgtttaacaattaagtcaaatgttcaatatgtgctaattaaatttcatttca	CCCAGUGU	m6a	Created	ALL_AGO|slc8092_chr3|46|4|8|0.50|COORDS=chr3-:27389615	unknown	DEVINE_LAB,	0	dbSNP
NM_003615	SLC4A7	rs67034824	deletion	chr3	+	27414652	-/AAAAC	hsa-miR-4286	27414652	27414657	acaacacaaaaactaatcagtgtgcaaaaatctgattaaaaaaacaaaacTGGGGTttaacaattaagtcaaatgttcaatatgtgctaattaaatttcatttca	ACCCCACU	m6a	Created	ALL_AGO|slc8092_chr3|46|4|8|0.50|COORDS=chr3-:27389615	unknown	DEVINE_LAB,	0	dbSNP
NM_003615	SLC4A7	rs67034824	deletion	chr3	+	27414652	-/AAAAC	hsa-miR-935	27414649	27414654	acaacacaaaaactaatcagtgtgcaaaaatctgattaaaaaaacaaAACTGGggtttaacaattaagtcaaatgttcaatatgtgctaattaaatttcatttca	CCAGUUAC	m6a	Created	ALL_AGO|slc8092_chr3|46|4|8|0.50|COORDS=chr3-:27389615	unknown	DEVINE_LAB,	0	dbSNP
NM_003615	SLC4A7	rs67034824	deletion	chr3	+	27414652	-/AAAAC	hsa-miR-145-5p	27414649	27414654	acaacacaaaaactaatcagtgtgcaaaaatctgattaaaaaaacaaAACTGGggtttaacaattaagtcaaatgttcaatatgtgctaattaaatttcatttca	GUCCAGUU	m6c	Created	ALL_AGO|slc8092_chr3|46|4|8|0.50|COORDS=chr3-:27389615	unknown	DEVINE_LAB,	0	dbSNP
NM_003615	SLC4A7	rs67034824	deletion	chr3	+	27414652	-/AAAAC	hsa-miR-2355-5p	27414651	27414656	acaacacaaaaactaatcagtgtgcaaaaatctgattaaaaaaacaaaaCTGGGGtttaacaattaagtcaaatgttcaatatgtgctaattaaatttcatttca	AUCCCCAG	m6c	Created	ALL_AGO|slc8092_chr3|46|4|8|0.50|COORDS=chr3-:27389615	unknown	DEVINE_LAB,	0	dbSNP
NM_003615	SLC4A7	rs67034824	deletion	chr3	+	27414652	-/AAAAC	hsa-miR-3130-5p	27414650	27414655	acaacacaaaaactaatcagtgtgcaaaaatctgattaaaaaaacaaaACTGGGgtttaacaattaagtcaaatgttcaatatgtgctaattaaatttcatttca	UACCCAGU	m6c	Created	ALL_AGO|slc8092_chr3|46|4|8|0.50|COORDS=chr3-:27389615	unknown	DEVINE_LAB,	0	dbSNP
NM_003615	SLC4A7	rs67034824	deletion	chr3	+	27414652	-/AAAAC	hsa-miR-361-3p	27414651	27414656	acaacacaaaaactaatcagtgtgcaaaaatctgattaaaaaaacaaaaCTGGGGtttaacaattaagtcaaatgttcaatatgtgctaattaaatttcatttca	UCCCCCAG	m6c	Created	ALL_AGO|slc8092_chr3|46|4|8|0.50|COORDS=chr3-:27389615	unknown	DEVINE_LAB,	0	dbSNP
NM_003615	SLC4A7	rs67034824	deletion	chr3	+	27414652	-/AAAAC	hsa-miR-4482-5p	27414650	27414655	acaacacaaaaactaatcagtgtgcaaaaatctgattaaaaaaacaaaACTGGGgtttaacaattaagtcaaatgttcaatatgtgctaattaaatttcatttca	AACCCAGU	m6c	Created	ALL_AGO|slc8092_chr3|46|4|8|0.50|COORDS=chr3-:27389615	unknown	DEVINE_LAB,	0	dbSNP
NM_003615	SLC4A7	rs67034824	deletion	chr3	+	27414652	-/AAAAC	hsa-miR-5195-3p	27414649	27414654	acaacacaaaaactaatcagtgtgcaaaaatctgattaaaaaaacaaAACTGGggtttaacaattaagtcaaatgttcaatatgtgctaattaaatttcatttca	AUCCAGUU	m6c	Created	ALL_AGO|slc8092_chr3|46|4|8|0.50|COORDS=chr3-:27389615	unknown	DEVINE_LAB,	0	dbSNP
NM_003615	SLC4A7	rs67034824	deletion	chr3	+	27414652	-/AAAAC	hsa-miR-375	27414649	27414654	acaacacaaaaactaatcagtgtgcaaaaatctgattaaaaaaacaaAACAAAactggggtttaacaattaagtcaaatgttcaatatgtgctaattaaatttca	UUUGUUCG	m6a	Disrupted	ALL_AGO|slc8092_chr3|46|4|8|0.50|COORDS=chr3-:27389615	unknown	DEVINE_LAB,	0	dbSNP
NM_003615	SLC4A7	rs67034824	deletion	chr3	+	27414652	-/AAAAC	hsa-miR-5010-3p	27414650	27414655	acaacacaaaaactaatcagtgtgcaaaaatctgattaaaaaaacaaaACAAAActggggtttaacaattaagtcaaatgttcaatatgtgctaattaaatttca	UUUUGUGU	m6a	Disrupted	ALL_AGO|slc8092_chr3|46|4|8|0.50|COORDS=chr3-:27389615	unknown	DEVINE_LAB,	0	dbSNP
NM_003615	SLC4A7	rs67034824	deletion	chr3	+	27414652	-/AAAAC	hsa-miR-4307	27414647	27414652	acaacacaaaaactaatcagtgtgcaaaaatctgattaaaaaaacAAAACAaaactggggtttaacaattaagtcaaatgttcaatatgtgctaattaaatttca	AAUGUUUU	m6c	Disrupted	ALL_AGO|slc8092_chr3|46|4|8|0.50|COORDS=chr3-:27389615	unknown	DEVINE_LAB,	0	dbSNP
NM_003615	SLC4A7	rs67034824	deletion	chr3	+	27414652	-/AAAAC	hsa-miR-2052	27414646	27414652	acaacacaaaaactaatcagtgtgcaaaaatctgattaaaaaaaCAAAACAaaactggggtttaacaattaagtcaaatgttcaatatgtgctaattaaatttca	UGUUUUGA	m7a	Disrupted	ALL_AGO|slc8092_chr3|46|4|8|0.50|COORDS=chr3-:27389615	unknown	DEVINE_LAB,	0	dbSNP
NM_003615	SLC4A7	rs67034824	deletion	chr3	+	27414652	-/AAAAC	hsa-miR-4328	27414652	27414659	acaacacaaaaactaatcagtgtgcaaaaatctgattaaaaaaacaaaacAAAACTGGggtttaacaattaagtcaaatgttcaatatgtgctaattaaatttca	CCAGUUUU	m8a	Disrupted	ALL_AGO|slc8092_chr3|46|4|8|0.50|COORDS=chr3-:27389615	unknown	DEVINE_LAB,	0	dbSNP
NM_003615	SLC4A7	rs67034824	deletion	chr3	+	27414652	-/AAAAC	hsa-miR-19a-5p	27414651	27414657	acaacacaaaaactaatcagtgtgcaaaaatctgattaaaaaaacaaaaCAAAACTggggtttaacaattaagtcaaatgttcaatatgtgctaattaaatttca	AGUUUUGC	m7a	Disrupted	ALL_AGO|slc8092_chr3|46|4|8|0.50|COORDS=chr3-:27389615	unknown	DEVINE_LAB,	0	dbSNP
NM_003615	SLC4A7	rs67034824	deletion	chr3	+	27414652	-/AAAAC	hsa-miR-19b-1-5p	27414651	27414657	acaacacaaaaactaatcagtgtgcaaaaatctgattaaaaaaacaaaaCAAAACTggggtttaacaattaagtcaaatgttcaatatgtgctaattaaatttca	AGUUUUGC	m7a	Disrupted	ALL_AGO|slc8092_chr3|46|4|8|0.50|COORDS=chr3-:27389615	unknown	DEVINE_LAB,	0	dbSNP
NM_003615	SLC4A7	rs67034824	deletion	chr3	+	27414652	-/AAAAC	hsa-miR-19b-2-5p	27414651	27414657	acaacacaaaaactaatcagtgtgcaaaaatctgattaaaaaaacaaaaCAAAACTggggtttaacaattaagtcaaatgttcaatatgtgctaattaaatttca	AGUUUUGC	m7a	Disrupted	ALL_AGO|slc8092_chr3|46|4|8|0.50|COORDS=chr3-:27389615	unknown	DEVINE_LAB,	0	dbSNP
NM_022778	CEP85	rs66751130	insertion	chr1	+	26603885	-/AA	hsa-miR-384	26603882	26603887	tccagcaggtttctgccctgacattctcttgtctgctattcccagagAGGAATctcagaggggaggggagagcctgcatctgggggccaagggctgattaggtgggagagtgaatttattttttccg	AUUCCUAG	m6a	Created	ALL_AGO|slc1796_chr1|60|2|6|0.33|COORDS=chr1+:26476431	unknown	DEVINE_LAB,PJP,	0	dbSNP
NM_022778	CEP85	rs66751130	insertion	chr1	+	26603885	-/AA	hsa-miR-1238	26603881	26603886	tccagcaggtttctgccctgacattctcttgtctgctattcccagaGAGGAAtctcagaggggaggggagagcctgcatctgggggccaagggctgattaggtgggagagtgaatttattttttccg	CUUCCUCG	m6b	Created	ALL_AGO|slc1796_chr1|60|2|6|0.33|COORDS=chr1+:26476431	unknown	DEVINE_LAB,PJP,	0	dbSNP
NM_022778	CEP85	rs66751130	insertion	chr1	+	26603885	-/AA	hsa-miR-5186	26603885	26603890	tccagcaggtttctgccctgacattctcttgtctgctattcccagagaggAATCTCagaggggaggggagagcctgcatctgggggccaagggctgattaggtgggagagtgaatttattttttccg	AGAGAUUG	m6b	Created	ALL_AGO|slc1796_chr1|60|2|6|0.33|COORDS=chr1+:26476431	unknown	DEVINE_LAB,PJP,	0	dbSNP
NM_022778	CEP85	rs66751130	insertion	chr1	+	26603885	-/AA	hsa-miR-10b-3p	26603884	26603889	tccagcaggtttctgccctgacattctcttgtctgctattcccagagagGAATCTcagaggggaggggagagcctgcatctgggggccaagggctgattaggtgggagagtgaatttattttttccg	ACAGAUUC	m6c	Created	ALL_AGO|slc1796_chr1|60|2|6|0.33|COORDS=chr1+:26476431	unknown	DEVINE_LAB,PJP,	0	dbSNP
NM_022778	CEP85	rs66751130	insertion	chr1	+	26603885	-/AA	hsa-miR-376a-5p	26603884	26603889	tccagcaggtttctgccctgacattctcttgtctgctattcccagagagGAATCTcagaggggaggggagagcctgcatctgggggccaagggctgattaggtgggagagtgaatttattttttccg	GUAGAUUC	m6c	Created	ALL_AGO|slc1796_chr1|60|2|6|0.33|COORDS=chr1+:26476431	unknown	DEVINE_LAB,PJP,	0	dbSNP
NM_022778	CEP85	rs66751130	insertion	chr1	+	26603885	-/AA	hsa-miR-4326	26603881	26603886	tccagcaggtttctgccctgacattctcttgtctgctattcccagaGAGGAAtctcagaggggaggggagagcctgcatctgggggccaagggctgattaggtgggagagtgaatttattttttccg	UGUUCCUC	m6c	Created	ALL_AGO|slc1796_chr1|60|2|6|0.33|COORDS=chr1+:26476431	unknown	DEVINE_LAB,PJP,	0	dbSNP
NM_022778	CEP85	rs66751130	insertion	chr1	+	26603885	-/AA	hsa-miR-145-3p	26603882	26603888	tccagcaggtttctgccctgacattctcttgtctgctattcccagagAGGAATCtcagaggggaggggagagcctgcatctgggggccaagggctgattaggtgggagagtgaatttattttttccg	GGAUUCCU	m7b	Created	ALL_AGO|slc1796_chr1|60|2|6|0.33|COORDS=chr1+:26476431	unknown	DEVINE_LAB,PJP,	0	dbSNP
NM_022778	CEP85	rs66751130	insertion	chr1	+	26603885	-/AA	hsa-miR-4524a-3p	26603884	26603889	tccagcaggtttctgccctgacattctcttgtctgctattcccagagagGTCTCAgaggggaggggagagcctgcatctgggggccaagggctgattagg	UGAGACAG	m6a	Disrupted	ALL_AGO|slc1796_chr1|60|2|6|0.33|COORDS=chr1+:26476431	unknown	DEVINE_LAB,PJP,	0	dbSNP
NM_022778	CEP85	rs66751130	insertion	chr1	+	26603885	-/AA	hsa-miR-631	26603882	26603887	tccagcaggtttctgccctgacattctcttgtctgctattcccagagAGGTCTcagaggggaggggagagcctgcatctgggggccaagggctgattagg	AGACCUGG	m6a	Disrupted	ALL_AGO|slc1796_chr1|60|2|6|0.33|COORDS=chr1+:26476431	unknown	DEVINE_LAB,PJP,	0	dbSNP
NM_022778	CEP85	rs66751130	insertion	chr1	+	26603885	-/AA	hsa-miR-3672	26603884	26603889	tccagcaggtttctgccctgacattctcttgtctgctattcccagagagGTCTCAgaggggaggggagagcctgcatctgggggccaagggctgattagg	AUGAGACU	m6b	Disrupted	ALL_AGO|slc1796_chr1|60|2|6|0.33|COORDS=chr1+:26476431	unknown	DEVINE_LAB,PJP,	0	dbSNP
NM_022778	CEP85	rs66751130	insertion	chr1	+	26603885	-/AA	hsa-miR-4251	26603885	26603890	tccagcaggtttctgccctgacattctcttgtctgctattcccagagaggTCTCAGaggggaggggagagcctgcatctgggggccaagggctgattagg	CCUGAGAA	m6b	Disrupted	ALL_AGO|slc1796_chr1|60|2|6|0.33|COORDS=chr1+:26476431	unknown	DEVINE_LAB,PJP,	0	dbSNP
NM_022778	CEP85	rs66751130	insertion	chr1	+	26603885	-/AA	hsa-miR-3684	26603882	26603887	tccagcaggtttctgccctgacattctcttgtctgctattcccagagAGGTCTcagaggggaggggagagcctgcatctgggggccaagggctgattagg	UUAGACCU	m6c	Disrupted	ALL_AGO|slc1796_chr1|60|2|6|0.33|COORDS=chr1+:26476431	unknown	DEVINE_LAB,PJP,	0	dbSNP
NM_022778	CEP85	rs66751130	insertion	chr1	+	26603885	-/AA	hsa-miR-4324	26603885	26603890	tccagcaggtttctgccctgacattctcttgtctgctattcccagagaggTCTCAGaggggaggggagagcctgcatctgggggccaagggctgattagg	CCCUGAGA	m6c	Disrupted	ALL_AGO|slc1796_chr1|60|2|6|0.33|COORDS=chr1+:26476431	unknown	DEVINE_LAB,PJP,	0	dbSNP
NM_022778	CEP85	rs66751130	insertion	chr1	+	26603885	-/AA	hsa-miR-4786-5p	26603883	26603889	tccagcaggtttctgccctgacattctcttgtctgctattcccagagaGGTCTCAgaggggaggggagagcctgcatctgggggccaagggctgattagg	UGAGACCA	m7a	Disrupted	ALL_AGO|slc1796_chr1|60|2|6|0.33|COORDS=chr1+:26476431	unknown	DEVINE_LAB,PJP,	0	dbSNP
NM_022778	CEP85	rs66751130	insertion	chr1	+	26603885	-/AA	hsa-miR-4329	26603884	26603890	tccagcaggtttctgccctgacattctcttgtctgctattcccagagagGTCTCAGaggggaggggagagcctgcatctgggggccaagggctgattagg	CCUGAGAC	m7b	Disrupted	ALL_AGO|slc1796_chr1|60|2|6|0.33|COORDS=chr1+:26476431	unknown	DEVINE_LAB,PJP,	0	dbSNP
NM_022778	CEP85	rs66751130	insertion	chr1	+	26603885	-/AA	hsa-miR-769-5p	26603882	26603889	tccagcaggtttctgccctgacattctcttgtctgctattcccagagAGGTCTCAgaggggaggggagagcctgcatctgggggccaagggctgattagg	UGAGACCU	m8a	Disrupted	ALL_AGO|slc1796_chr1|60|2|6|0.33|COORDS=chr1+:26476431	unknown	DEVINE_LAB,PJP,	0	dbSNP
NM_022778	CEP85	rs66751130	insertion	chr1	+	26603885	-/AA	hsa-miR-877-3p	26603880	26603885	tccagcaggtttctgccctgacattctcttgtctgctattcccagAGAGGAatctcagaggggaggggagagcctgcatctgggggccaagggctgattaggtgggagagtgaatttattttttccg	UCCUCUUC	m6a	Created	ALL_AGO|slc1796_chr1|60|2|6|0.33|COORDS=chr1+:26476431	unknown	DEVINE_LAB,PJP,	0	dbSNP
NM_022778	CEP85	rs66751130	insertion	chr1	+	26603885	-/AA	hsa-miR-3909	26603880	26603885	tccagcaggtttctgccctgacattctcttgtctgctattcccagAGAGGAatctcagaggggaggggagagcctgcatctgggggccaagggctgattaggtgggagagtgaatttattttttccg	UGUCCUCU	m6c	Created	ALL_AGO|slc1796_chr1|60|2|6|0.33|COORDS=chr1+:26476431	unknown	DEVINE_LAB,PJP,	0	dbSNP
NM_021964	ZNF148	rs66701428	deletion	chr3	+	124951175	-/T	hsa-miR-548a-5p	124951170	124951175	accccactcttgattaatctgttctaaagtgccagtattatttacACTTTTtttttttttttagccaaaagtctggccagttgtggcatcaggtgaagatg	AAAAGUAA	m6a	Disrupted	ALL_AGO|slc11373_chr3|41|16|41|0.39|COORDS=chr3-:126433831	unknown	DEVINE_LAB,	0	dbSNP
NM_021964	ZNF148	rs66701428	deletion	chr3	+	124951175	-/T	hsa-miR-548ab	124951170	124951175	accccactcttgattaatctgttctaaagtgccagtattatttacACTTTTtttttttttttagccaaaagtctggccagttgtggcatcaggtgaagatg	AAAAGUAA	m6a	Disrupted	ALL_AGO|slc11373_chr3|41|16|41|0.39|COORDS=chr3-:126433831	unknown	DEVINE_LAB,	0	dbSNP
NM_021964	ZNF148	rs66701428	deletion	chr3	+	124951175	-/T	hsa-miR-548ak	124951170	124951175	accccactcttgattaatctgttctaaagtgccagtattatttacACTTTTtttttttttttagccaaaagtctggccagttgtggcatcaggtgaagatg	AAAAGUAA	m6a	Disrupted	ALL_AGO|slc11373_chr3|41|16|41|0.39|COORDS=chr3-:126433831	unknown	DEVINE_LAB,	0	dbSNP
NM_021964	ZNF148	rs66701428	deletion	chr3	+	124951175	-/T	hsa-miR-548am-5p	124951170	124951175	accccactcttgattaatctgttctaaagtgccagtattatttacACTTTTtttttttttttagccaaaagtctggccagttgtggcatcaggtgaagatg	AAAAGUAA	m6a	Disrupted	ALL_AGO|slc11373_chr3|41|16|41|0.39|COORDS=chr3-:126433831	unknown	DEVINE_LAB,	0	dbSNP
NM_021964	ZNF148	rs66701428	deletion	chr3	+	124951175	-/T	hsa-miR-548ap-5p	124951170	124951175	accccactcttgattaatctgttctaaagtgccagtattatttacACTTTTtttttttttttagccaaaagtctggccagttgtggcatcaggtgaagatg	AAAAGUAA	m6a	Disrupted	ALL_AGO|slc11373_chr3|41|16|41|0.39|COORDS=chr3-:126433831	unknown	DEVINE_LAB,	0	dbSNP
NM_021964	ZNF148	rs66701428	deletion	chr3	+	124951175	-/T	hsa-miR-548ar-5p	124951170	124951175	accccactcttgattaatctgttctaaagtgccagtattatttacACTTTTtttttttttttagccaaaagtctggccagttgtggcatcaggtgaagatg	AAAAGUAA	m6a	Disrupted	ALL_AGO|slc11373_chr3|41|16|41|0.39|COORDS=chr3-:126433831	unknown	DEVINE_LAB,	0	dbSNP
NM_021964	ZNF148	rs66701428	deletion	chr3	+	124951175	-/T	hsa-miR-548as-5p	124951170	124951175	accccactcttgattaatctgttctaaagtgccagtattatttacACTTTTtttttttttttagccaaaagtctggccagttgtggcatcaggtgaagatg	AAAAGUAA	m6a	Disrupted	ALL_AGO|slc11373_chr3|41|16|41|0.39|COORDS=chr3-:126433831	unknown	DEVINE_LAB,	0	dbSNP
NM_021964	ZNF148	rs66701428	deletion	chr3	+	124951175	-/T	hsa-miR-548at-5p	124951170	124951175	accccactcttgattaatctgttctaaagtgccagtattatttacACTTTTtttttttttttagccaaaagtctggccagttgtggcatcaggtgaagatg	AAAAGUUA	m6a	Disrupted	ALL_AGO|slc11373_chr3|41|16|41|0.39|COORDS=chr3-:126433831	unknown	DEVINE_LAB,	0	dbSNP
NM_021964	ZNF148	rs66701428	deletion	chr3	+	124951175	-/T	hsa-miR-548au-5p	124951170	124951175	accccactcttgattaatctgttctaaagtgccagtattatttacACTTTTtttttttttttagccaaaagtctggccagttgtggcatcaggtgaagatg	AAAAGUAA	m6a	Disrupted	ALL_AGO|slc11373_chr3|41|16|41|0.39|COORDS=chr3-:126433831	unknown	DEVINE_LAB,	0	dbSNP
NM_021964	ZNF148	rs66701428	deletion	chr3	+	124951175	-/T	hsa-miR-548av-5p	124951170	124951175	accccactcttgattaatctgttctaaagtgccagtattatttacACTTTTtttttttttttagccaaaagtctggccagttgtggcatcaggtgaagatg	AAAAGUAC	m6a	Disrupted	ALL_AGO|slc11373_chr3|41|16|41|0.39|COORDS=chr3-:126433831	unknown	DEVINE_LAB,	0	dbSNP
NM_021964	ZNF148	rs66701428	deletion	chr3	+	124951175	-/T	hsa-miR-548b-5p	124951170	124951175	accccactcttgattaatctgttctaaagtgccagtattatttacACTTTTtttttttttttagccaaaagtctggccagttgtggcatcaggtgaagatg	AAAAGUAA	m6a	Disrupted	ALL_AGO|slc11373_chr3|41|16|41|0.39|COORDS=chr3-:126433831	unknown	DEVINE_LAB,	0	dbSNP
NM_021964	ZNF148	rs66701428	deletion	chr3	+	124951175	-/T	hsa-miR-548c-5p	124951170	124951175	accccactcttgattaatctgttctaaagtgccagtattatttacACTTTTtttttttttttagccaaaagtctggccagttgtggcatcaggtgaagatg	AAAAGUAA	m6a	Disrupted	ALL_AGO|slc11373_chr3|41|16|41|0.39|COORDS=chr3-:126433831	unknown	DEVINE_LAB,	0	dbSNP
NM_021964	ZNF148	rs66701428	deletion	chr3	+	124951175	-/T	hsa-miR-548d-5p	124951170	124951175	accccactcttgattaatctgttctaaagtgccagtattatttacACTTTTtttttttttttagccaaaagtctggccagttgtggcatcaggtgaagatg	AAAAGUAA	m6a	Disrupted	ALL_AGO|slc11373_chr3|41|16|41|0.39|COORDS=chr3-:126433831	unknown	DEVINE_LAB,	0	dbSNP
NM_021964	ZNF148	rs66701428	deletion	chr3	+	124951175	-/T	hsa-miR-548h-5p	124951170	124951175	accccactcttgattaatctgttctaaagtgccagtattatttacACTTTTtttttttttttagccaaaagtctggccagttgtggcatcaggtgaagatg	AAAAGUAA	m6a	Disrupted	ALL_AGO|slc11373_chr3|41|16|41|0.39|COORDS=chr3-:126433831	unknown	DEVINE_LAB,	0	dbSNP
NM_021964	ZNF148	rs66701428	deletion	chr3	+	124951175	-/T	hsa-miR-548i	124951170	124951175	accccactcttgattaatctgttctaaagtgccagtattatttacACTTTTtttttttttttagccaaaagtctggccagttgtggcatcaggtgaagatg	AAAAGUAA	m6a	Disrupted	ALL_AGO|slc11373_chr3|41|16|41|0.39|COORDS=chr3-:126433831	unknown	DEVINE_LAB,	0	dbSNP
NM_021964	ZNF148	rs66701428	deletion	chr3	+	124951175	-/T	hsa-miR-548j	124951170	124951175	accccactcttgattaatctgttctaaagtgccagtattatttacACTTTTtttttttttttagccaaaagtctggccagttgtggcatcaggtgaagatg	AAAAGUAA	m6a	Disrupted	ALL_AGO|slc11373_chr3|41|16|41|0.39|COORDS=chr3-:126433831	unknown	DEVINE_LAB,	0	dbSNP
NM_021964	ZNF148	rs66701428	deletion	chr3	+	124951175	-/T	hsa-miR-548k	124951170	124951175	accccactcttgattaatctgttctaaagtgccagtattatttacACTTTTtttttttttttagccaaaagtctggccagttgtggcatcaggtgaagatg	AAAAGUAC	m6a	Disrupted	ALL_AGO|slc11373_chr3|41|16|41|0.39|COORDS=chr3-:126433831	unknown	DEVINE_LAB,	0	dbSNP
NM_021964	ZNF148	rs66701428	deletion	chr3	+	124951175	-/T	hsa-miR-548l	124951170	124951175	accccactcttgattaatctgttctaaagtgccagtattatttacACTTTTtttttttttttagccaaaagtctggccagttgtggcatcaggtgaagatg	AAAAGUAU	m6a	Disrupted	ALL_AGO|slc11373_chr3|41|16|41|0.39|COORDS=chr3-:126433831	unknown	DEVINE_LAB,	0	dbSNP
NM_021964	ZNF148	rs66701428	deletion	chr3	+	124951175	-/T	hsa-miR-548o-5p	124951170	124951175	accccactcttgattaatctgttctaaagtgccagtattatttacACTTTTtttttttttttagccaaaagtctggccagttgtggcatcaggtgaagatg	AAAAGUAA	m6a	Disrupted	ALL_AGO|slc11373_chr3|41|16|41|0.39|COORDS=chr3-:126433831	unknown	DEVINE_LAB,	0	dbSNP
NM_021964	ZNF148	rs66701428	deletion	chr3	+	124951175	-/T	hsa-miR-548w	124951170	124951175	accccactcttgattaatctgttctaaagtgccagtattatttacACTTTTtttttttttttagccaaaagtctggccagttgtggcatcaggtgaagatg	AAAAGUAA	m6a	Disrupted	ALL_AGO|slc11373_chr3|41|16|41|0.39|COORDS=chr3-:126433831	unknown	DEVINE_LAB,	0	dbSNP
NM_021964	ZNF148	rs66701428	deletion	chr3	+	124951175	-/T	hsa-miR-548y	124951170	124951175	accccactcttgattaatctgttctaaagtgccagtattatttacACTTTTtttttttttttagccaaaagtctggccagttgtggcatcaggtgaagatg	AAAAGUAA	m6a	Disrupted	ALL_AGO|slc11373_chr3|41|16|41|0.39|COORDS=chr3-:126433831	unknown	DEVINE_LAB,	0	dbSNP
NM_021964	ZNF148	rs66701428	deletion	chr3	+	124951175	-/T	hsa-miR-548n	124951170	124951175	accccactcttgattaatctgttctaaagtgccagtattatttacACTTTTtttttttttttagccaaaagtctggccagttgtggcatcaggtgaagatg	CAAAAGUA	m6b	Disrupted	ALL_AGO|slc11373_chr3|41|16|41|0.39|COORDS=chr3-:126433831	unknown	DEVINE_LAB,	0	dbSNP
NM_021964	ZNF148	rs66701428	deletion	chr3	+	124951175	-/T	hsa-miR-3613-3p	124951175	124951180	accccactcttgattaatctgttctaaagtgccagtattatttacactttTTTTTTttttttagccaaaagtctggccagttgtggcatcaggtgaagatg	ACAAAAAA	m6c	Disrupted	ALL_AGO|slc11373_chr3|41|16|41|0.39|COORDS=chr3-:126433831	unknown	DEVINE_LAB,	0	dbSNP
NM_021964	ZNF148	rs66701428	deletion	chr3	+	124951175	-/T	hsa-miR-106a-5p	124951169	124951175	accccactcttgattaatctgttctaaagtgccagtattatttaCACTTTTtttttttttttagccaaaagtctggccagttgtggcatcaggtgaagatg	AAAAGUGC	m7a	Disrupted	ALL_AGO|slc11373_chr3|41|16|41|0.39|COORDS=chr3-:126433831	unknown	DEVINE_LAB,	0	dbSNP
NM_021964	ZNF148	rs66701428	deletion	chr3	+	124951175	-/T	hsa-miR-548ah-5p	124951169	124951175	accccactcttgattaatctgttctaaagtgccagtattatttaCACTTTTtttttttttttagccaaaagtctggccagttgtggcatcaggtgaagatg	AAAAGUGA	m7a	Disrupted	ALL_AGO|slc11373_chr3|41|16|41|0.39|COORDS=chr3-:126433831	unknown	DEVINE_LAB,	0	dbSNP
NM_021964	ZNF148	rs66701428	deletion	chr3	+	124951175	-/T	hsa-miR-548t-5p	124951169	124951175	accccactcttgattaatctgttctaaagtgccagtattatttaCACTTTTtttttttttttagccaaaagtctggccagttgtggcatcaggtgaagatg	CAAAAGUG	m7b	Disrupted	ALL_AGO|slc11373_chr3|41|16|41|0.39|COORDS=chr3-:126433831	unknown	DEVINE_LAB,	0	dbSNP
NM_006713	SUB1	rs66608815	deletion	chr5	+	32603153	-/AA	hsa-miR-219-1-3p	32603150	32603155	gtaaatttcctaggtttatgtgaatttagggggtgtatgcattttgaAACTCTactaacagatggtgctgaaatctattacctacatgttttctagttgtgt	AGAGUUGA	m6a	Created	ALL_AGO|slc841_chr5|50|3|5|0.60|COORDS=chr5+:32638904	unknown	DEVINE_LAB,	0	dbSNP
NM_006713	SUB1	rs66608815	deletion	chr5	+	32603153	-/AA	hsa-miR-4424	32603150	32603155	gtaaatttcctaggtttatgtgaatttagggggtgtatgcattttgaAACTCTactaacagatggtgctgaaatctattacctacatgttttctagttgtgt	AGAGUUAA	m6a	Created	ALL_AGO|slc841_chr5|50|3|5|0.60|COORDS=chr5+:32638904	unknown	DEVINE_LAB,	0	dbSNP
NM_006713	SUB1	rs66608815	deletion	chr5	+	32603153	-/AA	hsa-miR-5007-5p	32603151	32603156	gtaaatttcctaggtttatgtgaatttagggggtgtatgcattttgaaACTCTActaacagatggtgctgaaatctattacctacatgttttctagttgtgt	UAGAGUCU	m6a	Created	ALL_AGO|slc841_chr5|50|3|5|0.60|COORDS=chr5+:32638904	unknown	DEVINE_LAB,	0	dbSNP
NM_006713	SUB1	rs66608815	deletion	chr5	+	32603153	-/AA	hsa-miR-877-5p	32603152	32603157	gtaaatttcctaggtttatgtgaatttagggggtgtatgcattttgaaaCTCTACtaacagatggtgctgaaatctattacctacatgttttctagttgtgt	GUAGAGGA	m6a	Created	ALL_AGO|slc841_chr5|50|3|5|0.60|COORDS=chr5+:32638904	unknown	DEVINE_LAB,	0	dbSNP
NM_006713	SUB1	rs66608815	deletion	chr5	+	32603153	-/AA	hsa-miR-4732-5p	32603152	32603157	gtaaatttcctaggtttatgtgaatttagggggtgtatgcattttgaaaCTCTACtaacagatggtgctgaaatctattacctacatgttttctagttgtgt	UGUAGAGC	m6b	Created	ALL_AGO|slc841_chr5|50|3|5|0.60|COORDS=chr5+:32638904	unknown	DEVINE_LAB,	0	dbSNP
NM_006713	SUB1	rs66608815	deletion	chr5	+	32603153	-/AA	hsa-miR-4451	32603152	32603157	gtaaatttcctaggtttatgtgaatttagggggtgtatgcattttgaaaCTCTACtaacagatggtgctgaaatctattacctacatgttttctagttgtgt	UGGUAGAG	m6c	Created	ALL_AGO|slc841_chr5|50|3|5|0.60|COORDS=chr5+:32638904	unknown	DEVINE_LAB,	0	dbSNP
NM_006713	SUB1	rs66608815	deletion	chr5	+	32603153	-/AA	hsa-miR-936	32603153	32603158	gtaaatttcctaggtttatgtgaatttagggggtgtatgcattttgaaacTCTACTaacagatggtgctgaaatctattacctacatgttttctagttgtgt	ACAGUAGA	m6c	Created	ALL_AGO|slc841_chr5|50|3|5|0.60|COORDS=chr5+:32638904	unknown	DEVINE_LAB,	0	dbSNP
NM_006713	SUB1	rs66608815	deletion	chr5	+	32603153	-/AA	hsa-miR-411-5p	32603153	32603159	gtaaatttcctaggtttatgtgaatttagggggtgtatgcattttgaaacTCTACTAacagatggtgctgaaatctattacctacatgttttctagttgtgt	UAGUAGAC	m7a	Created	ALL_AGO|slc841_chr5|50|3|5|0.60|COORDS=chr5+:32638904	unknown	DEVINE_LAB,	0	dbSNP
NM_006713	SUB1	rs66608815	deletion	chr5	+	32603153	-/AA	hsa-miR-5705	32603148	32603153	gtaaatttcctaggtttatgtgaatttagggggtgtatgcattttGAAACAatctactaacagatggtgctgaaatctattacctacatgttttctagttgt	UGUUUCGG	m6a	Disrupted	ALL_AGO|slc841_chr5|50|3|5|0.60|COORDS=chr5+:32638904	unknown	DEVINE_LAB,	0	dbSNP
NM_006713	SUB1	rs66608815	deletion	chr5	+	32603153	-/AA	hsa-miR-219-5p	32603151	32603156	gtaaatttcctaggtttatgtgaatttagggggtgtatgcattttgaaACAATCtactaacagatggtgctgaaatctattacctacatgttttctagttgt	UGAUUGUC	m6b	Disrupted	ALL_AGO|slc841_chr5|50|3|5|0.60|COORDS=chr5+:32638904	unknown	DEVINE_LAB,	0	dbSNP
NM_006713	SUB1	rs66608815	deletion	chr5	+	32603153	-/AA	hsa-miR-4782-3p	32603151	32603156	gtaaatttcctaggtttatgtgaatttagggggtgtatgcattttgaaACAATCtactaacagatggtgctgaaatctattacctacatgttttctagttgt	UGAUUGUC	m6b	Disrupted	ALL_AGO|slc841_chr5|50|3|5|0.60|COORDS=chr5+:32638904	unknown	DEVINE_LAB,	0	dbSNP
NM_006713	SUB1	rs66608815	deletion	chr5	+	32603153	-/AA	hsa-miR-508-3p	32603151	32603156	gtaaatttcctaggtttatgtgaatttagggggtgtatgcattttgaaACAATCtactaacagatggtgctgaaatctattacctacatgttttctagttgt	UGAUUGUA	m6b	Disrupted	ALL_AGO|slc841_chr5|50|3|5|0.60|COORDS=chr5+:32638904	unknown	DEVINE_LAB,	0	dbSNP
NM_006713	SUB1	rs66608815	deletion	chr5	+	32603153	-/AA	hsa-miR-4760-5p	32603153	32603158	gtaaatttcctaggtttatgtgaatttagggggtgtatgcattttgaaacAATCTActaacagatggtgctgaaatctattacctacatgttttctagttgt	UUUAGAUU	m6c	Disrupted	ALL_AGO|slc841_chr5|50|3|5|0.60|COORDS=chr5+:32638904	unknown	DEVINE_LAB,	0	dbSNP
NM_006713	SUB1	rs66608815	deletion	chr5	+	32603153	-/AA	hsa-miR-5186	32603152	32603157	gtaaatttcctaggtttatgtgaatttagggggtgtatgcattttgaaaCAATCTactaacagatggtgctgaaatctattacctacatgttttctagttgt	AGAGAUUG	m6c	Disrupted	ALL_AGO|slc841_chr5|50|3|5|0.60|COORDS=chr5+:32638904	unknown	DEVINE_LAB,	0	dbSNP
NM_006713	SUB1	rs66608815	deletion	chr5	+	32603153	-/AA	hsa-miR-376a-5p	32603153	32603159	gtaaatttcctaggtttatgtgaatttagggggtgtatgcattttgaaacAATCTACtaacagatggtgctgaaatctattacctacatgttttctagttgt	GUAGAUUC	m7a	Disrupted	ALL_AGO|slc841_chr5|50|3|5|0.60|COORDS=chr5+:32638904	unknown	DEVINE_LAB,	0	dbSNP
NM_006713	SUB1	rs66608815	deletion	chr5	+	32603153	-/AA	hsa-miR-4445-5p	32603150	32603157	gtaaatttcctaggtttatgtgaatttagggggtgtatgcattttgaAACAATCTactaacagatggtgctgaaatctattacctacatgttttctagttgt	AGAUUGUU	m8a	Disrupted	ALL_AGO|slc841_chr5|50|3|5|0.60|COORDS=chr5+:32638904	unknown	DEVINE_LAB,	0	dbSNP
NM_000259	MYO5A	rs63187560	insertion	chr15	+	52604141	-/GTCATTTTT	hsa-miR-425-5p	52604141	52604146	atgaagctgtttgacttccataaatattgcacatattttaataagatttaGTCATTttttagaccatctaacagttaaatttatataacctatgattgtaattcagaag	AAUGACAC	m6a	Created	ALL_AGO|slc5095_chr15|44|2|8|0.25|COORDS=chr15-:50391395	unknown	DEVINE_LAB,	0	dbSNP
NM_000259	MYO5A	rs63187560	insertion	chr15	+	52604141	-/GTCATTTTT	hsa-miR-4509	52604137	52604142	atgaagctgtttgacttccataaatattgcacatattttaataagaTTTAGTcattttttagaccatctaacagttaaatttatataacctatgattgtaattcagaag	ACUAAAGG	m6a	Created	ALL_AGO|slc5095_chr15|44|2|8|0.25|COORDS=chr15-:50391395	unknown	DEVINE_LAB,	0	dbSNP
NM_000259	MYO5A	rs63187560	insertion	chr15	+	52604141	-/GTCATTTTT	hsa-miR-4799-5p	52604136	52604141	atgaagctgtttgacttccataaatattgcacatattttaataagATTTAGtcattttttagaccatctaacagttaaatttatataacctatgattgtaattcagaag	AUCUAAAU	m6c	Created	ALL_AGO|slc5095_chr15|44|2|8|0.25|COORDS=chr15-:50391395	unknown	DEVINE_LAB,	0	dbSNP
NM_000259	MYO5A	rs63187560	insertion	chr15	+	52604141	-/GTCATTTTT	hsa-miR-5009-3p	52604136	52604141	atgaagctgtttgacttccataaatattgcacatattttaataagATTTAGtcattttttagaccatctaacagttaaatttatataacctatgattgtaattcagaag	UCCUAAAU	m6c	Created	ALL_AGO|slc5095_chr15|44|2|8|0.25|COORDS=chr15-:50391395	unknown	DEVINE_LAB,	0	dbSNP
NM_000259	MYO5A	rs63187560	insertion	chr15	+	52604141	-/GTCATTTTT	hsa-miR-1284	52604139	52604144	atgaagctgtttgacttccataaatattgcacatattttaataagattTATAGAccatctaacagttaaatttatataacctatgattgtaattcagaac	UCUAUACA	m6a	Disrupted	ALL_AGO|slc5095_chr15|44|2|8|0.25|COORDS=chr15-:50391395	unknown	DEVINE_LAB,	0	dbSNP
NM_000259	MYO5A	rs63187560	insertion	chr15	+	52604141	-/GTCATTTTT	hsa-miR-3163	52604137	52604142	atgaagctgtttgacttccataaatattgcacatattttaataagaTTTATAgaccatctaacagttaaatttatataacctatgattgtaattcagaac	UAUAAAAU	m6a	Disrupted	ALL_AGO|slc5095_chr15|44|2|8|0.25|COORDS=chr15-:50391395	unknown	DEVINE_LAB,	0	dbSNP
NM_000259	MYO5A	rs63187560	insertion	chr15	+	52604141	-/GTCATTTTT	hsa-miR-340-5p	52604137	52604142	atgaagctgtttgacttccataaatattgcacatattttaataagaTTTATAgaccatctaacagttaaatttatataacctatgattgtaattcagaac	UUAUAAAG	m6b	Disrupted	ALL_AGO|slc5095_chr15|44|2|8|0.25|COORDS=chr15-:50391395	unknown	DEVINE_LAB,	0	dbSNP
NM_000259	MYO5A	rs63187560	insertion	chr15	+	52604141	-/GTCATTTTT	hsa-miR-601	52604141	52604147	atgaagctgtttgacttccataaatattgcacatattttaataagatttaTAGACCAtctaacagttaaatttatataacctatgattgtaattcagaac	UGGUCUAG	m7a	Disrupted	ALL_AGO|slc5095_chr15|44|2|8|0.25|COORDS=chr15-:50391395	unknown	DEVINE_LAB,	0	dbSNP
NM_000259	MYO5A	rs63187560	insertion	chr15	+	52604141	-/GTCATTTTT	hsa-miR-4796-5p	52604139	52604145	atgaagctgtttgacttccataaatattgcacatattttaataagattTATAGACcatctaacagttaaatttatataacctatgattgtaattcagaac	UGUCUAUA	m7b	Disrupted	ALL_AGO|slc5095_chr15|44|2|8|0.25|COORDS=chr15-:50391395	unknown	DEVINE_LAB,	0	dbSNP
NM_001105539	ZBTB10	rs60732402	insertion	chr8	+	81433025	-/CTAAA	hsa-miR-3591-5p	81433024	81433029	tctcaaaaatcttacaaataaaattctgagaagctttattattctataaACTAAAttcttcagggtacaaagggtgacatattgaggtgaaattgtcagatttagtccctgtttcctcaatgtacat	UUUAGUGU	m6a	Created	ALL_AGO|slc2856_chr8|53|4|5|0.80|COORDS=chr8+:81595564	unknown	HGSV,	0	dbSNP
NM_001105539	ZBTB10	rs60732402	insertion	chr8	+	81433025	-/CTAAA	hsa-miR-32-3p	81433025	81433031	tctcaaaaatcttacaaataaaattctgagaagctttattattctataaaCTAAATTcttcagggtacaaagggtgacatattgaggtgaaattgtcagatttagtccctgtttcctcaatgtacat	CAAUUUAG	m7b	Created	ALL_AGO|slc2856_chr8|53|4|5|0.80|COORDS=chr8+:81595564	unknown	HGSV,	0	dbSNP
NM_001105539	ZBTB10	rs60732402	insertion	chr8	+	81433025	-/CTAAA	hsa-miR-219-2-3p	81433023	81433028	tctcaaaaatcttacaaataaaattctgagaagctttattattctataAATTCTtcagggtacaaagggtgacatattgaggtgaaattgtcagatttac	AGAAUUGU	m6a	Disrupted	ALL_AGO|slc2856_chr8|53|4|5|0.80|COORDS=chr8+:81595564	unknown	HGSV,	0	dbSNP
NM_001105539	ZBTB10	rs60732402	insertion	chr8	+	81433025	-/CTAAA	hsa-miR-2964a-3p	81433023	81433028	tctcaaaaatcttacaaataaaattctgagaagctttattattctataAATTCTtcagggtacaaagggtgacatattgaggtgaaattgtcagatttac	AGAAUUGC	m6a	Disrupted	ALL_AGO|slc2856_chr8|53|4|5|0.80|COORDS=chr8+:81595564	unknown	HGSV,	0	dbSNP
NM_001105539	ZBTB10	rs60732402	insertion	chr8	+	81433025	-/CTAAA	hsa-miR-4511	81433025	81433030	tctcaaaaatcttacaaataaaattctgagaagctttattattctataaaTTCTTCagggtacaaagggtgacatattgaggtgaaattgtcagatttac	GAAGAACU	m6a	Disrupted	ALL_AGO|slc2856_chr8|53|4|5|0.80|COORDS=chr8+:81595564	unknown	HGSV,	0	dbSNP
NM_001105539	ZBTB10	rs60732402	insertion	chr8	+	81433025	-/CTAAA	hsa-miR-4699-3p	81433021	81433026	tctcaaaaatcttacaaataaaattctgagaagctttattattctaTAAATTcttcagggtacaaagggtgacatattgaggtgaaattgtcagatttac	AAUUUACU	m6a	Disrupted	ALL_AGO|slc2856_chr8|53|4|5|0.80|COORDS=chr8+:81595564	unknown	HGSV,	0	dbSNP
NM_001105539	ZBTB10	rs60732402	insertion	chr8	+	81433025	-/CTAAA	hsa-miR-3185	81433025	81433030	tctcaaaaatcttacaaataaaattctgagaagctttattattctataaaTTCTTCagggtacaaagggtgacatattgaggtgaaattgtcagatttac	AGAAGAAG	m6b	Disrupted	ALL_AGO|slc2856_chr8|53|4|5|0.80|COORDS=chr8+:81595564	unknown	HGSV,	0	dbSNP
NM_001105539	ZBTB10	rs60732402	insertion	chr8	+	81433025	-/CTAAA	hsa-miR-186-5p	81433024	81433029	tctcaaaaatcttacaaataaaattctgagaagctttattattctataaATTCTTcagggtacaaagggtgacatattgaggtgaaattgtcagatttac	CAAAGAAU	m6c	Disrupted	ALL_AGO|slc2856_chr8|53|4|5|0.80|COORDS=chr8+:81595564	unknown	HGSV,	0	dbSNP
NM_001105539	ZBTB10	rs60732402	insertion	chr8	+	81433025	-/CTAAA	hsa-miR-4729	81433020	81433025	tctcaaaaatcttacaaataaaattctgagaagctttattattctATAAATtcttcagggtacaaagggtgacatattgaggtgaaattgtcagatttac	UCAUUUAU	m6c	Disrupted	ALL_AGO|slc2856_chr8|53|4|5|0.80|COORDS=chr8+:81595564	unknown	HGSV,	0	dbSNP
NM_005115	MVP	rs58807414	deletion	chr16	+	29833655	-/A	hsa-miR-4275	29833655	29833660	tgttctgtctcgaaaagttcctaaaactgtgctgctttaaaaaaaaaaaaGTAATTtatgagacacattctcaatttccattaatcatctcctaaaggggg	CCAAUUAC	m6c	Created	ALL_AGO|slc1695_chr16|49|26|85|0.31|COORDS=chr16+:29741115	unknown	HGSV,	0	dbSNP
NM_005115	MVP	rs58807414	deletion	chr16	+	29833655	-/A	hsa-miR-129-5p	29833651	29833656	tgttctgtctcgaaaagttcctaaaactgtgctgctttaaaaaaaaAAAAAGtaatttatgagacacattctcaatttccattaatcatctcctaaagggg	CUUUUUGC	m6a	Disrupted	ALL_AGO|slc1695_chr16|49|26|85|0.31|COORDS=chr16+:29741115	unknown	HGSV,	0	dbSNP
NM_005115	MVP	rs58807414	deletion	chr16	+	29833655	-/A	hsa-miR-5003-3p	29833652	29833658	tgttctgtctcgaaaagttcctaaaactgtgctgctttaaaaaaaaaAAAAGTAatttatgagacacattctcaatttccattaatcatctcctaaagggg	UACUUUUC	m7a	Disrupted	ALL_AGO|slc1695_chr16|49|26|85|0.31|COORDS=chr16+:29741115	unknown	HGSV,	0	dbSNP
NM_018004	TMEM45A	rs5851215	deletion	chr3	+	100296072	-/A	hsa-miR-2964a-5p	100296067	100296072	ttctttttagctttgaaaatattttgggtgatactttcattttgcACATCTgcacatcatggtattcaggggctagagtgatttttttccagattatctta	AGAUGUCC	m6a	Created	ALL_AGO|slc3629_chr3|50|3|6|0.50|COORDS=chr3+:101778731	unknown	ABI,DEVINE_LAB,	0	dbSNP
NM_018004	TMEM45A	rs5851215	deletion	chr3	+	100296072	-/A	hsa-miR-3171	100296067	100296072	ttctttttagctttgaaaatattttgggtgatactttcattttgcACATCTgcacatcatggtattcaggggctagagtgatttttttccagattatctta	AGAUGUAU	m6a	Created	ALL_AGO|slc3629_chr3|50|3|6|0.50|COORDS=chr3+:101778731	unknown	ABI,DEVINE_LAB,	0	dbSNP
NM_018004	TMEM45A	rs5851215	deletion	chr3	+	100296072	-/A	hsa-miR-1245b-3p	100296068	100296073	ttctttttagctttgaaaatattttgggtgatactttcattttgcaCATCTGcacatcatggtattcaggggctagagtgatttttttccagattatctta	UCAGAUGA	m6b	Created	ALL_AGO|slc3629_chr3|50|3|6|0.50|COORDS=chr3+:101778731	unknown	ABI,DEVINE_LAB,	0	dbSNP
NM_018004	TMEM45A	rs5851215	deletion	chr3	+	100296072	-/A	hsa-miR-143-5p	100296071	100296076	ttctttttagctttgaaaatattttgggtgatactttcattttgcacatCTGCACatcatggtattcaggggctagagtgatttttttccagattatctta	GGUGCAGU	m6b	Created	ALL_AGO|slc3629_chr3|50|3|6|0.50|COORDS=chr3+:101778731	unknown	ABI,DEVINE_LAB,	0	dbSNP
NM_018004	TMEM45A	rs5851215	deletion	chr3	+	100296072	-/A	hsa-miR-3678-3p	100296070	100296075	ttctttttagctttgaaaatattttgggtgatactttcattttgcacaTCTGCAcatcatggtattcaggggctagagtgatttttttccagattatctta	CUGCAGAG	m6b	Created	ALL_AGO|slc3629_chr3|50|3|6|0.50|COORDS=chr3+:101778731	unknown	ABI,DEVINE_LAB,	0	dbSNP
NM_018004	TMEM45A	rs5851215	deletion	chr3	+	100296072	-/A	hsa-miR-3158-5p	100296070	100296075	ttctttttagctttgaaaatattttgggtgatactttcattttgcacaTCTGCAcatcatggtattcaggggctagagtgatttttttccagattatctta	CCUGCAGA	m6c	Created	ALL_AGO|slc3629_chr3|50|3|6|0.50|COORDS=chr3+:101778731	unknown	ABI,DEVINE_LAB,	0	dbSNP
NM_018004	TMEM45A	rs5851215	deletion	chr3	+	100296072	-/A	hsa-miR-5683	100296068	100296073	ttctttttagctttgaaaatattttgggtgatactttcattttgcaCATCTGcacatcatggtattcaggggctagagtgatttttttccagattatctta	UACAGAUG	m6c	Created	ALL_AGO|slc3629_chr3|50|3|6|0.50|COORDS=chr3+:101778731	unknown	ABI,DEVINE_LAB,	0	dbSNP
NM_018004	TMEM45A	rs5851215	deletion	chr3	+	100296072	-/A	hsa-miR-3944-5p	100296071	100296077	ttctttttagctttgaaaatattttgggtgatactttcattttgcacatCTGCACAtcatggtattcaggggctagagtgatttttttccagattatctta	UGUGCAGC	m7a	Created	ALL_AGO|slc3629_chr3|50|3|6|0.50|COORDS=chr3+:101778731	unknown	ABI,DEVINE_LAB,	0	dbSNP
NM_018004	TMEM45A	rs5851215	deletion	chr3	+	100296072	-/A	hsa-miR-576-3p	100296066	100296072	ttctttttagctttgaaaatattttgggtgatactttcattttgCACATCTgcacatcatggtattcaggggctagagtgatttttttccagattatctta	AAGAUGUG	m7b	Created	ALL_AGO|slc3629_chr3|50|3|6|0.50|COORDS=chr3+:101778731	unknown	ABI,DEVINE_LAB,	0	dbSNP
NM_018004	TMEM45A	rs5851215	deletion	chr3	+	100296072	-/A	hsa-miR-33a-5p	100296072	100296077	ttctttttagctttgaaaatattttgggtgatactttcattttgcacatcATGCACatcatggtattcaggggctagagtgatttttttccagattatcta	GUGCAUUG	m6a	Disrupted	ALL_AGO|slc3629_chr3|50|3|6|0.50|COORDS=chr3+:101778731	unknown	ABI,DEVINE_LAB,	0	dbSNP
NM_018004	TMEM45A	rs5851215	deletion	chr3	+	100296072	-/A	hsa-miR-33b-5p	100296072	100296077	ttctttttagctttgaaaatattttgggtgatactttcattttgcacatcATGCACatcatggtattcaggggctagagtgatttttttccagattatcta	GUGCAUUG	m6a	Disrupted	ALL_AGO|slc3629_chr3|50|3|6|0.50|COORDS=chr3+:101778731	unknown	ABI,DEVINE_LAB,	0	dbSNP
NM_018004	TMEM45A	rs5851215	deletion	chr3	+	100296072	-/A	hsa-miR-1272	100296068	100296073	ttctttttagctttgaaaatattttgggtgatactttcattttgcaCATCATgcacatcatggtattcaggggctagagtgatttttttccagattatcta	GAUGAUGA	m6b	Disrupted	ALL_AGO|slc3629_chr3|50|3|6|0.50|COORDS=chr3+:101778731	unknown	ABI,DEVINE_LAB,	0	dbSNP
NM_018004	TMEM45A	rs5851215	deletion	chr3	+	100296072	-/A	hsa-miR-1322	100296068	100296073	ttctttttagctttgaaaatattttgggtgatactttcattttgcaCATCATgcacatcatggtattcaggggctagagtgatttttttccagattatcta	GAUGAUGC	m6b	Disrupted	ALL_AGO|slc3629_chr3|50|3|6|0.50|COORDS=chr3+:101778731	unknown	ABI,DEVINE_LAB,	0	dbSNP
NM_018004	TMEM45A	rs5851215	deletion	chr3	+	100296072	-/A	hsa-miR-4666b	100296071	100296076	ttctttttagctttgaaaatattttgggtgatactttcattttgcacatCATGCAcatcatggtattcaggggctagagtgatttttttccagattatcta	UUGCAUGU	m6b	Disrupted	ALL_AGO|slc3629_chr3|50|3|6|0.50|COORDS=chr3+:101778731	unknown	ABI,DEVINE_LAB,	0	dbSNP
NM_018004	TMEM45A	rs5851215	deletion	chr3	+	100296072	-/A	hsa-miR-433	100296069	100296074	ttctttttagctttgaaaatattttgggtgatactttcattttgcacATCATGcacatcatggtattcaggggctagagtgatttttttccagattatcta	AUCAUGAU	m6c	Disrupted	ALL_AGO|slc3629_chr3|50|3|6|0.50|COORDS=chr3+:101778731	unknown	ABI,DEVINE_LAB,	0	dbSNP
NM_018004	TMEM45A	rs5851215	deletion	chr3	+	100296072	-/A	hsa-miR-4536-3p	100296072	100296077	ttctttttagctttgaaaatattttgggtgatactttcattttgcacatcATGCACatcatggtattcaggggctagagtgatttttttccagattatcta	UCGUGCAU	m6c	Disrupted	ALL_AGO|slc3629_chr3|50|3|6|0.50|COORDS=chr3+:101778731	unknown	ABI,DEVINE_LAB,	0	dbSNP
NM_018004	TMEM45A	rs5851215	deletion	chr3	+	100296072	-/A	hsa-miR-5011-3p	100296071	100296077	ttctttttagctttgaaaatattttgggtgatactttcattttgcacatCATGCACatcatggtattcaggggctagagtgatttttttccagattatcta	GUGCAUGG	m7a	Disrupted	ALL_AGO|slc3629_chr3|50|3|6|0.50|COORDS=chr3+:101778731	unknown	ABI,DEVINE_LAB,	0	dbSNP
NM_018004	TMEM45A	rs5851215	deletion	chr3	+	100296072	-/A	hsa-miR-19a-3p	100296072	100296077	ttctttttagctttgaaaatattttgggtgatactttcattttgcacatcTGCACAtcatggtattcaggggctagagtgatttttttccagattatctta	UGUGCAAA	m6a	Created	ALL_AGO|slc3629_chr3|50|3|6|0.50|COORDS=chr3+:101778731	unknown	ABI,DEVINE_LAB,	0	dbSNP
NM_018004	TMEM45A	rs5851215	deletion	chr3	+	100296072	-/A	hsa-miR-19b-3p	100296072	100296077	ttctttttagctttgaaaatattttgggtgatactttcattttgcacatcTGCACAtcatggtattcaggggctagagtgatttttttccagattatctta	UGUGCAAA	m6a	Created	ALL_AGO|slc3629_chr3|50|3|6|0.50|COORDS=chr3+:101778731	unknown	ABI,DEVINE_LAB,	0	dbSNP
NM_001206	KLF9	rs58257166	deletion	chr9	+	73002532	-/A	hsa-miR-2681-5p	73002527	73002532	ggaccgagtgttgttgactttgatcttaggctacaatgtgcttttTAAAACaatgcagggagaggaaaatcagaatattgaccaaagagcagtgacttccc	GUUUUACC	m6a	Created	ALL_AGO|slc5946_chr9|67|2|5|0.40|COORDS=chr9-:72192317	unknown	HGSV,	0	dbSNP
NM_001206	KLF9	rs58257166	deletion	chr9	+	73002532	-/A	hsa-miR-1256	73002532	73002537	ggaccgagtgttgttgactttgatcttaggctacaatgtgctttttaaaaCAATGCagggagaggaaaatcagaatattgaccaaagagcagtgacttccc	AGGCAUUG	m6c	Created	ALL_AGO|slc5946_chr9|67|2|5|0.40|COORDS=chr9-:72192317	unknown	HGSV,	0	dbSNP
NM_001206	KLF9	rs58257166	deletion	chr9	+	73002532	-/A	hsa-miR-33a-5p	73002532	73002538	ggaccgagtgttgttgactttgatcttaggctacaatgtgctttttaaaaCAATGCAgggagaggaaaatcagaatattgaccaaagagcagtgacttccc	GUGCAUUG	m7b	Created	ALL_AGO|slc5946_chr9|67|2|5|0.40|COORDS=chr9-:72192317	unknown	HGSV,	0	dbSNP
NM_001206	KLF9	rs58257166	deletion	chr9	+	73002532	-/A	hsa-miR-33b-5p	73002532	73002538	ggaccgagtgttgttgactttgatcttaggctacaatgtgctttttaaaaCAATGCAgggagaggaaaatcagaatattgaccaaagagcagtgacttccc	GUGCAUUG	m7b	Created	ALL_AGO|slc5946_chr9|67|2|5|0.40|COORDS=chr9-:72192317	unknown	HGSV,	0	dbSNP
NM_001206	KLF9	rs58257166	deletion	chr9	+	73002532	-/A	hsa-miR-2052	73002529	73002534	ggaccgagtgttgttgactttgatcttaggctacaatgtgctttttaAAAACAatgcagggagaggaaaatcagaatattgaccaaagagcagtgacttcc	UGUUUUGA	m6a	Disrupted	ALL_AGO|slc5946_chr9|67|2|5|0.40|COORDS=chr9-:72192317	unknown	HGSV,	0	dbSNP
NM_001206	KLF9	rs58257166	deletion	chr9	+	73002532	-/A	hsa-miR-4307	73002529	73002534	ggaccgagtgttgttgactttgatcttaggctacaatgtgctttttaAAAACAatgcagggagaggaaaatcagaatattgaccaaagagcagtgacttcc	AAUGUUUU	m6c	Disrupted	ALL_AGO|slc5946_chr9|67|2|5|0.40|COORDS=chr9-:72192317	unknown	HGSV,	0	dbSNP
NM_001206	KLF9	rs58257166	deletion	chr9	+	73002532	-/A	hsa-miR-4445-5p	73002531	73002536	ggaccgagtgttgttgactttgatcttaggctacaatgtgctttttaaaAACAATgcagggagaggaaaatcagaatattgaccaaagagcagtgacttcc	AGAUUGUU	m6c	Disrupted	ALL_AGO|slc5946_chr9|67|2|5|0.40|COORDS=chr9-:72192317	unknown	HGSV,	0	dbSNP
NM_001206	KLF9	rs58257166	deletion	chr9	+	73002532	-/A	hsa-miR-4289	73002532	73002538	ggaccgagtgttgttgactttgatcttaggctacaatgtgctttttaaaaACAATGCagggagaggaaaatcagaatattgaccaaagagcagtgacttcc	GCAUUGUG	m7a	Disrupted	ALL_AGO|slc5946_chr9|67|2|5|0.40|COORDS=chr9-:72192317	unknown	HGSV,	0	dbSNP
NM_022474	MPP5	rs5809339	insertion	chr14	+	67800532	-/TG	hsa-miR-622	67800529	67800534	gtatgttacatttttatgaatggcaggtgttcattataatctgtattGACTGTtaaaaagtttcttcctcatgatgctaatagttttttgtatacatgggaggattgctcgaaatttattttttccg	ACAGUCUG	m6a	Created	ALL_AGO|slc2050_chr14|43|4|5|0.80|COORDS=chr14+:66870284	unknown	ABI,DEVINE_LAB,	0	dbSNP
NM_022474	MPP5	rs5809339	insertion	chr14	+	67800532	-/TG	hsa-miR-4704-3p	67800528	67800533	gtatgttacatttttatgaatggcaggtgttcattataatctgtatTGACTGttaaaaagtttcttcctcatgatgctaatagttttttgtatacatgggaggattgctcgaaatttattttttccg	UCAGUCAC	m6b	Created	ALL_AGO|slc2050_chr14|43|4|5|0.80|COORDS=chr14+:66870284	unknown	ABI,DEVINE_LAB,	0	dbSNP
NM_022474	MPP5	rs5809339	insertion	chr14	+	67800532	-/TG	hsa-miR-4709-5p	67800530	67800535	gtatgttacatttttatgaatggcaggtgttcattataatctgtattgACTGTTaaaaagtttcttcctcatgatgctaatagttttttgtatacatgggaggattgctcgaaatttattttttccg	ACAACAGU	m6c	Created	ALL_AGO|slc2050_chr14|43|4|5|0.80|COORDS=chr14+:66870284	unknown	ABI,DEVINE_LAB,	0	dbSNP
NM_022474	MPP5	rs5809339	insertion	chr14	+	67800532	-/TG	hsa-miR-132-3p	67800529	67800536	gtatgttacatttttatgaatggcaggtgttcattataatctgtattGACTGTTAaaaagtttcttcctcatgatgctaatagttttttgtatacatgggaggattgctcgaaatttattttttccg	UAACAGUC	m8a	Created	ALL_AGO|slc2050_chr14|43|4|5|0.80|COORDS=chr14+:66870284	unknown	ABI,DEVINE_LAB,	0	dbSNP
NM_022474	MPP5	rs5809339	insertion	chr14	+	67800532	-/TG	hsa-miR-212-3p	67800529	67800536	gtatgttacatttttatgaatggcaggtgttcattataatctgtattGACTGTTAaaaagtttcttcctcatgatgctaatagttttttgtatacatgggaggattgctcgaaatttattttttccg	UAACAGUC	m8a	Created	ALL_AGO|slc2050_chr14|43|4|5|0.80|COORDS=chr14+:66870284	unknown	ABI,DEVINE_LAB,	0	dbSNP
NM_022474	MPP5	rs5809339	insertion	chr14	+	67800532	-/TG	hsa-miR-224-5p	67800528	67800533	gtatgttacatttttatgaatggcaggtgttcattataatctgtatTGACTTaaaaagtttcttcctcatgatgctaatagttttttgtatacatgggag	CAAGUCAC	m6b	Disrupted	ALL_AGO|slc2050_chr14|43|4|5|0.80|COORDS=chr14+:66870284	unknown	ABI,DEVINE_LAB,	0	dbSNP
NM_022474	MPP5	rs5809339	insertion	chr14	+	67800532	-/TG	hsa-miR-194-5p	67800531	67800536	gtatgttacatttttatgaatggcaggtgttcattataatctgtattgaCTGTTAaaaagtttcttcctcatgatgctaatagttttttgtatacatgggaggattgctcgaaatttattttttccg	UGUAACAG	m6c	Created	ALL_AGO|slc2050_chr14|43|4|5|0.80|COORDS=chr14+:66870284	unknown	ABI,DEVINE_LAB,	0	dbSNP
NM_022474	MPP5	rs5809339	insertion	chr14	+	67800532	-/TG	hsa-miR-302c-5p	67800532	67800538	gtatgttacatttttatgaatggcaggtgttcattataatctgtattgacTGTTAAAaagtttcttcctcatgatgctaatagttttttgtatacatgggaggattgctcgaaatttattttttccg	UUUAACAU	m7a	Created	ALL_AGO|slc2050_chr14|43|4|5|0.80|COORDS=chr14+:66870284	unknown	ABI,DEVINE_LAB,	0	dbSNP
NM_022474	MPP5	rs5809339	insertion	chr14	+	67800532	-/TG	hsa-miR-3658	67800531	67800536	gtatgttacatttttatgaatggcaggtgttcattataatctgtattgaCTTAAAaagtttcttcctcatgatgctaatagttttttgtatacatgggag	UUUAAGAA	m6a	Disrupted	ALL_AGO|slc2050_chr14|43|4|5|0.80|COORDS=chr14+:66870284	unknown	ABI,DEVINE_LAB,	0	dbSNP
NM_022474	MPP5	rs5809339	insertion	chr14	+	67800532	-/TG	hsa-miR-4503	67800531	67800536	gtatgttacatttttatgaatggcaggtgttcattataatctgtattgaCTTAAAaagtttcttcctcatgatgctaatagttttttgtatacatgggag	UUUAAGCA	m6a	Disrupted	ALL_AGO|slc2050_chr14|43|4|5|0.80|COORDS=chr14+:66870284	unknown	ABI,DEVINE_LAB,	0	dbSNP
NM_001001330	REEP3	rs57254958	insertion	chr10	+	65383559	-/GT	hsa-miR-4731-3p	65383554	65383559	atatatatgtgtgtgtgtgtgtgtgtgtgtgtgtgtgtgtgtgtgTGTGTGtatttggctaaaaaattatactgccaaaattactgattataaatacttgagacttcaattatatcaggggccctga	CACACAAG	m6a	Created	ALL_AGO|slc2437_chr10|52|2|9|0.22|COORDS=chr10+:65053562	unknown	HGSV,	0	dbSNP
NM_001001330	REEP3	rs57254958	insertion	chr10	+	65383559	-/GT	hsa-miR-4789-3p	65383554	65383559	atatatatgtgtgtgtgtgtgtgtgtgtgtgtgtgtgtgtgtgtgTGTGTGtatttggctaaaaaattatactgccaaaattactgattataaatacttgagacttcaattatatcaggggccctga	CACACAUA	m6a	Created	ALL_AGO|slc2437_chr10|52|2|9|0.22|COORDS=chr10+:65053562	unknown	HGSV,	0	dbSNP
NM_001001330	REEP3	rs57254958	insertion	chr10	+	65383559	-/GT	hsa-miR-329	65383555	65383560	atatatatgtgtgtgtgtgtgtgtgtgtgtgtgtgtgtgtgtgtgtGTGTGTatttggctaaaaaattatactgccaaaattactgattataaatacttgagacttcaattatatcaggggccctga	AACACACC	m6b	Created	ALL_AGO|slc2437_chr10|52|2|9|0.22|COORDS=chr10+:65053562	unknown	HGSV,	0	dbSNP
NM_001001330	REEP3	rs57254958	insertion	chr10	+	65383559	-/GT	hsa-miR-362-3p	65383555	65383560	atatatatgtgtgtgtgtgtgtgtgtgtgtgtgtgtgtgtgtgtgtGTGTGTatttggctaaaaaattatactgccaaaattactgattataaatacttgagacttcaattatatcaggggccctga	AACACACC	m6b	Created	ALL_AGO|slc2437_chr10|52|2|9|0.22|COORDS=chr10+:65053562	unknown	HGSV,	0	dbSNP
NM_001001330	REEP3	rs57254958	insertion	chr10	+	65383559	-/GT	hsa-miR-377-3p	65383554	65383559	atatatatgtgtgtgtgtgtgtgtgtgtgtgtgtgtgtgtgtgtgTGTGTGtatttggctaaaaaattatactgccaaaattactgattataaatacttgagacttcaattatatcaggggccctga	AUCACACA	m6c	Created	ALL_AGO|slc2437_chr10|52|2|9|0.22|COORDS=chr10+:65053562	unknown	HGSV,	0	dbSNP
NM_001001330	REEP3	rs57254958	insertion	chr10	+	65383559	-/GT	hsa-miR-603	65383553	65383559	atatatatgtgtgtgtgtgtgtgtgtgtgtgtgtgtgtgtgtgtGTGTGTGtatttggctaaaaaattatactgccaaaattactgattataaatacttgagacttcaattatatcaggggccctga	CACACACU	m7a	Created	ALL_AGO|slc2437_chr10|52|2|9|0.22|COORDS=chr10+:65053562	unknown	HGSV,	0	dbSNP
NM_001001330	REEP3	rs57254958	insertion	chr10	+	65383559	-/GT	hsa-miR-4801	65383554	65383559	atatatatgtgtgtgtgtgtgtgtgtgtgtgtgtgtgtgtgtgtgTGTGTAtttggctaaaaaattatactgccaaaattactgattataaatacttgac	UACACAAG	m6a	Disrupted	ALL_AGO|slc2437_chr10|52|2|9|0.22|COORDS=chr10+:65053562	unknown	HGSV,	0	dbSNP
NM_001001330	REEP3	rs57254958	insertion	chr10	+	65383559	-/GT	hsa-miR-4672	65383554	65383559	atatatatgtgtgtgtgtgtgtgtgtgtgtgtgtgtgtgtgtgtgTGTGTAtttggctaaaaaattatactgccaaaattactgattataaatacttgac	UUACACAG	m6b	Disrupted	ALL_AGO|slc2437_chr10|52|2|9|0.22|COORDS=chr10+:65053562	unknown	HGSV,	0	dbSNP
NM_001001330	REEP3	rs57254958	insertion	chr10	+	65383559	-/GT	hsa-miR-4789-5p	65383555	65383560	atatatatgtgtgtgtgtgtgtgtgtgtgtgtgtgtgtgtgtgtgtGTGTATttggctaaaaaattatactgccaaaattactgattataaatacttgac	GUAUACAC	m6c	Disrupted	ALL_AGO|slc2437_chr10|52|2|9|0.22|COORDS=chr10+:65053562	unknown	HGSV,	0	dbSNP
NM_001001330	REEP3	rs57254958	insertion	chr10	+	65383559	-/GT	hsa-miR-466	65383554	65383560	atatatatgtgtgtgtgtgtgtgtgtgtgtgtgtgtgtgtgtgtgTGTGTATttggctaaaaaattatactgccaaaattactgattataaatacttgac	AUACACAU	m7a	Disrupted	ALL_AGO|slc2437_chr10|52|2|9|0.22|COORDS=chr10+:65053562	unknown	HGSV,	0	dbSNP
NM_001001330	REEP3	rs57254958	insertion	chr10	+	65383559	-/GT	hsa-miR-3941	65383553	65383559	atatatatgtgtgtgtgtgtgtgtgtgtgtgtgtgtgtgtgtgtGTGTGTAtttggctaaaaaattatactgccaaaattactgattataaatacttgac	UUACACAC	m7b	Disrupted	ALL_AGO|slc2437_chr10|52|2|9|0.22|COORDS=chr10+:65053562	unknown	HGSV,	0	dbSNP
NM_001001330	REEP3	rs57254958	insertion	chr10	+	65383559	-/GT	hsa-miR-4762-5p	65383559	65383564	atatatatgtgtgtgtgtgtgtgtgtgtgtgtgtgtgtgtgtgtgtgtgtATTTGGctaaaaaattatactgccaaaattactgattataaatacttgac	CCAAAUCU	m6a	Disrupted	ALL_AGO|slc2437_chr10|52|2|9|0.22|COORDS=chr10+:65053562	unknown	HGSV,	0	dbSNP
NM_001001330	REEP3	rs57254958	insertion	chr10	+	65383559	-/GT	hsa-miR-5692a	65383558	65383563	atatatatgtgtgtgtgtgtgtgtgtgtgtgtgtgtgtgtgtgtgtgtgTATTTGgctaaaaaattatactgccaaaattactgattataaatacttgac	CAAAUAAU	m6a	Disrupted	ALL_AGO|slc2437_chr10|52|2|9|0.22|COORDS=chr10+:65053562	unknown	HGSV,	0	dbSNP
NM_001001330	REEP3	rs57254958	insertion	chr10	+	65383559	-/GT	hsa-miR-3671	65383558	65383563	atatatatgtgtgtgtgtgtgtgtgtgtgtgtgtgtgtgtgtgtgtgtgTATTTGgctaaaaaattatactgccaaaattactgattataaatacttgac	AUCAAAUA	m6c	Disrupted	ALL_AGO|slc2437_chr10|52|2|9|0.22|COORDS=chr10+:65053562	unknown	HGSV,	0	dbSNP
NM_001001330	REEP3	rs57254958	insertion	chr10	+	65383559	-/GT	hsa-miR-374c-5p	65383556	65383561	atatatatgtgtgtgtgtgtgtgtgtgtgtgtgtgtgtgtgtgtgtgTGTATTtggctaaaaaattatactgccaaaattactgattataaatacttgac	AUAAUACA	m6c	Disrupted	ALL_AGO|slc2437_chr10|52|2|9|0.22|COORDS=chr10+:65053562	unknown	HGSV,	0	dbSNP
NM_001001330	REEP3	rs57254958	insertion	chr10	+	65383559	-/GT	hsa-miR-655	65383556	65383561	atatatatgtgtgtgtgtgtgtgtgtgtgtgtgtgtgtgtgtgtgtgTGTATTtggctaaaaaattatactgccaaaattactgattataaatacttgac	AUAAUACA	m6c	Disrupted	ALL_AGO|slc2437_chr10|52|2|9|0.22|COORDS=chr10+:65053562	unknown	HGSV,	0	dbSNP
NM_003934	FUBP3	rs57057097	insertion	chr9	+	133512926	-/A	hsa-miR-19a-5p	133512922	133512927	tctaatttcttgtatcttggctgtctggttttattgcatttttaaaAAAACTgaactattatgtattgtaatgaatgatgtgaattctgaactgagacag	AGUUUUGC	m6a	Disrupted	ALL_AGO|slc3605_chr9|53|4|5|0.80|COORDS=chr9+:132502738	unknown	HGSV,	0	dbSNP
NM_003934	FUBP3	rs57057097	insertion	chr9	+	133512926	-/A	hsa-miR-19b-1-5p	133512922	133512927	tctaatttcttgtatcttggctgtctggttttattgcatttttaaaAAAACTgaactattatgtattgtaatgaatgatgtgaattctgaactgagacag	AGUUUUGC	m6a	Disrupted	ALL_AGO|slc3605_chr9|53|4|5|0.80|COORDS=chr9+:132502738	unknown	HGSV,	0	dbSNP
NM_003934	FUBP3	rs57057097	insertion	chr9	+	133512926	-/A	hsa-miR-19b-2-5p	133512922	133512927	tctaatttcttgtatcttggctgtctggttttattgcatttttaaaAAAACTgaactattatgtattgtaatgaatgatgtgaattctgaactgagacag	AGUUUUGC	m6a	Disrupted	ALL_AGO|slc3605_chr9|53|4|5|0.80|COORDS=chr9+:132502738	unknown	HGSV,	0	dbSNP
NM_003934	FUBP3	rs57057097	insertion	chr9	+	133512926	-/A	hsa-miR-584-3p	133512924	133512929	tctaatttcttgtatcttggctgtctggttttattgcatttttaaaaaAACTGAactattatgtattgtaatgaatgatgtgaattctgaactgagacag	UCAGUUCC	m6a	Disrupted	ALL_AGO|slc3605_chr9|53|4|5|0.80|COORDS=chr9+:132502738	unknown	HGSV,	0	dbSNP
NM_003934	FUBP3	rs57057097	insertion	chr9	+	133512926	-/A	hsa-miR-223-3p	133512924	133512929	tctaatttcttgtatcttggctgtctggttttattgcatttttaaaaaAACTGAactattatgtattgtaatgaatgatgtgaattctgaactgagacag	UGUCAGUU	m6c	Disrupted	ALL_AGO|slc3605_chr9|53|4|5|0.80|COORDS=chr9+:132502738	unknown	HGSV,	0	dbSNP
NM_003934	FUBP3	rs57057097	insertion	chr9	+	133512926	-/A	hsa-miR-30a-3p	133512925	133512930	tctaatttcttgtatcttggctgtctggttttattgcatttttaaaaaaACTGAActattatgtattgtaatgaatgatgtgaattctgaactgagacag	CUUUCAGU	m6c	Disrupted	ALL_AGO|slc3605_chr9|53|4|5|0.80|COORDS=chr9+:132502738	unknown	HGSV,	0	dbSNP
NM_003934	FUBP3	rs57057097	insertion	chr9	+	133512926	-/A	hsa-miR-30d-3p	133512925	133512930	tctaatttcttgtatcttggctgtctggttttattgcatttttaaaaaaACTGAActattatgtattgtaatgaatgatgtgaattctgaactgagacag	CUUUCAGU	m6c	Disrupted	ALL_AGO|slc3605_chr9|53|4|5|0.80|COORDS=chr9+:132502738	unknown	HGSV,	0	dbSNP
NM_003934	FUBP3	rs57057097	insertion	chr9	+	133512926	-/A	hsa-miR-30e-3p	133512925	133512930	tctaatttcttgtatcttggctgtctggttttattgcatttttaaaaaaACTGAActattatgtattgtaatgaatgatgtgaattctgaactgagacag	CUUUCAGU	m6c	Disrupted	ALL_AGO|slc3605_chr9|53|4|5|0.80|COORDS=chr9+:132502738	unknown	HGSV,	0	dbSNP
NM_003934	FUBP3	rs57057097	insertion	chr9	+	133512926	-/A	hsa-miR-4328	133512922	133512928	tctaatttcttgtatcttggctgtctggttttattgcatttttaaaAAAACTGaactattatgtattgtaatgaatgatgtgaattctgaactgagacag	CCAGUUUU	m7b	Disrupted	ALL_AGO|slc3605_chr9|53|4|5|0.80|COORDS=chr9+:132502738	unknown	HGSV,	0	dbSNP
NM_003934	FUBP3	rs57057097	insertion	chr9	+	133512926	-/A	hsa-miR-5000-5p	133512926	133512932	tctaatttcttgtatcttggctgtctggttttattgcatttttaaaaaaaCTGAACTattatgtattgtaatgaatgatgtgaattctgaactgagacag	CAGUUCAG	m7b	Disrupted	ALL_AGO|slc3605_chr9|53|4|5|0.80|COORDS=chr9+:132502738	unknown	HGSV,	0	dbSNP
NM_001080425	BEX4	rs56828041	insertion	chrX	+	102472075	-/GT	hsa-miR-4731-3p	102472070	102472075	agtgccattggtgtgtgtgtacgtaactatatacatatgtgtgtgTGTGTGtatatatataatgtgtcataaccgtaaacaataaacaatatcaagataaaaatcgcgtaatcaagtttcttcctga	CACACAAG	m6a	Created	ALL_AGO|slc2753_chrX|49|12|28|0.43|COORDS=chrX+:102358721	unknown	HGSV,	0	dbSNP
NM_001080425	BEX4	rs56828041	insertion	chrX	+	102472075	-/GT	hsa-miR-4789-3p	102472070	102472075	agtgccattggtgtgtgtgtacgtaactatatacatatgtgtgtgTGTGTGtatatatataatgtgtcataaccgtaaacaataaacaatatcaagataaaaatcgcgtaatcaagtttcttcctga	CACACAUA	m6a	Created	ALL_AGO|slc2753_chrX|49|12|28|0.43|COORDS=chrX+:102358721	unknown	HGSV,	0	dbSNP
NM_001080425	BEX4	rs56828041	insertion	chrX	+	102472075	-/GT	hsa-miR-329	102472071	102472076	agtgccattggtgtgtgtgtacgtaactatatacatatgtgtgtgtGTGTGTatatatataatgtgtcataaccgtaaacaataaacaatatcaagataaaaatcgcgtaatcaagtttcttcctga	AACACACC	m6b	Created	ALL_AGO|slc2753_chrX|49|12|28|0.43|COORDS=chrX+:102358721	unknown	HGSV,	0	dbSNP
NM_001080425	BEX4	rs56828041	insertion	chrX	+	102472075	-/GT	hsa-miR-362-3p	102472071	102472076	agtgccattggtgtgtgtgtacgtaactatatacatatgtgtgtgtGTGTGTatatatataatgtgtcataaccgtaaacaataaacaatatcaagataaaaatcgcgtaatcaagtttcttcctga	AACACACC	m6b	Created	ALL_AGO|slc2753_chrX|49|12|28|0.43|COORDS=chrX+:102358721	unknown	HGSV,	0	dbSNP
NM_001080425	BEX4	rs56828041	insertion	chrX	+	102472075	-/GT	hsa-miR-377-3p	102472070	102472075	agtgccattggtgtgtgtgtacgtaactatatacatatgtgtgtgTGTGTGtatatatataatgtgtcataaccgtaaacaataaacaatatcaagataaaaatcgcgtaatcaagtttcttcctga	AUCACACA	m6c	Created	ALL_AGO|slc2753_chrX|49|12|28|0.43|COORDS=chrX+:102358721	unknown	HGSV,	0	dbSNP
NM_001080425	BEX4	rs56828041	insertion	chrX	+	102472075	-/GT	hsa-miR-603	102472069	102472075	agtgccattggtgtgtgtgtacgtaactatatacatatgtgtgtGTGTGTGtatatatataatgtgtcataaccgtaaacaataaacaatatcaagataaaaatcgcgtaatcaagtttcttcctga	CACACACU	m7a	Created	ALL_AGO|slc2753_chrX|49|12|28|0.43|COORDS=chrX+:102358721	unknown	HGSV,	0	dbSNP
NM_001080425	BEX4	rs56828041	insertion	chrX	+	102472075	-/GT	hsa-miR-300	102472072	102472077	agtgccattggtgtgtgtgtacgtaactatatacatatgtgtgtgtgTGTATAtatataatgtgtcataaccgtaaacaataaacaatatcaagataaat	UAUACAAG	m6a	Disrupted	ALL_AGO|slc2753_chrX|49|12|28|0.43|COORDS=chrX+:102358721	unknown	HGSV,	0	dbSNP
NM_001080425	BEX4	rs56828041	insertion	chrX	+	102472075	-/GT	hsa-miR-3144-3p	102472073	102472078	agtgccattggtgtgtgtgtacgtaactatatacatatgtgtgtgtgtGTATATatataatgtgtcataaccgtaaacaataaacaatatcaagataaat	AUAUACCU	m6a	Disrupted	ALL_AGO|slc2753_chrX|49|12|28|0.43|COORDS=chrX+:102358721	unknown	HGSV,	0	dbSNP
NM_001080425	BEX4	rs56828041	insertion	chrX	+	102472075	-/GT	hsa-miR-381	102472072	102472077	agtgccattggtgtgtgtgtacgtaactatatacatatgtgtgtgtgTGTATAtatataatgtgtcataaccgtaaacaataaacaatatcaagataaat	UAUACAAG	m6a	Disrupted	ALL_AGO|slc2753_chrX|49|12|28|0.43|COORDS=chrX+:102358721	unknown	HGSV,	0	dbSNP
NM_001080425	BEX4	rs56828041	insertion	chrX	+	102472075	-/GT	hsa-miR-4801	102472070	102472075	agtgccattggtgtgtgtgtacgtaactatatacatatgtgtgtgTGTGTAtatatataatgtgtcataaccgtaaacaataaacaatatcaagataaat	UACACAAG	m6a	Disrupted	ALL_AGO|slc2753_chrX|49|12|28|0.43|COORDS=chrX+:102358721	unknown	HGSV,	0	dbSNP
NM_001080425	BEX4	rs56828041	insertion	chrX	+	102472075	-/GT	hsa-let-7a-3p	102472072	102472077	agtgccattggtgtgtgtgtacgtaactatatacatatgtgtgtgtgTGTATAtatataatgtgtcataaccgtaaacaataaacaatatcaagataaat	CUAUACAA	m6b	Disrupted	ALL_AGO|slc2753_chrX|49|12|28|0.43|COORDS=chrX+:102358721	unknown	HGSV,	0	dbSNP
NM_001080425	BEX4	rs56828041	insertion	chrX	+	102472075	-/GT	hsa-let-7b-3p	102472072	102472077	agtgccattggtgtgtgtgtacgtaactatatacatatgtgtgtgtgTGTATAtatataatgtgtcataaccgtaaacaataaacaatatcaagataaat	CUAUACAA	m6b	Disrupted	ALL_AGO|slc2753_chrX|49|12|28|0.43|COORDS=chrX+:102358721	unknown	HGSV,	0	dbSNP
NM_001080425	BEX4	rs56828041	insertion	chrX	+	102472075	-/GT	hsa-let-7f-1-3p	102472072	102472077	agtgccattggtgtgtgtgtacgtaactatatacatatgtgtgtgtgTGTATAtatataatgtgtcataaccgtaaacaataaacaatatcaagataaat	CUAUACAA	m6b	Disrupted	ALL_AGO|slc2753_chrX|49|12|28|0.43|COORDS=chrX+:102358721	unknown	HGSV,	0	dbSNP
NM_001080425	BEX4	rs56828041	insertion	chrX	+	102472075	-/GT	hsa-let-7f-2-3p	102472072	102472077	agtgccattggtgtgtgtgtacgtaactatatacatatgtgtgtgtgTGTATAtatataatgtgtcataaccgtaaacaataaacaatatcaagataaat	CUAUACAG	m6b	Disrupted	ALL_AGO|slc2753_chrX|49|12|28|0.43|COORDS=chrX+:102358721	unknown	HGSV,	0	dbSNP
NM_001080425	BEX4	rs56828041	insertion	chrX	+	102472075	-/GT	hsa-miR-4672	102472070	102472075	agtgccattggtgtgtgtgtacgtaactatatacatatgtgtgtgTGTGTAtatatataatgtgtcataaccgtaaacaataaacaatatcaagataaat	UUACACAG	m6b	Disrupted	ALL_AGO|slc2753_chrX|49|12|28|0.43|COORDS=chrX+:102358721	unknown	HGSV,	0	dbSNP
NM_001080425	BEX4	rs56828041	insertion	chrX	+	102472075	-/GT	hsa-miR-1277-5p	102472075	102472080	agtgccattggtgtgtgtgtacgtaactatatacatatgtgtgtgtgtgtATATATataatgtgtcataaccgtaaacaataaacaatatcaagataaat	AAAUAUAU	m6c	Disrupted	ALL_AGO|slc2753_chrX|49|12|28|0.43|COORDS=chrX+:102358721	unknown	HGSV,	0	dbSNP
NM_001080425	BEX4	rs56828041	insertion	chrX	+	102472075	-/GT	hsa-miR-1284	102472072	102472077	agtgccattggtgtgtgtgtacgtaactatatacatatgtgtgtgtgTGTATAtatataatgtgtcataaccgtaaacaataaacaatatcaagataaat	UCUAUACA	m6c	Disrupted	ALL_AGO|slc2753_chrX|49|12|28|0.43|COORDS=chrX+:102358721	unknown	HGSV,	0	dbSNP
NM_001080425	BEX4	rs56828041	insertion	chrX	+	102472075	-/GT	hsa-miR-1185-1-3p	102472072	102472078	agtgccattggtgtgtgtgtacgtaactatatacatatgtgtgtgtgTGTATATatataatgtgtcataaccgtaaacaataaacaatatcaagataaat	AUAUACAG	m7a	Disrupted	ALL_AGO|slc2753_chrX|49|12|28|0.43|COORDS=chrX+:102358721	unknown	HGSV,	0	dbSNP
NM_001080425	BEX4	rs56828041	insertion	chrX	+	102472075	-/GT	hsa-miR-1185-2-3p	102472072	102472078	agtgccattggtgtgtgtgtacgtaactatatacatatgtgtgtgtgTGTATATatataatgtgtcataaccgtaaacaataaacaatatcaagataaat	AUAUACAG	m7a	Disrupted	ALL_AGO|slc2753_chrX|49|12|28|0.43|COORDS=chrX+:102358721	unknown	HGSV,	0	dbSNP
NM_001080425	BEX4	rs56828041	insertion	chrX	+	102472075	-/GT	hsa-miR-466	102472070	102472076	agtgccattggtgtgtgtgtacgtaactatatacatatgtgtgtgTGTGTATatatataatgtgtcataaccgtaaacaataaacaatatcaagataaat	AUACACAU	m7a	Disrupted	ALL_AGO|slc2753_chrX|49|12|28|0.43|COORDS=chrX+:102358721	unknown	HGSV,	0	dbSNP
NM_001080425	BEX4	rs56828041	insertion	chrX	+	102472075	-/GT	hsa-miR-3941	102472069	102472075	agtgccattggtgtgtgtgtacgtaactatatacatatgtgtgtGTGTGTAtatatataatgtgtcataaccgtaaacaataaacaatatcaagataaat	UUACACAC	m7b	Disrupted	ALL_AGO|slc2753_chrX|49|12|28|0.43|COORDS=chrX+:102358721	unknown	HGSV,	0	dbSNP
NM_001080425	BEX4	rs56828041	insertion	chrX	+	102472075	-/GT	hsa-miR-4789-5p	102472071	102472077	agtgccattggtgtgtgtgtacgtaactatatacatatgtgtgtgtGTGTATAtatataatgtgtcataaccgtaaacaataaacaatatcaagataaat	GUAUACAC	m7b	Disrupted	ALL_AGO|slc2753_chrX|49|12|28|0.43|COORDS=chrX+:102358721	unknown	HGSV,	0	dbSNP
NM_001080425	BEX4	rs56828041	insertion	chrX	+	102472075	-/GT	hsa-miR-5011-5p	102472074	102472081	agtgccattggtgtgtgtgtacgtaactatatacatatgtgtgtgtgtgTATATATAtaatgtgtcataaccgtaaacaataaacaatatcaagataaat	UAUAUAUA	m8a	Disrupted	ALL_AGO|slc2753_chrX|49|12|28|0.43|COORDS=chrX+:102358721	unknown	HGSV,	0	dbSNP
NM_001193552	ZNF850	rs56769461	insertion	chr19	+	37238554	-/AAAA	hsa-miR-129-5p	37238549	37238554	ctccagcctgggcgacagagcaagactccgtctcaaaaaaaaaaaAAAAAGtcgtaattctggaaaaagtgaatatgaagtaatacacatccattgtatt	CUUUUUGC	m6a	Disrupted	ALL_AGO|slc11017_chr19|45|4|10|0.40|COORDS=chr19-:41930395	unknown	HGSV,	0	dbSNP
NM_001193552	ZNF850	rs56769461	insertion	chr19	+	37238554	-/AAAA	hsa-miR-5003-3p	37238550	37238555	ctccagcctgggcgacagagcaagactccgtctcaaaaaaaaaaaaAAAAGTcgtaattctggaaaaagtgaatatgaagtaatacacatccattgtatt	UACUUUUC	m6b	Disrupted	ALL_AGO|slc11017_chr19|45|4|10|0.40|COORDS=chr19-:41930395	unknown	HGSV,	0	dbSNP
NM_001282	AP2B1	rs56183066	deletion	chr17	+	34051156	-/G	hsa-miR-3129-3p	34051156	34051161	aaacactgcactttactgttttatacttttgtacatatgagaaatcaaggATTAGTgcaaccagtagaaagcattgaaatgactgtcattaaccacacaag	AAACUAAU	m6c	Created	ALL_AGO|slc2337_chr17|44|891|1862|0.48|COORDS=chr17+:31075252	unknown	HGSV,	0	dbSNP
NM_001282	AP2B1	rs56183066	deletion	chr17	+	34051156	-/G	hsa-miR-5583-5p	34051156	34051161	aaacactgcactttactgttttatacttttgtacatatgagaaatcaaggATTAGTgcaaccagtagaaagcattgaaatgactgtcattaaccacacaag	AAACUAAU	m6c	Created	ALL_AGO|slc2337_chr17|44|891|1862|0.48|COORDS=chr17+:31075252	unknown	HGSV,	0	dbSNP
NM_001282	AP2B1	rs56183066	deletion	chr17	+	34051156	-/G	hsa-miR-501-5p	34051152	34051158	aaacactgcactttactgttttatacttttgtacatatgagaaatcAAGGATTagtgcaaccagtagaaagcattgaaatgactgtcattaaccacacaag	AAUCCUUU	m7a	Created	ALL_AGO|slc2337_chr17|44|891|1862|0.48|COORDS=chr17+:31075252	unknown	HGSV,	0	dbSNP
NM_001282	AP2B1	rs56183066	deletion	chr17	+	34051156	-/G	hsa-miR-502-5p	34051151	34051157	aaacactgcactttactgttttatacttttgtacatatgagaaatCAAGGATtagtgcaaccagtagaaagcattgaaatgactgtcattaaccacacaag	AUCCUUGC	m7a	Created	ALL_AGO|slc2337_chr17|44|891|1862|0.48|COORDS=chr17+:31075252	unknown	HGSV,	0	dbSNP
NM_001282	AP2B1	rs56183066	deletion	chr17	+	34051156	-/G	hsa-miR-362-5p	34051151	34051158	aaacactgcactttactgttttatacttttgtacatatgagaaatCAAGGATTagtgcaaccagtagaaagcattgaaatgactgtcattaaccacacaag	AAUCCUUG	m8a	Created	ALL_AGO|slc2337_chr17|44|891|1862|0.48|COORDS=chr17+:31075252	unknown	HGSV,	0	dbSNP
NM_001282	AP2B1	rs56183066	deletion	chr17	+	34051156	-/G	hsa-miR-500a-5p	34051152	34051159	aaacactgcactttactgttttatacttttgtacatatgagaaatcAAGGATTAgtgcaaccagtagaaagcattgaaatgactgtcattaaccacacaag	UAAUCCUU	m8a	Created	ALL_AGO|slc2337_chr17|44|891|1862|0.48|COORDS=chr17+:31075252	unknown	HGSV,	0	dbSNP
NM_001282	AP2B1	rs56183066	deletion	chr17	+	34051156	-/G	hsa-miR-500b	34051151	34051158	aaacactgcactttactgttttatacttttgtacatatgagaaatCAAGGATTagtgcaaccagtagaaagcattgaaatgactgtcattaaccacacaag	AAUCCUUG	m8a	Created	ALL_AGO|slc2337_chr17|44|891|1862|0.48|COORDS=chr17+:31075252	unknown	HGSV,	0	dbSNP
NM_001282	AP2B1	rs56183066	deletion	chr17	+	34051156	-/G	hsa-miR-3189-3p	34051151	34051156	aaacactgcactttactgttttatacttttgtacatatgagaaatCAAGGGattagtgcaaccagtagaaagcattgaaatgactgtcattaaccacacag	CCCUUGGG	m6a	Disrupted	ALL_AGO|slc2337_chr17|44|891|1862|0.48|COORDS=chr17+:31075252	unknown	HGSV,	0	dbSNP
NM_001282	AP2B1	rs56183066	deletion	chr17	+	34051156	-/G	hsa-miR-4733-5p	34051154	34051159	aaacactgcactttactgttttatacttttgtacatatgagaaatcaaGGGATTagtgcaaccagtagaaagcattgaaatgactgtcattaaccacacag	AAUCCCAA	m6a	Disrupted	ALL_AGO|slc2337_chr17|44|891|1862|0.48|COORDS=chr17+:31075252	unknown	HGSV,	0	dbSNP
NM_001282	AP2B1	rs56183066	deletion	chr17	+	34051156	-/G	hsa-miR-204-5p	34051152	34051157	aaacactgcactttactgttttatacttttgtacatatgagaaatcAAGGGAttagtgcaaccagtagaaagcattgaaatgactgtcattaaccacacag	UUCCCUUU	m6b	Disrupted	ALL_AGO|slc2337_chr17|44|891|1862|0.48|COORDS=chr17+:31075252	unknown	HGSV,	0	dbSNP
NM_001282	AP2B1	rs56183066	deletion	chr17	+	34051156	-/G	hsa-miR-211-5p	34051152	34051157	aaacactgcactttactgttttatacttttgtacatatgagaaatcAAGGGAttagtgcaaccagtagaaagcattgaaatgactgtcattaaccacacag	UUCCCUUU	m6b	Disrupted	ALL_AGO|slc2337_chr17|44|891|1862|0.48|COORDS=chr17+:31075252	unknown	HGSV,	0	dbSNP
NM_001282	AP2B1	rs56183066	deletion	chr17	+	34051156	-/G	hsa-miR-4287	34051152	34051157	aaacactgcactttactgttttatacttttgtacatatgagaaatcAAGGGAttagtgcaaccagtagaaagcattgaaatgactgtcattaaccacacag	UCUCCCUU	m6c	Disrupted	ALL_AGO|slc2337_chr17|44|891|1862|0.48|COORDS=chr17+:31075252	unknown	HGSV,	0	dbSNP
NM_001282	AP2B1	rs56183066	deletion	chr17	+	34051156	-/G	hsa-miR-4685-3p	34051152	34051157	aaacactgcactttactgttttatacttttgtacatatgagaaatcAAGGGAttagtgcaaccagtagaaagcattgaaatgactgtcattaaccacacag	UCUCCCUU	m6c	Disrupted	ALL_AGO|slc2337_chr17|44|891|1862|0.48|COORDS=chr17+:31075252	unknown	HGSV,	0	dbSNP
NM_001282	AP2B1	rs56183066	deletion	chr17	+	34051156	-/G	hsa-miR-4755-5p	34051152	34051157	aaacactgcactttactgttttatacttttgtacatatgagaaatcAAGGGAttagtgcaaccagtagaaagcattgaaatgactgtcattaaccacacag	UUUCCCUU	m6c	Disrupted	ALL_AGO|slc2337_chr17|44|891|1862|0.48|COORDS=chr17+:31075252	unknown	HGSV,	0	dbSNP
NM_001282	AP2B1	rs56183066	deletion	chr17	+	34051156	-/G	hsa-miR-5006-3p	34051152	34051157	aaacactgcactttactgttttatacttttgtacatatgagaaatcAAGGGAttagtgcaaccagtagaaagcattgaaatgactgtcattaaccacacag	UUUCCCUU	m6c	Disrupted	ALL_AGO|slc2337_chr17|44|891|1862|0.48|COORDS=chr17+:31075252	unknown	HGSV,	0	dbSNP
NM_001282	AP2B1	rs56183066	deletion	chr17	+	34051156	-/G	hsa-miR-605	34051154	34051159	aaacactgcactttactgttttatacttttgtacatatgagaaatcaaGGGATTagtgcaaccagtagaaagcattgaaatgactgtcattaaccacacag	UAAAUCCC	m6c	Disrupted	ALL_AGO|slc2337_chr17|44|891|1862|0.48|COORDS=chr17+:31075252	unknown	HGSV,	0	dbSNP
NM_001282	AP2B1	rs56183066	deletion	chr17	+	34051156	-/G	hsa-miR-188-5p	34051152	34051158	aaacactgcactttactgttttatacttttgtacatatgagaaatcAAGGGATtagtgcaaccagtagaaagcattgaaatgactgtcattaaccacacag	CAUCCCUU	m7b	Disrupted	ALL_AGO|slc2337_chr17|44|891|1862|0.48|COORDS=chr17+:31075252	unknown	HGSV,	0	dbSNP
NM_001282	AP2B1	rs56183066	deletion	chr17	+	34051156	-/G	hsa-miR-4780	34051150	34051156	aaacactgcactttactgttttatacttttgtacatatgagaaaTCAAGGGattagtgcaaccagtagaaagcattgaaatgactgtcattaaccacacag	ACCCUUGA	m7b	Disrupted	ALL_AGO|slc2337_chr17|44|891|1862|0.48|COORDS=chr17+:31075252	unknown	HGSV,	0	dbSNP
NM_001282	AP2B1	rs56183066	deletion	chr17	+	34051156	-/G	hsa-miR-623	34051151	34051158	aaacactgcactttactgttttatacttttgtacatatgagaaatCAAGGGATtagtgcaaccagtagaaagcattgaaatgactgtcattaaccacacag	AUCCCUUG	m8a	Disrupted	ALL_AGO|slc2337_chr17|44|891|1862|0.48|COORDS=chr17+:31075252	unknown	HGSV,	0	dbSNP
NM_000430	PAFAH1B1	rs55976318	in-del	chr17	+	2586138	-/A	hsa-miR-4292	2586137	2586142	tctgatattgatttaaactgtgtttcacttacaagttttaaaaaaatgaCAGGGGtttaatggagcgtgcataaaaatgtactgttttcaccttttgttta	CCCCUGGG	m6a	Created	ALL_AGO|slc151_chr17|56|2|5|0.40|COORDS=chr17+:2532864	unknown	DEVINE_LAB,HGSV,	0	dbSNP
NM_000430	PAFAH1B1	rs55976318	in-del	chr17	+	2586138	-/A	hsa-miR-331-3p	2586137	2586142	tctgatattgatttaaactgtgtttcacttacaagttttaaaaaaatgaCAGGGGtttaatggagcgtgcataaaaatgtactgttttcaccttttgttta	GCCCCUGG	m6b	Created	ALL_AGO|slc151_chr17|56|2|5|0.40|COORDS=chr17+:2532864	unknown	DEVINE_LAB,HGSV,	0	dbSNP
NM_000430	PAFAH1B1	rs55976318	in-del	chr17	+	2586138	-/A	hsa-miR-5195-5p	2586138	2586144	tctgatattgatttaaactgtgtttcacttacaagttttaaaaaaatgacAGGGGTTtaatggagcgtgcataaaaatgtactgttttcaccttttgttta	AACCCCUA	m7a	Created	ALL_AGO|slc151_chr17|56|2|5|0.40|COORDS=chr17+:2532864	unknown	DEVINE_LAB,HGSV,	0	dbSNP
NM_000430	PAFAH1B1	rs55976318	in-del	chr17	+	2586138	-/A	hsa-miR-1914-5p	2586136	2586141	tctgatattgatttaaactgtgtttcacttacaagttttaaaaaaatgACAGGGtttaatggagcgtgcataaaaatgtactgttttcaccttttgtttat	CCCUGUGC	m6a	Disrupted	ALL_AGO|slc151_chr17|56|2|5|0.40|COORDS=chr17+:2532864	unknown	DEVINE_LAB,HGSV,	0	dbSNP
NM_000430	PAFAH1B1	rs55976318	in-del	chr17	+	2586138	-/A	hsa-miR-3120-5p	2586135	2586140	tctgatattgatttaaactgtgtttcacttacaagttttaaaaaaatGACAGGgtttaatggagcgtgcataaaaatgtactgttttcaccttttgtttat	CCUGUCUG	m6a	Disrupted	ALL_AGO|slc151_chr17|56|2|5|0.40|COORDS=chr17+:2532864	unknown	DEVINE_LAB,HGSV,	0	dbSNP
NM_000430	PAFAH1B1	rs55976318	in-del	chr17	+	2586138	-/A	hsa-miR-4421	2586135	2586140	tctgatattgatttaaactgtgtttcacttacaagttttaaaaaaatGACAGGgtttaatggagcgtgcataaaaatgtactgttttcaccttttgtttat	ACCUGUCU	m6b	Disrupted	ALL_AGO|slc151_chr17|56|2|5|0.40|COORDS=chr17+:2532864	unknown	DEVINE_LAB,HGSV,	0	dbSNP
NM_000430	PAFAH1B1	rs55976318	in-del	chr17	+	2586138	-/A	hsa-miR-5699	2586135	2586140	tctgatattgatttaaactgtgtttcacttacaagttttaaaaaaatGACAGGgtttaatggagcgtgcataaaaatgtactgttttcaccttttgtttat	UCCUGUCU	m6b	Disrupted	ALL_AGO|slc151_chr17|56|2|5|0.40|COORDS=chr17+:2532864	unknown	DEVINE_LAB,HGSV,	0	dbSNP
NM_000430	PAFAH1B1	rs55976318	in-del	chr17	+	2586138	-/A	hsa-miR-652-5p	2586138	2586143	tctgatattgatttaaactgtgtttcacttacaagttttaaaaaaatgacAGGGTTtaatggagcgtgcataaaaatgtactgttttcaccttttgtttat	CAACCCUA	m6b	Disrupted	ALL_AGO|slc151_chr17|56|2|5|0.40|COORDS=chr17+:2532864	unknown	DEVINE_LAB,HGSV,	0	dbSNP
NM_000430	PAFAH1B1	rs55976318	in-del	chr17	+	2586138	-/A	hsa-miR-146b-3p	2586136	2586141	tctgatattgatttaaactgtgtttcacttacaagttttaaaaaaatgACAGGGtttaatggagcgtgcataaaaatgtactgttttcaccttttgtttat	UGCCCUGU	m6c	Disrupted	ALL_AGO|slc151_chr17|56|2|5|0.40|COORDS=chr17+:2532864	unknown	DEVINE_LAB,HGSV,	0	dbSNP
NM_000430	PAFAH1B1	rs55976318	in-del	chr17	+	2586138	-/A	hsa-miR-214-5p	2586135	2586140	tctgatattgatttaaactgtgtttcacttacaagttttaaaaaaatGACAGGgtttaatggagcgtgcataaaaatgtactgttttcaccttttgtttat	UGCCUGUC	m6c	Disrupted	ALL_AGO|slc151_chr17|56|2|5|0.40|COORDS=chr17+:2532864	unknown	DEVINE_LAB,HGSV,	0	dbSNP
NM_000430	PAFAH1B1	rs55976318	in-del	chr17	+	2586138	-/A	hsa-miR-3620	2586137	2586142	tctgatattgatttaaactgtgtttcacttacaagttttaaaaaaatgaCAGGGTttaatggagcgtgcataaaaatgtactgttttcaccttttgtttat	UCACCCUG	m6c	Disrupted	ALL_AGO|slc151_chr17|56|2|5|0.40|COORDS=chr17+:2532864	unknown	DEVINE_LAB,HGSV,	0	dbSNP
NM_000430	PAFAH1B1	rs55976318	in-del	chr17	+	2586138	-/A	hsa-miR-4725-5p	2586137	2586142	tctgatattgatttaaactgtgtttcacttacaagttttaaaaaaatgaCAGGGTttaatggagcgtgcataaaaatgtactgttttcaccttttgtttat	AGACCCUG	m6c	Disrupted	ALL_AGO|slc151_chr17|56|2|5|0.40|COORDS=chr17+:2532864	unknown	DEVINE_LAB,HGSV,	0	dbSNP
NM_000430	PAFAH1B1	rs55976318	in-del	chr17	+	2586138	-/A	hsa-miR-504	2586137	2586142	tctgatattgatttaaactgtgtttcacttacaagttttaaaaaaatgaCAGGGTttaatggagcgtgcataaaaatgtactgttttcaccttttgtttat	AGACCCUG	m6c	Disrupted	ALL_AGO|slc151_chr17|56|2|5|0.40|COORDS=chr17+:2532864	unknown	DEVINE_LAB,HGSV,	0	dbSNP
NM_000430	PAFAH1B1	rs55976318	in-del	chr17	+	2586138	-/A	hsa-miR-339-5p	2586135	2586141	tctgatattgatttaaactgtgtttcacttacaagttttaaaaaaatGACAGGGtttaatggagcgtgcataaaaatgtactgttttcaccttttgtttat	UCCCUGUC	m7b	Disrupted	ALL_AGO|slc151_chr17|56|2|5|0.40|COORDS=chr17+:2532864	unknown	DEVINE_LAB,HGSV,	0	dbSNP
NM_000430	PAFAH1B1	rs55976318	in-del	chr17	+	2586138	-/A	hsa-miR-10a-5p	2586136	2586142	tctgatattgatttaaactgtgtttcacttacaagttttaaaaaaatgACAGGGTttaatggagcgtgcataaaaatgtactgttttcaccttttgtttat	UACCCUGU	m7b	Disrupted	ALL_AGO|slc151_chr17|56|2|5|0.40|COORDS=chr17+:2532864	unknown	DEVINE_LAB,HGSV,	0	dbSNP
NM_000430	PAFAH1B1	rs55976318	in-del	chr17	+	2586138	-/A	hsa-miR-10b-5p	2586136	2586142	tctgatattgatttaaactgtgtttcacttacaagttttaaaaaaatgACAGGGTttaatggagcgtgcataaaaatgtactgttttcaccttttgtttat	UACCCUGU	m7b	Disrupted	ALL_AGO|slc151_chr17|56|2|5|0.40|COORDS=chr17+:2532864	unknown	DEVINE_LAB,HGSV,	0	dbSNP
NM_002006	FGF2	rs45617631	deletion	chr4	+	123814603	-/T	hsa-miR-4690-3p	123814603	123814608	tttcttaccactgtaaattcaagaagcttttgaaatgctgaatatttcttGGCTGCtacttggaggcttatctacctgtacatttttggggtcagctcttt	GCAGCCCA	m6a	Created	ALL_AGO|slc3954_chr4|50|17|45|0.38|COORDS=chr4+:124034033	by-cluster,by-frequency	EGP_SNPS,JDRF_WT_DIL,	0.058823,0.941176,	dbSNP
NM_002006	FGF2	rs45617631	deletion	chr4	+	123814603	-/T	hsa-miR-548b-3p	123814598	123814603	tttcttaccactgtaaattcaagaagcttttgaaatgctgaatatTTCTTGgctgctacttggaggcttatctacctgtacatttttggggtcagctcttt	CAAGAACC	m6a	Created	ALL_AGO|slc3954_chr4|50|17|45|0.38|COORDS=chr4+:124034033	by-cluster,by-frequency	EGP_SNPS,JDRF_WT_DIL,	0.058823,0.941176,	dbSNP
NM_002006	FGF2	rs45617631	deletion	chr4	+	123814603	-/T	hsa-miR-4480	123814600	123814606	tttcttaccactgtaaattcaagaagcttttgaaatgctgaatatttCTTGGCTgctacttggaggcttatctacctgtacatttttggggtcagctcttt	AGCCAAGU	m7a	Created	ALL_AGO|slc3954_chr4|50|17|45|0.38|COORDS=chr4+:124034033	by-cluster,by-frequency	EGP_SNPS,JDRF_WT_DIL,	0.058823,0.941176,	dbSNP
NM_002006	FGF2	rs45617631	deletion	chr4	+	123814603	-/T	hsa-miR-449b-3p	123814603	123814608	tttcttaccactgtaaattcaagaagcttttgaaatgctgaatatttcttTGGCTGctacttggaggcttatctacctgtacatttttggggtcagctctt	CAGCCACA	m6a	Disrupted	ALL_AGO|slc3954_chr4|50|17|45|0.38|COORDS=chr4+:124034033	by-cluster,by-frequency	EGP_SNPS,JDRF_WT_DIL,	0.058823,0.941176,	dbSNP
NM_002006	FGF2	rs45617631	deletion	chr4	+	123814603	-/T	hsa-miR-548u	123814599	123814604	tttcttaccactgtaaattcaagaagcttttgaaatgctgaatattTCTTTGgctgctacttggaggcttatctacctgtacatttttggggtcagctctt	CAAAGACU	m6a	Disrupted	ALL_AGO|slc3954_chr4|50|17|45|0.38|COORDS=chr4+:124034033	by-cluster,by-frequency	EGP_SNPS,JDRF_WT_DIL,	0.058823,0.941176,	dbSNP
NM_002006	FGF2	rs45617631	deletion	chr4	+	123814603	-/T	hsa-miR-583	123814599	123814604	tttcttaccactgtaaattcaagaagcttttgaaatgctgaatattTCTTTGgctgctacttggaggcttatctacctgtacatttttggggtcagctctt	CAAAGAGG	m6a	Disrupted	ALL_AGO|slc3954_chr4|50|17|45|0.38|COORDS=chr4+:124034033	by-cluster,by-frequency	EGP_SNPS,JDRF_WT_DIL,	0.058823,0.941176,	dbSNP
NM_002006	FGF2	rs45617631	deletion	chr4	+	123814603	-/T	hsa-miR-3133	123814598	123814603	tttcttaccactgtaaattcaagaagcttttgaaatgctgaatatTTCTTTggctgctacttggaggcttatctacctgtacatttttggggtcagctctt	UAAAGAAC	m6b	Disrupted	ALL_AGO|slc3954_chr4|50|17|45|0.38|COORDS=chr4+:124034033	by-cluster,by-frequency	EGP_SNPS,JDRF_WT_DIL,	0.058823,0.941176,	dbSNP
NM_002006	FGF2	rs45617631	deletion	chr4	+	123814603	-/T	hsa-miR-4691-3p	123814603	123814608	tttcttaccactgtaaattcaagaagcttttgaaatgctgaatatttcttTGGCTGctacttggaggcttatctacctgtacatttttggggtcagctctt	CCAGCCAC	m6b	Disrupted	ALL_AGO|slc3954_chr4|50|17|45|0.38|COORDS=chr4+:124034033	by-cluster,by-frequency	EGP_SNPS,JDRF_WT_DIL,	0.058823,0.941176,	dbSNP
NM_002006	FGF2	rs45617631	deletion	chr4	+	123814603	-/T	hsa-miR-186-3p	123814600	123814605	tttcttaccactgtaaattcaagaagcttttgaaatgctgaatatttCTTTGGctgctacttggaggcttatctacctgtacatttttggggtcagctctt	GCCCAAAG	m6c	Disrupted	ALL_AGO|slc3954_chr4|50|17|45|0.38|COORDS=chr4+:124034033	by-cluster,by-frequency	EGP_SNPS,JDRF_WT_DIL,	0.058823,0.941176,	dbSNP
NM_002006	FGF2	rs45617631	deletion	chr4	+	123814603	-/T	hsa-miR-3157-5p	123814603	123814608	tttcttaccactgtaaattcaagaagcttttgaaatgctgaatatttcttTGGCTGctacttggaggcttatctacctgtacatttttggggtcagctctt	UUCAGCCA	m6c	Disrupted	ALL_AGO|slc3954_chr4|50|17|45|0.38|COORDS=chr4+:124034033	by-cluster,by-frequency	EGP_SNPS,JDRF_WT_DIL,	0.058823,0.941176,	dbSNP
NM_002006	FGF2	rs45617631	deletion	chr4	+	123814603	-/T	hsa-miR-3926	123814601	123814606	tttcttaccactgtaaattcaagaagcttttgaaatgctgaatatttcTTTGGCtgctacttggaggcttatctacctgtacatttttggggtcagctctt	UGGCCAAA	m6c	Disrupted	ALL_AGO|slc3954_chr4|50|17|45|0.38|COORDS=chr4+:124034033	by-cluster,by-frequency	EGP_SNPS,JDRF_WT_DIL,	0.058823,0.941176,	dbSNP
NM_002006	FGF2	rs45617631	deletion	chr4	+	123814603	-/T	hsa-miR-4662a-5p	123814602	123814607	tttcttaccactgtaaattcaagaagcttttgaaatgctgaatatttctTTGGCTgctacttggaggcttatctacctgtacatttttggggtcagctctt	UUAGCCAA	m6c	Disrupted	ALL_AGO|slc3954_chr4|50|17|45|0.38|COORDS=chr4+:124034033	by-cluster,by-frequency	EGP_SNPS,JDRF_WT_DIL,	0.058823,0.941176,	dbSNP
NM_002006	FGF2	rs45617631	deletion	chr4	+	123814603	-/T	hsa-miR-186-5p	123814598	123814604	tttcttaccactgtaaattcaagaagcttttgaaatgctgaatatTTCTTTGgctgctacttggaggcttatctacctgtacatttttggggtcagctctt	CAAAGAAU	m7a	Disrupted	ALL_AGO|slc3954_chr4|50|17|45|0.38|COORDS=chr4+:124034033	by-cluster,by-frequency	EGP_SNPS,JDRF_WT_DIL,	0.058823,0.941176,	dbSNP
NM_002006	FGF2	rs45571542	insertion	chr4	+	123815777	-/A	hsa-miR-513a-3p	123815775	123815780	gtgagactttgtctcaaaaaaagagaaattttccttaataagaaaagtAAATTTttactctgatgtgcaatacatttgttattaaatttattatttaagaacacctccagttcaagcactttatctc	UAAAUUUC	m6b	Created	ALL_AGO|slc3959_chr4|47|18|57|0.32|COORDS=chr4+:124035219	by-cluster	EGP_SNPS,HGSV,	0.994382,0.005618,	dbSNP
NM_002006	FGF2	rs45571542	insertion	chr4	+	123815777	-/A	hsa-miR-513c-3p	123815775	123815780	gtgagactttgtctcaaaaaaagagaaattttccttaataagaaaagtAAATTTttactctgatgtgcaatacatttgttattaaatttattatttaagaacacctccagttcaagcactttatctc	UAAAUUUC	m6b	Created	ALL_AGO|slc3959_chr4|47|18|57|0.32|COORDS=chr4+:124035219	by-cluster	EGP_SNPS,HGSV,	0.994382,0.005618,	dbSNP
NM_002006	FGF2	rs45571542	insertion	chr4	+	123815777	-/A	hsa-miR-4282	123815775	123815781	gtgagactttgtctcaaaaaaagagaaattttccttaataagaaaagtAAATTTTtactctgatgtgcaatacatttgttattaaatttattatttaagaacacctccagttcaagcactttatctc	UAAAAUUU	m7b	Created	ALL_AGO|slc3959_chr4|47|18|57|0.32|COORDS=chr4+:124035219	by-cluster	EGP_SNPS,HGSV,	0.994382,0.005618,	dbSNP
NM_002006	FGF2	rs45571542	insertion	chr4	+	123815777	-/A	hsa-miR-4699-3p	123815772	123815779	gtgagactttgtctcaaaaaaagagaaattttccttaataagaaaAGTAAATTtttactctgatgtgcaatacatttgttattaaatttattatttaagaacacctccagttcaagcactttatctc	AAUUUACU	m8a	Created	ALL_AGO|slc3959_chr4|47|18|57|0.32|COORDS=chr4+:124035219	by-cluster	EGP_SNPS,HGSV,	0.994382,0.005618,	dbSNP
NM_002006	FGF2	rs45571542	insertion	chr4	+	123815777	-/A	hsa-miR-548aj-3p	123815777	123815782	gtgagactttgtctcaaaaaaagagaaattttccttaataagaaaagtaaTTTTTActctgatgtgcaatacatttgttattaaatttattatttaagat	UAAAAACU	m6a	Disrupted	ALL_AGO|slc3959_chr4|47|18|57|0.32|COORDS=chr4+:124035219	by-cluster	EGP_SNPS,HGSV,	0.994382,0.005618,	dbSNP
NM_002006	FGF2	rs45571542	insertion	chr4	+	123815777	-/A	hsa-miR-548x-3p	123815777	123815782	gtgagactttgtctcaaaaaaagagaaattttccttaataagaaaagtaaTTTTTActctgatgtgcaatacatttgttattaaatttattatttaagat	UAAAAACU	m6a	Disrupted	ALL_AGO|slc3959_chr4|47|18|57|0.32|COORDS=chr4+:124035219	by-cluster	EGP_SNPS,HGSV,	0.994382,0.005618,	dbSNP
NM_002006	FGF2	rs45571542	insertion	chr4	+	123815777	-/A	hsa-miR-944	123815774	123815779	gtgagactttgtctcaaaaaaagagaaattttccttaataagaaaagTAATTTttactctgatgtgcaatacatttgttattaaatttattatttaagat	AAAUUAUU	m6a	Disrupted	ALL_AGO|slc3959_chr4|47|18|57|0.32|COORDS=chr4+:124035219	by-cluster	EGP_SNPS,HGSV,	0.994382,0.005618,	dbSNP
NM_002006	FGF2	rs45571542	insertion	chr4	+	123815777	-/A	hsa-miR-548c-3p	123815776	123815781	gtgagactttgtctcaaaaaaagagaaattttccttaataagaaaagtaATTTTTactctgatgtgcaatacatttgttattaaatttattatttaagat	CAAAAAUC	m6b	Disrupted	ALL_AGO|slc3959_chr4|47|18|57|0.32|COORDS=chr4+:124035219	by-cluster	EGP_SNPS,HGSV,	0.994382,0.005618,	dbSNP
NM_002006	FGF2	rs45571542	insertion	chr4	+	123815777	-/A	hsa-miR-4275	123815773	123815778	gtgagactttgtctcaaaaaaagagaaattttccttaataagaaaaGTAATTtttactctgatgtgcaatacatttgttattaaatttattatttaagat	CCAAUUAC	m6c	Disrupted	ALL_AGO|slc3959_chr4|47|18|57|0.32|COORDS=chr4+:124035219	by-cluster	EGP_SNPS,HGSV,	0.994382,0.005618,	dbSNP
NM_002006	FGF2	rs45571542	insertion	chr4	+	123815777	-/A	hsa-miR-32-3p	123815774	123815779	gtgagactttgtctcaaaaaaagagaaattttccttaataagaaaagTAAATTtttactctgatgtgcaatacatttgttattaaatttattatttaagaacacctccagttcaagcactttatctc	CAAUUUAG	m6b	Created	ALL_AGO|slc3959_chr4|47|18|57|0.32|COORDS=chr4+:124035219	by-cluster	EGP_SNPS,HGSV,	0.994382,0.005618,	dbSNP
NM_022474	MPP5	rs3840819	insertion	chr14	+	67802461	-/CT	hsa-miR-515-3p	67802456	67802461	ctgacatctgttgttaatccccctttgtactcttttcctgtatctGCACTCtgttattttgagatgtcatactgtacactgtattgtaaaaataaaaagtaggattgctcgaaatttattttttccg	GAGUGCCU	m6a	Created	ALL_AGO|slc2058_chr14|47|2|5|0.40|COORDS=chr14+:66872186	unknown	YUSUKE,	0	dbSNP
NM_022474	MPP5	rs3840819	insertion	chr14	+	67802461	-/CT	hsa-miR-1909-5p	67802456	67802461	ctgacatctgttgttaatccccctttgtactcttttcctgtatctGCACTCtgttattttgagatgtcatactgtacactgtattgtaaaaataaaaagtaggattgctcgaaatttattttttccg	UGAGUGCC	m6b	Created	ALL_AGO|slc2058_chr14|47|2|5|0.40|COORDS=chr14+:66872186	unknown	YUSUKE,	0	dbSNP
NM_022474	MPP5	rs3840819	insertion	chr14	+	67802461	-/CT	hsa-miR-4693-3p	67802457	67802462	ctgacatctgttgttaatccccctttgtactcttttcctgtatctgCACTCTgttattttgagatgtcatactgtacactgtattgtaaaaataaaaagtaggattgctcgaaatttattttttccg	UGAGAGUG	m6c	Created	ALL_AGO|slc2058_chr14|47|2|5|0.40|COORDS=chr14+:66872186	unknown	YUSUKE,	0	dbSNP
NM_022474	MPP5	rs3840819	insertion	chr14	+	67802461	-/CT	hsa-miR-5586-3p	67802457	67802463	ctgacatctgttgttaatccccctttgtactcttttcctgtatctgCACTCTGttattttgagatgtcatactgtacactgtattgtaaaaataaaaagtaggattgctcgaaatttattttttccg	CAGAGUGA	m7a	Created	ALL_AGO|slc2058_chr14|47|2|5|0.40|COORDS=chr14+:66872186	unknown	YUSUKE,	0	dbSNP
NM_022474	MPP5	rs3840819	insertion	chr14	+	67802461	-/CT	hsa-miR-4797-5p	67802458	67802464	ctgacatctgttgttaatccccctttgtactcttttcctgtatctgcACTCTGTtattttgagatgtcatactgtacactgtattgtaaaaataaaaagtaggattgctcgaaatttattttttccg	GACAGAGU	m7b	Created	ALL_AGO|slc2058_chr14|47|2|5|0.40|COORDS=chr14+:66872186	unknown	YUSUKE,	0	dbSNP
NM_022474	MPP5	rs3840819	insertion	chr14	+	67802461	-/CT	hsa-miR-759	67802457	67802463	ctgacatctgttgttaatccccctttgtactcttttcctgtatctgCACTCTGttattttgagatgtcatactgtacactgtattgtaaaaataaaaagtaggattgctcgaaatttattttttccg	GCAGAGUG	m7b	Created	ALL_AGO|slc2058_chr14|47|2|5|0.40|COORDS=chr14+:66872186	unknown	YUSUKE,	0	dbSNP
NM_022474	MPP5	rs3840819	insertion	chr14	+	67802461	-/CT	hsa-miR-3143	67802460	67802465	ctgacatctgttgttaatccccctttgtactcttttcctgtatctgcacTGTTATtttgagatgtcatactgtacactgtattgtaaaaataaaaagtaa	AUAACAUU	m6a	Disrupted	ALL_AGO|slc2058_chr14|47|2|5|0.40|COORDS=chr14+:66872186	unknown	YUSUKE,	0	dbSNP
NM_022474	MPP5	rs3840819	insertion	chr14	+	67802461	-/CT	hsa-miR-33b-3p	67802456	67802461	ctgacatctgttgttaatccccctttgtactcttttcctgtatctGCACTGttattttgagatgtcatactgtacactgtattgtaaaaataaaaagtaa	CAGUGCCU	m6a	Disrupted	ALL_AGO|slc2058_chr14|47|2|5|0.40|COORDS=chr14+:66872186	unknown	YUSUKE,	0	dbSNP
NM_022474	MPP5	rs3840819	insertion	chr14	+	67802461	-/CT	hsa-miR-128	67802457	67802462	ctgacatctgttgttaatccccctttgtactcttttcctgtatctgCACTGTtattttgagatgtcatactgtacactgtattgtaaaaataaaaagtaa	UCACAGUG	m6c	Disrupted	ALL_AGO|slc2058_chr14|47|2|5|0.40|COORDS=chr14+:66872186	unknown	YUSUKE,	0	dbSNP
NM_022474	MPP5	rs3840819	insertion	chr14	+	67802461	-/CT	hsa-miR-1825	67802456	67802461	ctgacatctgttgttaatccccctttgtactcttttcctgtatctGCACTGttattttgagatgtcatactgtacactgtattgtaaaaataaaaagtaa	UCCAGUGC	m6c	Disrupted	ALL_AGO|slc2058_chr14|47|2|5|0.40|COORDS=chr14+:66872186	unknown	YUSUKE,	0	dbSNP
NM_022474	MPP5	rs3840819	insertion	chr14	+	67802461	-/CT	hsa-miR-194-5p	67802459	67802464	ctgacatctgttgttaatccccctttgtactcttttcctgtatctgcaCTGTTAttttgagatgtcatactgtacactgtattgtaaaaataaaaagtaa	UGUAACAG	m6c	Disrupted	ALL_AGO|slc2058_chr14|47|2|5|0.40|COORDS=chr14+:66872186	unknown	YUSUKE,	0	dbSNP
NM_022474	MPP5	rs3840819	insertion	chr14	+	67802461	-/CT	hsa-miR-3681-3p	67802457	67802462	ctgacatctgttgttaatccccctttgtactcttttcctgtatctgCACTGTtattttgagatgtcatactgtacactgtattgtaaaaataaaaagtaa	ACACAGUG	m6c	Disrupted	ALL_AGO|slc2058_chr14|47|2|5|0.40|COORDS=chr14+:66872186	unknown	YUSUKE,	0	dbSNP
NM_022474	MPP5	rs3840819	insertion	chr14	+	67802461	-/CT	hsa-miR-4709-5p	67802458	67802463	ctgacatctgttgttaatccccctttgtactcttttcctgtatctgcACTGTTattttgagatgtcatactgtacactgtattgtaaaaataaaaagtaa	ACAACAGU	m6c	Disrupted	ALL_AGO|slc2058_chr14|47|2|5|0.40|COORDS=chr14+:66872186	unknown	YUSUKE,	0	dbSNP
NM_022474	MPP5	rs3840819	insertion	chr14	+	67802461	-/CT	hsa-miR-132-3p	67802458	67802464	ctgacatctgttgttaatccccctttgtactcttttcctgtatctgcACTGTTAttttgagatgtcatactgtacactgtattgtaaaaataaaaagtaa	UAACAGUC	m7a	Disrupted	ALL_AGO|slc2058_chr14|47|2|5|0.40|COORDS=chr14+:66872186	unknown	YUSUKE,	0	dbSNP
NM_022474	MPP5	rs3840819	insertion	chr14	+	67802461	-/CT	hsa-miR-212-3p	67802458	67802464	ctgacatctgttgttaatccccctttgtactcttttcctgtatctgcACTGTTAttttgagatgtcatactgtacactgtattgtaaaaataaaaagtaa	UAACAGUC	m7a	Disrupted	ALL_AGO|slc2058_chr14|47|2|5|0.40|COORDS=chr14+:66872186	unknown	YUSUKE,	0	dbSNP
NM_022474	MPP5	rs3840819	insertion	chr14	+	67802461	-/CT	hsa-miR-3666	67802455	67802461	ctgacatctgttgttaatccccctttgtactcttttcctgtatcTGCACTGttattttgagatgtcatactgtacactgtattgtaaaaataaaaagtaa	CAGUGCAA	m7a	Disrupted	ALL_AGO|slc2058_chr14|47|2|5|0.40|COORDS=chr14+:66872186	unknown	YUSUKE,	0	dbSNP
NM_022474	MPP5	rs3840819	insertion	chr14	+	67802461	-/CT	hsa-miR-4295	67802455	67802461	ctgacatctgttgttaatccccctttgtactcttttcctgtatcTGCACTGttattttgagatgtcatactgtacactgtattgtaaaaataaaaagtaa	CAGUGCAA	m7a	Disrupted	ALL_AGO|slc2058_chr14|47|2|5|0.40|COORDS=chr14+:66872186	unknown	YUSUKE,	0	dbSNP
NM_022474	MPP5	rs3840819	insertion	chr14	+	67802461	-/CT	hsa-miR-152	67802455	67802461	ctgacatctgttgttaatccccctttgtactcttttcctgtatcTGCACTGttattttgagatgtcatactgtacactgtattgtaaaaataaaaagtaa	UCAGUGCA	m7b	Disrupted	ALL_AGO|slc2058_chr14|47|2|5|0.40|COORDS=chr14+:66872186	unknown	YUSUKE,	0	dbSNP
NM_022474	MPP5	rs3840819	insertion	chr14	+	67802461	-/CT	hsa-miR-130a-3p	67802455	67802461	ctgacatctgttgttaatccccctttgtactcttttcctgtatcTGCACTGttattttgagatgtcatactgtacactgtattgtaaaaataaaaagtaa	CAGUGCAA	m7a	Disrupted	ALL_AGO|slc2058_chr14|47|2|5|0.40|COORDS=chr14+:66872186	unknown	YUSUKE,	0	dbSNP
NM_022474	MPP5	rs3840819	insertion	chr14	+	67802461	-/CT	hsa-miR-130b-3p	67802455	67802461	ctgacatctgttgttaatccccctttgtactcttttcctgtatcTGCACTGttattttgagatgtcatactgtacactgtattgtaaaaataaaaagtaa	CAGUGCAA	m7a	Disrupted	ALL_AGO|slc2058_chr14|47|2|5|0.40|COORDS=chr14+:66872186	unknown	YUSUKE,	0	dbSNP
NM_022474	MPP5	rs3840819	insertion	chr14	+	67802461	-/CT	hsa-miR-301a-3p	67802455	67802461	ctgacatctgttgttaatccccctttgtactcttttcctgtatcTGCACTGttattttgagatgtcatactgtacactgtattgtaaaaataaaaagtaa	CAGUGCAA	m7a	Disrupted	ALL_AGO|slc2058_chr14|47|2|5|0.40|COORDS=chr14+:66872186	unknown	YUSUKE,	0	dbSNP
NM_022474	MPP5	rs3840819	insertion	chr14	+	67802461	-/CT	hsa-miR-301b	67802455	67802461	ctgacatctgttgttaatccccctttgtactcttttcctgtatcTGCACTGttattttgagatgtcatactgtacactgtattgtaaaaataaaaagtaa	CAGUGCAA	m7a	Disrupted	ALL_AGO|slc2058_chr14|47|2|5|0.40|COORDS=chr14+:66872186	unknown	YUSUKE,	0	dbSNP
NM_022474	MPP5	rs3840819	insertion	chr14	+	67802461	-/CT	hsa-miR-148a-3p	67802455	67802461	ctgacatctgttgttaatccccctttgtactcttttcctgtatcTGCACTGttattttgagatgtcatactgtacactgtattgtaaaaataaaaagtaa	UCAGUGCA	m7b	Disrupted	ALL_AGO|slc2058_chr14|47|2|5|0.40|COORDS=chr14+:66872186	unknown	YUSUKE,	0	dbSNP
NM_022474	MPP5	rs3840819	insertion	chr14	+	67802461	-/CT	hsa-miR-148b-3p	67802455	67802461	ctgacatctgttgttaatccccctttgtactcttttcctgtatcTGCACTGttattttgagatgtcatactgtacactgtattgtaaaaataaaaagtaa	UCAGUGCA	m7b	Disrupted	ALL_AGO|slc2058_chr14|47|2|5|0.40|COORDS=chr14+:66872186	unknown	YUSUKE,	0	dbSNP
NM_018270	C20orf20	rs3833338	deletion	chr20	-	61431616	-/ATTATATA	hsa-miR-4307	61431620	61431625	acactagtaaaataggcttcttaaaaattaaatagtgaaataccaaccAACATTgttacagtacaagtgaatgaggcaaaatatccagttcttagtttcttagtttcc	AAUGUUUU	m6a	Created	ALL_AGO|slc3262_chr20|43|52|190|0.27|COORDS=chr20+:60902026	unknown	YUSUKE,	0	dbSNP
NM_018270	C20orf20	rs3833338	deletion	chr20	-	61431616	-/ATTATATA	hsa-miR-4425	61431622	61431627	acactagtaaaataggcttcttaaaaattaaatagtgaaataccaaCCAACAttgttacagtacaagtgaatgaggcaaaatatccagttcttagtttcttagtttcc	UGUUGGGA	m6a	Created	ALL_AGO|slc3262_chr20|43|52|190|0.27|COORDS=chr20+:60902026	unknown	YUSUKE,	0	dbSNP
NM_018270	C20orf20	rs3833338	deletion	chr20	-	61431616	-/ATTATATA	hsa-miR-33a-3p	61431619	61431625	acactagtaaaataggcttcttaaaaattaaatagtgaaataccaaccAACATTGttacagtacaagtgaatgaggcaaaatatccagttcttagtttcttagtttcc	CAAUGUUU	m7a	Created	ALL_AGO|slc3262_chr20|43|52|190|0.27|COORDS=chr20+:60902026	unknown	YUSUKE,	0	dbSNP
NM_018270	C20orf20	rs3833338	deletion	chr20	-	61431616	-/ATTATATA	hsa-miR-409-3p	61431620	61431626	acactagtaaaataggcttcttaaaaattaaatagtgaaataccaacCAACATTgttacagtacaagtgaatgaggcaaaatatccagttcttagtttcttagtttcc	GAAUGUUG	m7b	Created	ALL_AGO|slc3262_chr20|43|52|190|0.27|COORDS=chr20+:60902026	unknown	YUSUKE,	0	dbSNP
NM_018270	C20orf20	rs3833338	deletion	chr20	-	61431616	-/ATTATATA	hsa-miR-4781-3p	61431620	61431627	acactagtaaaataggcttcttaaaaattaaatagtgaaataccaaCCAACATTgttacagtacaagtgaatgaggcaaaatatccagttcttagtttcttagtttcc	AAUGUUGG	m8a	Created	ALL_AGO|slc3262_chr20|43|52|190|0.27|COORDS=chr20+:60902026	unknown	YUSUKE,	0	dbSNP
NM_018270	C20orf20	rs3833338	deletion	chr20	-	61431616	-/ATTATATA	hsa-miR-133a	61431623	61431628	acactagtaaaataggcttcttaaaaattaaatagtgaaataccaACCAAAttatatacattgttacagtacaagtgaatgaggcaaaatatccagttcttagtttcc	UUUGGUCC	m6a	Disrupted	ALL_AGO|slc3262_chr20|43|52|190|0.27|COORDS=chr20+:60902026	unknown	YUSUKE,	0	dbSNP
NM_018270	C20orf20	rs3833338	deletion	chr20	-	61431616	-/ATTATATA	hsa-miR-133b	61431623	61431628	acactagtaaaataggcttcttaaaaattaaatagtgaaataccaACCAAAttatatacattgttacagtacaagtgaatgaggcaaaatatccagttcttagtttcc	UUUGGUCC	m6a	Disrupted	ALL_AGO|slc3262_chr20|43|52|190|0.27|COORDS=chr20+:60902026	unknown	YUSUKE,	0	dbSNP
NM_018270	C20orf20	rs3833338	deletion	chr20	-	61431616	-/ATTATATA	hsa-miR-590-3p	61431620	61431625	acactagtaaaataggcttcttaaaaattaaatagtgaaataccaaccAAATTAtatacattgttacagtacaagtgaatgaggcaaaatatccagttcttagtttcc	UAAUUUUA	m6a	Disrupted	ALL_AGO|slc3262_chr20|43|52|190|0.27|COORDS=chr20+:60902026	unknown	YUSUKE,	0	dbSNP
NM_018270	C20orf20	rs3833338	deletion	chr20	-	61431616	-/ATTATATA	hsa-miR-374a-5p	61431618	61431623	acactagtaaaataggcttcttaaaaattaaatagtgaaataccaaccaaATTATAtacattgttacagtacaagtgaatgaggcaaaatatccagttcttagtttcc	UUAUAAUA	m6b	Disrupted	ALL_AGO|slc3262_chr20|43|52|190|0.27|COORDS=chr20+:60902026	unknown	YUSUKE,	0	dbSNP
NM_018270	C20orf20	rs3833338	deletion	chr20	-	61431616	-/ATTATATA	hsa-miR-4775	61431620	61431625	acactagtaaaataggcttcttaaaaattaaatagtgaaataccaaccAAATTAtatacattgttacagtacaagtgaatgaggcaaaatatccagttcttagtttcc	UUAAUUUU	m6b	Disrupted	ALL_AGO|slc3262_chr20|43|52|190|0.27|COORDS=chr20+:60902026	unknown	YUSUKE,	0	dbSNP
NM_018270	C20orf20	rs3833338	deletion	chr20	-	61431616	-/ATTATATA	hsa-miR-4735-5p	61431620	61431625	acactagtaaaataggcttcttaaaaattaaatagtgaaataccaaccAAATTAtatacattgttacagtacaagtgaatgaggcaaaatatccagttcttagtttcc	CCUAAUUU	m6c	Disrupted	ALL_AGO|slc3262_chr20|43|52|190|0.27|COORDS=chr20+:60902026	unknown	YUSUKE,	0	dbSNP
NM_018270	C20orf20	rs3833338	deletion	chr20	-	61431616	-/ATTATATA	hsa-miR-9-5p	61431623	61431628	acactagtaaaataggcttcttaaaaattaaatagtgaaataccaACCAAAttatatacattgttacagtacaagtgaatgaggcaaaatatccagttcttagtttcc	UCUUUGGU	m6c	Disrupted	ALL_AGO|slc3262_chr20|43|52|190|0.27|COORDS=chr20+:60902026	unknown	YUSUKE,	0	dbSNP
NM_018270	C20orf20	rs3833338	deletion	chr20	-	61431616	-/ATTATATA	hsa-miR-374b-5p	61431617	61431623	acactagtaaaataggcttcttaaaaattaaatagtgaaataccaaccaaATTATATacattgttacagtacaagtgaatgaggcaaaatatccagttcttagtttcc	AUAUAAUA	m7a	Disrupted	ALL_AGO|slc3262_chr20|43|52|190|0.27|COORDS=chr20+:60902026	unknown	YUSUKE,	0	dbSNP
NM_018270	C20orf20	rs3833338	deletion	chr20	-	61431616	-/ATTATATA	hsa-miR-5002-5p	61431621	61431628	acactagtaaaataggcttcttaaaaattaaatagtgaaataccaACCAAATTatatacattgttacagtacaagtgaatgaggcaaaatatccagttcttagtttcc	AAUUUGGU	m8a	Disrupted	ALL_AGO|slc3262_chr20|43|52|190|0.27|COORDS=chr20+:60902026	unknown	YUSUKE,	0	dbSNP
NM_001080412	ZBTB38	rs36020824	insertion	chr3	+	141167668	-/C	hsa-miR-425-3p	141167664	141167669	tttccacgtattattcagtttatttctgtttccttacttgtttacaTTCCCGtggtacctacttacatgcttaggagtcaaatggattatgacattaggaaactcgcgtaatcaagtttcttcctga	AUCGGGAA	m6c	Created	ALL_AGO|slc5024_chr3|42|2|6|0.33|COORDS=chr3+:142650326	unknown	ABI,	0	dbSNP
NM_001080412	ZBTB38	rs36020824	insertion	chr3	+	141167668	-/C	hsa-miR-602	141167666	141167671	tttccacgtattattcagtttatttctgtttccttacttgtttacattCCCGTGgtacctacttacatgcttaggagtcaaatggattatgacattaggaaactcgcgtaatcaagtttcttcctga	GACACGGG	m6c	Created	ALL_AGO|slc5024_chr3|42|2|6|0.33|COORDS=chr3+:142650326	unknown	ABI,	0	dbSNP
NM_001080412	ZBTB38	rs36020824	insertion	chr3	+	141167668	-/C	hsa-miR-4681	141167664	141167670	tttccacgtattattcagtttatttctgtttccttacttgtttacaTTCCCGTggtacctacttacatgcttaggagtcaaatggattatgacattaggaaactcgcgtaatcaagtttcttcctga	AACGGGAA	m7b	Created	ALL_AGO|slc5024_chr3|42|2|6|0.33|COORDS=chr3+:142650326	unknown	ABI,	0	dbSNP
NM_001080412	ZBTB38	rs36020824	insertion	chr3	+	141167668	-/C	hsa-miR-140-3p	141167668	141167673	tttccacgtattattcagtttatttctgtttccttacttgtttacattccGTGGTAcctacttacatgcttaggagtcaaatggattatgacattaggaa	UACCACAG	m6a	Disrupted	ALL_AGO|slc5024_chr3|42|2|6|0.33|COORDS=chr3+:142650326	unknown	ABI,	0	dbSNP
NM_001080412	ZBTB38	rs36020824	insertion	chr3	+	141167668	-/C	hsa-miR-191-5p	141167664	141167669	tttccacgtattattcagtttatttctgtttccttacttgtttacaTTCCGTggtacctacttacatgcttaggagtcaaatggattatgacattaggaa	CAACGGAA	m6c	Disrupted	ALL_AGO|slc5024_chr3|42|2|6|0.33|COORDS=chr3+:142650326	unknown	ABI,	0	dbSNP
NM_001080412	ZBTB38	rs36020824	insertion	chr3	+	141167668	-/C	hsa-miR-3669	141167663	141167669	tttccacgtattattcagtttatttctgtttccttacttgtttacATTCCGTggtacctacttacatgcttaggagtcaaatggattatgacattaggaa	ACGGAAUA	m7a	Disrupted	ALL_AGO|slc5024_chr3|42|2|6|0.33|COORDS=chr3+:142650326	unknown	ABI,	0	dbSNP
NM_024295	DERL1	rs35922140	insertion	chr8	+	124027338	-/G	hsa-miR-2355-5p	124027337	124027342	ggaaaagtgggagagaggcatgtgtgcaagaaagagataagggtcctttTGGGGAagggtttggtgacccagccccagctcaatgccagcagactaggacacacagggaatggtattattttttccg	AUCCCCAG	m6b	Created	ALL_AGO|slc8570_chr8|67|4|9|0.44|COORDS=chr8-:124096479	unknown	ABI,	0	dbSNP
NM_024295	DERL1	rs35922140	insertion	chr8	+	124027338	-/G	hsa-miR-3679-3p	124027338	124027344	ggaaaagtgggagagaggcatgtgtgcaagaaagagataagggtccttttGGGGAAGggtttggtgacccagccccagctcaatgccagcagactaggacacacagggaatggtattattttttccg	CUUCCCCC	m7a	Created	ALL_AGO|slc8570_chr8|67|4|9|0.44|COORDS=chr8-:124096479	unknown	ABI,	0	dbSNP
NM_024295	DERL1	rs35922140	insertion	chr8	+	124027338	-/G	hsa-miR-548n	124027333	124027338	ggaaaagtgggagagaggcatgtgtgcaagaaagagataagggtcCTTTTGggaagggtttggtgacccagccccagctcaatgccagcagactaggacc	CAAAAGUA	m6a	Disrupted	ALL_AGO|slc8570_chr8|67|4|9|0.44|COORDS=chr8-:124096479	unknown	ABI,	0	dbSNP
NM_024295	DERL1	rs35922140	insertion	chr8	+	124027338	-/G	hsa-miR-548o-3p	124027334	124027339	ggaaaagtgggagagaggcatgtgtgcaagaaagagataagggtccTTTTGGgaagggtttggtgacccagccccagctcaatgccagcagactaggacc	CCAAAACU	m6a	Disrupted	ALL_AGO|slc8570_chr8|67|4|9|0.44|COORDS=chr8-:124096479	unknown	ABI,	0	dbSNP
NM_024295	DERL1	rs35922140	insertion	chr8	+	124027338	-/G	hsa-miR-548t-5p	124027333	124027338	ggaaaagtgggagagaggcatgtgtgcaagaaagagataagggtcCTTTTGggaagggtttggtgacccagccccagctcaatgccagcagactaggacc	CAAAAGUG	m6a	Disrupted	ALL_AGO|slc8570_chr8|67|4|9|0.44|COORDS=chr8-:124096479	unknown	ABI,	0	dbSNP
NM_024295	DERL1	rs35922140	insertion	chr8	+	124027338	-/G	hsa-miR-186-3p	124027335	124027340	ggaaaagtgggagagaggcatgtgtgcaagaaagagataagggtcctTTTGGGaagggtttggtgacccagccccagctcaatgccagcagactaggacc	GCCCAAAG	m6b	Disrupted	ALL_AGO|slc8570_chr8|67|4|9|0.44|COORDS=chr8-:124096479	unknown	ABI,	0	dbSNP
NM_024295	DERL1	rs35922140	insertion	chr8	+	124027338	-/G	hsa-miR-150-5p	124027336	124027341	ggaaaagtgggagagaggcatgtgtgcaagaaagagataagggtccttTTGGGAagggtttggtgacccagccccagctcaatgccagcagactaggacc	UCUCCCAA	m6c	Disrupted	ALL_AGO|slc8570_chr8|67|4|9|0.44|COORDS=chr8-:124096479	unknown	ABI,	0	dbSNP
NM_024295	DERL1	rs35922140	insertion	chr8	+	124027338	-/G	hsa-miR-4733-5p	124027336	124027341	ggaaaagtgggagagaggcatgtgtgcaagaaagagataagggtccttTTGGGAagggtttggtgacccagccccagctcaatgccagcagactaggacc	AAUCCCAA	m6c	Disrupted	ALL_AGO|slc8570_chr8|67|4|9|0.44|COORDS=chr8-:124096479	unknown	ABI,	0	dbSNP
NM_024295	DERL1	rs35922140	insertion	chr8	+	124027338	-/G	hsa-miR-548aj-5p	124027333	124027338	ggaaaagtgggagagaggcatgtgtgcaagaaagagataagggtcCTTTTGggaagggtttggtgacccagccccagctcaatgccagcagactaggacc	UGCAAAAG	m6c	Disrupted	ALL_AGO|slc8570_chr8|67|4|9|0.44|COORDS=chr8-:124096479	unknown	ABI,	0	dbSNP
NM_024295	DERL1	rs35922140	insertion	chr8	+	124027338	-/G	hsa-miR-548g-5p	124027333	124027338	ggaaaagtgggagagaggcatgtgtgcaagaaagagataagggtcCTTTTGggaagggtttggtgacccagccccagctcaatgccagcagactaggacc	UGCAAAAG	m6c	Disrupted	ALL_AGO|slc8570_chr8|67|4|9|0.44|COORDS=chr8-:124096479	unknown	ABI,	0	dbSNP
NM_024295	DERL1	rs35922140	insertion	chr8	+	124027338	-/G	hsa-miR-548x-5p	124027333	124027338	ggaaaagtgggagagaggcatgtgtgcaagaaagagataagggtcCTTTTGggaagggtttggtgacccagccccagctcaatgccagcagactaggacc	UGCAAAAG	m6c	Disrupted	ALL_AGO|slc8570_chr8|67|4|9|0.44|COORDS=chr8-:124096479	unknown	ABI,	0	dbSNP
NM_001042573	ENGASE	rs35913075	insertion	chr17	+	77082749	-/C	hsa-miR-1292	77082747	77082752	tggttcccaggtgaaaatgaaaggaggggagaagttgagaacagaacaTTCCCAtaaaggatatttcctaataggctgcaagatgctgatgccgagaatgtaagcacaaacgtaagtttcttcctga	UGGGAACG	m6a	Created	ALL_AGO|slc5529_chr17|43|4|6|0.67|COORDS=chr17+:74594344	unknown	ABI,	0	dbSNP
NM_001042573	ENGASE	rs35913075	insertion	chr17	+	77082749	-/C	hsa-miR-4471	77082747	77082752	tggttcccaggtgaaaatgaaaggaggggagaagttgagaacagaacaTTCCCAtaaaggatatttcctaataggctgcaagatgctgatgccgagaatgtaagcacaaacgtaagtttcttcctga	UGGGAACU	m6a	Created	ALL_AGO|slc5529_chr17|43|4|6|0.67|COORDS=chr17+:74594344	unknown	ABI,	0	dbSNP
NM_001042573	ENGASE	rs35913075	insertion	chr17	+	77082749	-/C	hsa-miR-204-3p	77082747	77082752	tggttcccaggtgaaaatgaaaggaggggagaagttgagaacagaacaTTCCCAtaaaggatatttcctaataggctgcaagatgctgatgccgagaatgtaagcacaaacgtaagtttcttcctga	GCUGGGAA	m6c	Created	ALL_AGO|slc5529_chr17|43|4|6|0.67|COORDS=chr17+:74594344	unknown	ABI,	0	dbSNP
NM_001042573	ENGASE	rs35913075	insertion	chr17	+	77082749	-/C	hsa-miR-4646-5p	77082747	77082752	tggttcccaggtgaaaatgaaaggaggggagaagttgagaacagaacaTTCCCAtaaaggatatttcctaataggctgcaagatgctgatgccgagaatgtaagcacaaacgtaagtttcttcctga	ACUGGGAA	m6c	Created	ALL_AGO|slc5529_chr17|43|4|6|0.67|COORDS=chr17+:74594344	unknown	ABI,	0	dbSNP
NM_001042573	ENGASE	rs35913075	insertion	chr17	+	77082749	-/C	hsa-miR-4802-5p	77082748	77082753	tggttcccaggtgaaaatgaaaggaggggagaagttgagaacagaacatTCCATAaaggatatttcctaataggctgcaagatgctgatgccgagaatga	UAUGGAGG	m6a	Disrupted	ALL_AGO|slc5529_chr17|43|4|6|0.67|COORDS=chr17+:74594344	unknown	ABI,	0	dbSNP
NM_001042573	ENGASE	rs35913075	insertion	chr17	+	77082749	-/C	hsa-miR-3688-3p	77082747	77082753	tggttcccaggtgaaaatgaaaggaggggagaagttgagaacagaacaTTCCATAaaggatatttcctaataggctgcaagatgctgatgccgagaatga	UAUGGAAA	m7a	Disrupted	ALL_AGO|slc5529_chr17|43|4|6|0.67|COORDS=chr17+:74594344	unknown	ABI,	0	dbSNP
NM_001042573	ENGASE	rs35913075	insertion	chr17	+	77082749	-/C	hsa-miR-409-3p	77082743	77082749	tggttcccaggtgaaaatgaaaggaggggagaagttgagaacagAACATTCcataaaggatatttcctaataggctgcaagatgctgatgccgagaatga	GAAUGUUG	m7a	Disrupted	ALL_AGO|slc5529_chr17|43|4|6|0.67|COORDS=chr17+:74594344	unknown	ABI,	0	dbSNP
NM_001042573	ENGASE	rs35913075	insertion	chr17	+	77082749	-/C	hsa-miR-613	77082744	77082750	tggttcccaggtgaaaatgaaaggaggggagaagttgagaacagaACATTCCataaaggatatttcctaataggctgcaagatgctgatgccgagaatga	AGGAAUGU	m7b	Disrupted	ALL_AGO|slc5529_chr17|43|4|6|0.67|COORDS=chr17+:74594344	unknown	ABI,	0	dbSNP
NM_001042573	ENGASE	rs35913075	insertion	chr17	+	77082749	-/C	hsa-miR-1	77082744	77082751	tggttcccaggtgaaaatgaaaggaggggagaagttgagaacagaACATTCCAtaaaggatatttcctaataggctgcaagatgctgatgccgagaatga	UGGAAUGU	m8a	Disrupted	ALL_AGO|slc5529_chr17|43|4|6|0.67|COORDS=chr17+:74594344	unknown	ABI,	0	dbSNP
NM_001042573	ENGASE	rs35913075	insertion	chr17	+	77082749	-/C	hsa-miR-206	77082744	77082751	tggttcccaggtgaaaatgaaaggaggggagaagttgagaacagaACATTCCAtaaaggatatttcctaataggctgcaagatgctgatgccgagaatga	UGGAAUGU	m8a	Disrupted	ALL_AGO|slc5529_chr17|43|4|6|0.67|COORDS=chr17+:74594344	unknown	ABI,	0	dbSNP
NM_001042573	ENGASE	rs35913075	insertion	chr17	+	77082749	-/C	hsa-miR-3673	77082745	77082752	tggttcccaggtgaaaatgaaaggaggggagaagttgagaacagaaCATTCCATaaaggatatttcctaataggctgcaagatgctgatgccgagaatga	AUGGAAUG	m8a	Disrupted	ALL_AGO|slc5529_chr17|43|4|6|0.67|COORDS=chr17+:74594344	unknown	ABI,	0	dbSNP
NM_001042573	ENGASE	rs35913075	insertion	chr17	+	77082749	-/C	hsa-miR-3675-5p	77082749	77082754	tggttcccaggtgaaaatgaaaggaggggagaagttgagaacagaacattCCCATAaaggatatttcctaataggctgcaagatgctgatgccgagaatgtaagcacaaacgtaagtttcttcctga	UAUGGGGC	m6a	Created	ALL_AGO|slc5529_chr17|43|4|6|0.67|COORDS=chr17+:74594344	unknown	ABI,	0	dbSNP
NM_001042573	ENGASE	rs35913075	insertion	chr17	+	77082749	-/C	hsa-miR-3115	77082749	77082754	tggttcccaggtgaaaatgaaaggaggggagaagttgagaacagaacattCCCATAaaggatatttcctaataggctgcaagatgctgatgccgagaatgtaagcacaaacgtaagtttcttcctga	AUAUGGGU	m6b	Created	ALL_AGO|slc5529_chr17|43|4|6|0.67|COORDS=chr17+:74594344	unknown	ABI,	0	dbSNP
NM_001042573	ENGASE	rs35913075	insertion	chr17	+	77082749	-/C	hsa-miR-584-5p	77082749	77082754	tggttcccaggtgaaaatgaaaggaggggagaagttgagaacagaacattCCATAAaggatatttcctaataggctgcaagatgctgatgccgagaatga	UUAUGGUU	m6a	Disrupted	ALL_AGO|slc5529_chr17|43|4|6|0.67|COORDS=chr17+:74594344	unknown	ABI,	0	dbSNP
NM_006908	RAC1	rs35850876	deletion	chr7	+	6443111	-/AAG	hsa-miR-1537	6443110	6443115	ctgagcaatatgcctccttgtattataaaatctttctgataatgcattaGGTTTTtttgtcgattagtaaaagtgctttccatgttactttattcagaggagc	AAAACCGU	m6a	Created	ALL_AGO|slc416_chr7|51|4|5|0.80|COORDS=chr7+:6409605	unknown	EGP_SNPS,	0.005319,0.994681,	dbSNP
NM_006908	RAC1	rs35850876	deletion	chr7	+	6443111	-/AAG	hsa-miR-4735-5p	6443106	6443111	ctgagcaatatgcctccttgtattataaaatctttctgataatgcATTAGGtttttttgtcgattagtaaaagtgctttccatgttactttattcagaggagc	CCUAAUUU	m6a	Created	ALL_AGO|slc416_chr7|51|4|5|0.80|COORDS=chr7+:6409605	unknown	EGP_SNPS,	0.005319,0.994681,	dbSNP
NM_006908	RAC1	rs35850876	deletion	chr7	+	6443111	-/AAG	hsa-miR-548e	6443111	6443116	ctgagcaatatgcctccttgtattataaaatctttctgataatgcattagGTTTTTttgtcgattagtaaaagtgctttccatgttactttattcagaggagc	AAAAACUG	m6a	Created	ALL_AGO|slc416_chr7|51|4|5|0.80|COORDS=chr7+:6409605	unknown	EGP_SNPS,	0.005319,0.994681,	dbSNP
NM_006908	RAC1	rs35850876	deletion	chr7	+	6443111	-/AAG	hsa-miR-548f	6443111	6443116	ctgagcaatatgcctccttgtattataaaatctttctgataatgcattagGTTTTTttgtcgattagtaaaagtgctttccatgttactttattcagaggagc	AAAAACUG	m6a	Created	ALL_AGO|slc416_chr7|51|4|5|0.80|COORDS=chr7+:6409605	unknown	EGP_SNPS,	0.005319,0.994681,	dbSNP
NM_006908	RAC1	rs35850876	deletion	chr7	+	6443111	-/AAG	hsa-miR-649	6443109	6443114	ctgagcaatatgcctccttgtattataaaatctttctgataatgcattAGGTTTttttgtcgattagtaaaagtgctttccatgttactttattcagaggagc	AAACCUGU	m6a	Created	ALL_AGO|slc416_chr7|51|4|5|0.80|COORDS=chr7+:6409605	unknown	EGP_SNPS,	0.005319,0.994681,	dbSNP
NM_006908	RAC1	rs35850876	deletion	chr7	+	6443111	-/AAG	hsa-miR-548ae	6443111	6443116	ctgagcaatatgcctccttgtattataaaatctttctgataatgcattagGTTTTTttgtcgattagtaaaagtgctttccatgttactttattcagaggagc	CAAAAACU	m6b	Created	ALL_AGO|slc416_chr7|51|4|5|0.80|COORDS=chr7+:6409605	unknown	EGP_SNPS,	0.005319,0.994681,	dbSNP
NM_006908	RAC1	rs35850876	deletion	chr7	+	6443111	-/AAG	hsa-miR-548ah-3p	6443111	6443116	ctgagcaatatgcctccttgtattataaaatctttctgataatgcattagGTTTTTttgtcgattagtaaaagtgctttccatgttactttattcagaggagc	CAAAAACU	m6b	Created	ALL_AGO|slc416_chr7|51|4|5|0.80|COORDS=chr7+:6409605	unknown	EGP_SNPS,	0.005319,0.994681,	dbSNP
NM_006908	RAC1	rs35850876	deletion	chr7	+	6443111	-/AAG	hsa-miR-548aj-3p	6443111	6443116	ctgagcaatatgcctccttgtattataaaatctttctgataatgcattagGTTTTTttgtcgattagtaaaagtgctttccatgttactttattcagaggagc	UAAAAACU	m6b	Created	ALL_AGO|slc416_chr7|51|4|5|0.80|COORDS=chr7+:6409605	unknown	EGP_SNPS,	0.005319,0.994681,	dbSNP
NM_006908	RAC1	rs35850876	deletion	chr7	+	6443111	-/AAG	hsa-miR-548am-3p	6443111	6443116	ctgagcaatatgcctccttgtattataaaatctttctgataatgcattagGTTTTTttgtcgattagtaaaagtgctttccatgttactttattcagaggagc	CAAAAACU	m6b	Created	ALL_AGO|slc416_chr7|51|4|5|0.80|COORDS=chr7+:6409605	unknown	EGP_SNPS,	0.005319,0.994681,	dbSNP
NM_006908	RAC1	rs35850876	deletion	chr7	+	6443111	-/AAG	hsa-miR-548aq-3p	6443111	6443116	ctgagcaatatgcctccttgtattataaaatctttctgataatgcattagGTTTTTttgtcgattagtaaaagtgctttccatgttactttattcagaggagc	CAAAAACU	m6b	Created	ALL_AGO|slc416_chr7|51|4|5|0.80|COORDS=chr7+:6409605	unknown	EGP_SNPS,	0.005319,0.994681,	dbSNP
NM_006908	RAC1	rs35850876	deletion	chr7	+	6443111	-/AAG	hsa-miR-548as-3p	6443110	6443115	ctgagcaatatgcctccttgtattataaaatctttctgataatgcattaGGTTTTtttgtcgattagtaaaagtgctttccatgttactttattcagaggagc	UAAAACCC	m6b	Created	ALL_AGO|slc416_chr7|51|4|5|0.80|COORDS=chr7+:6409605	unknown	EGP_SNPS,	0.005319,0.994681,	dbSNP
NM_006908	RAC1	rs35850876	deletion	chr7	+	6443111	-/AAG	hsa-miR-548at-3p	6443110	6443115	ctgagcaatatgcctccttgtattataaaatctttctgataatgcattaGGTTTTtttgtcgattagtaaaagtgctttccatgttactttattcagaggagc	CAAAACCG	m6b	Created	ALL_AGO|slc416_chr7|51|4|5|0.80|COORDS=chr7+:6409605	unknown	EGP_SNPS,	0.005319,0.994681,	dbSNP
NM_006908	RAC1	rs35850876	deletion	chr7	+	6443111	-/AAG	hsa-miR-548x-3p	6443111	6443116	ctgagcaatatgcctccttgtattataaaatctttctgataatgcattagGTTTTTttgtcgattagtaaaagtgctttccatgttactttattcagaggagc	UAAAAACU	m6b	Created	ALL_AGO|slc416_chr7|51|4|5|0.80|COORDS=chr7+:6409605	unknown	EGP_SNPS,	0.005319,0.994681,	dbSNP
NM_006908	RAC1	rs35850876	deletion	chr7	+	6443111	-/AAG	hsa-miR-4714-3p	6443108	6443113	ctgagcaatatgcctccttgtattataaaatctttctgataatgcatTAGGTTtttttgtcgattagtaaaagtgctttccatgttactttattcagaggagc	CCAACCUA	m6c	Created	ALL_AGO|slc416_chr7|51|4|5|0.80|COORDS=chr7+:6409605	unknown	EGP_SNPS,	0.005319,0.994681,	dbSNP
NM_006908	RAC1	rs35850876	deletion	chr7	+	6443111	-/AAG	hsa-miR-548aa	6443110	6443116	ctgagcaatatgcctccttgtattataaaatctttctgataatgcattaGGTTTTTttgtcgattagtaaaagtgctttccatgttactttattcagaggagc	AAAAACCA	m7a	Created	ALL_AGO|slc416_chr7|51|4|5|0.80|COORDS=chr7+:6409605	unknown	EGP_SNPS,	0.005319,0.994681,	dbSNP
NM_006908	RAC1	rs35850876	deletion	chr7	+	6443111	-/AAG	hsa-miR-548ap-3p	6443110	6443116	ctgagcaatatgcctccttgtattataaaatctttctgataatgcattaGGTTTTTttgtcgattagtaaaagtgctttccatgttactttattcagaggagc	AAAAACCA	m7a	Created	ALL_AGO|slc416_chr7|51|4|5|0.80|COORDS=chr7+:6409605	unknown	EGP_SNPS,	0.005319,0.994681,	dbSNP
NM_006908	RAC1	rs35850876	deletion	chr7	+	6443111	-/AAG	hsa-miR-548t-3p	6443110	6443116	ctgagcaatatgcctccttgtattataaaatctttctgataatgcattaGGTTTTTttgtcgattagtaaaagtgctttccatgttactttattcagaggagc	AAAAACCA	m7a	Created	ALL_AGO|slc416_chr7|51|4|5|0.80|COORDS=chr7+:6409605	unknown	EGP_SNPS,	0.005319,0.994681,	dbSNP
NM_006908	RAC1	rs35850876	deletion	chr7	+	6443111	-/AAG	hsa-miR-548ac	6443110	6443116	ctgagcaatatgcctccttgtattataaaatctttctgataatgcattaGGTTTTTttgtcgattagtaaaagtgctttccatgttactttattcagaggagc	CAAAAACC	m7b	Created	ALL_AGO|slc416_chr7|51|4|5|0.80|COORDS=chr7+:6409605	unknown	EGP_SNPS,	0.005319,0.994681,	dbSNP
NM_006908	RAC1	rs35850876	deletion	chr7	+	6443111	-/AAG	hsa-miR-548d-3p	6443110	6443116	ctgagcaatatgcctccttgtattataaaatctttctgataatgcattaGGTTTTTttgtcgattagtaaaagtgctttccatgttactttattcagaggagc	CAAAAACC	m7b	Created	ALL_AGO|slc416_chr7|51|4|5|0.80|COORDS=chr7+:6409605	unknown	EGP_SNPS,	0.005319,0.994681,	dbSNP
NM_006908	RAC1	rs35850876	deletion	chr7	+	6443111	-/AAG	hsa-miR-548h-3p	6443110	6443116	ctgagcaatatgcctccttgtattataaaatctttctgataatgcattaGGTTTTTttgtcgattagtaaaagtgctttccatgttactttattcagaggagc	CAAAAACC	m7b	Created	ALL_AGO|slc416_chr7|51|4|5|0.80|COORDS=chr7+:6409605	unknown	EGP_SNPS,	0.005319,0.994681,	dbSNP
NM_006908	RAC1	rs35850876	deletion	chr7	+	6443111	-/AAG	hsa-miR-548z	6443110	6443116	ctgagcaatatgcctccttgtattataaaatctttctgataatgcattaGGTTTTTttgtcgattagtaaaagtgctttccatgttactttattcagaggagc	CAAAAACC	m7b	Created	ALL_AGO|slc416_chr7|51|4|5|0.80|COORDS=chr7+:6409605	unknown	EGP_SNPS,	0.005319,0.994681,	dbSNP
NM_006908	RAC1	rs35850876	deletion	chr7	+	6443111	-/AAG	hsa-miR-3667-3p	6443110	6443115	ctgagcaatatgcctccttgtattataaaatctttctgataatgcattaGAAGGTttttttgtcgattagtaaaagtgctttccatgttactttattcagagc	ACCUUCCU	m6a	Disrupted	ALL_AGO|slc416_chr7|51|4|5|0.80|COORDS=chr7+:6409605	unknown	EGP_SNPS,	0.005319,0.994681,	dbSNP
NM_006908	RAC1	rs35850876	deletion	chr7	+	6443111	-/AAG	hsa-miR-1237	6443109	6443114	ctgagcaatatgcctccttgtattataaaatctttctgataatgcattAGAAGGtttttttgtcgattagtaaaagtgctttccatgttactttattcagagc	UCCUUCUG	m6b	Disrupted	ALL_AGO|slc416_chr7|51|4|5|0.80|COORDS=chr7+:6409605	unknown	EGP_SNPS,	0.005319,0.994681,	dbSNP
NM_006908	RAC1	rs35850876	deletion	chr7	+	6443111	-/AAG	hsa-miR-4263	6443107	6443112	ctgagcaatatgcctccttgtattataaaatctttctgataatgcaTTAGAAggtttttttgtcgattagtaaaagtgctttccatgttactttattcagagc	AUUCUAAG	m6b	Disrupted	ALL_AGO|slc416_chr7|51|4|5|0.80|COORDS=chr7+:6409605	unknown	EGP_SNPS,	0.005319,0.994681,	dbSNP
NM_006908	RAC1	rs35850876	deletion	chr7	+	6443111	-/AAG	hsa-miR-4724-3p	6443110	6443115	ctgagcaatatgcctccttgtattataaaatctttctgataatgcattaGAAGGTttttttgtcgattagtaaaagtgctttccatgttactttattcagagc	GUACCUUC	m6c	Disrupted	ALL_AGO|slc416_chr7|51|4|5|0.80|COORDS=chr7+:6409605	unknown	EGP_SNPS,	0.005319,0.994681,	dbSNP
NM_006908	RAC1	rs35850876	deletion	chr7	+	6443111	-/AAG	hsa-miR-1248	6443109	6443115	ctgagcaatatgcctccttgtattataaaatctttctgataatgcattAGAAGGTttttttgtcgattagtaaaagtgctttccatgttactttattcagagc	ACCUUCUU	m7a	Disrupted	ALL_AGO|slc416_chr7|51|4|5|0.80|COORDS=chr7+:6409605	unknown	EGP_SNPS,	0.005319,0.994681,	dbSNP
NM_006908	RAC1	rs35850876	deletion	chr7	+	6443111	-/AAG	hsa-miR-576-5p	6443106	6443112	ctgagcaatatgcctccttgtattataaaatctttctgataatgcATTAGAAggtttttttgtcgattagtaaaagtgctttccatgttactttattcagagc	AUUCUAAU	m7b	Disrupted	ALL_AGO|slc416_chr7|51|4|5|0.80|COORDS=chr7+:6409605	unknown	EGP_SNPS,	0.005319,0.994681,	dbSNP
NM_001039457	ATP6V0B	rs35823146	insertion	chr1	+	44443733	-/G	hsa-miR-361-3p	44443731	44443736	atatgtgtgggtggggccgtgcctcacttttatttattgctggttttcCTGGGGacagctggagctgtgtcccttagcctttcagaggcttggtgttcagcataaacatttaaacatacgcccctga	UCCCCCAG	m6c	Created	ALL_AGO|slc3549_chr1|48|2|9|0.22|COORDS=chr1+:44216287	unknown	ABI,	0	dbSNP
NM_001039457	ATP6V0B	rs35823146	insertion	chr1	+	44443733	-/G	hsa-miR-1915-3p	44443730	44443736	atatgtgtgggtggggccgtgcctcacttttatttattgctggttttCCTGGGGacagctggagctgtgtcccttagcctttcagaggcttggtgttcagcataaacatttaaacatacgcccctga	CCCCAGGG	m7a	Created	ALL_AGO|slc3549_chr1|48|2|9|0.22|COORDS=chr1+:44216287	unknown	ABI,	0	dbSNP
NM_001039457	ATP6V0B	rs35823146	insertion	chr1	+	44443733	-/G	hsa-miR-2355-5p	44443731	44443737	atatgtgtgggtggggccgtgcctcacttttatttattgctggttttcCTGGGGAcagctggagctgtgtcccttagcctttcagaggcttggtgttcagcataaacatttaaacatacgcccctga	AUCCCCAG	m7b	Created	ALL_AGO|slc3549_chr1|48|2|9|0.22|COORDS=chr1+:44216287	unknown	ABI,	0	dbSNP
NM_001039457	ATP6V0B	rs35823146	insertion	chr1	+	44443733	-/G	hsa-miR-4459	44443729	44443734	atatgtgtgggtggggccgtgcctcacttttatttattgctggtttTCCTGGgacagctggagctgtgtcccttagcctttcagaggcttggtgttcagg	CCAGGAGG	m6a	Disrupted	ALL_AGO|slc3549_chr1|48|2|9|0.22|COORDS=chr1+:44216287	unknown	ABI,	0	dbSNP
NM_001039457	ATP6V0B	rs35823146	insertion	chr1	+	44443733	-/G	hsa-miR-4476	44443728	44443733	atatgtgtgggtggggccgtgcctcacttttatttattgctggttTTCCTGggacagctggagctgtgtcccttagcctttcagaggcttggtgttcagg	CAGGAAGG	m6a	Disrupted	ALL_AGO|slc3549_chr1|48|2|9|0.22|COORDS=chr1+:44216287	unknown	ABI,	0	dbSNP
NM_001039457	ATP6V0B	rs35823146	insertion	chr1	+	44443733	-/G	hsa-miR-4685-5p	44443730	44443735	atatgtgtgggtggggccgtgcctcacttttatttattgctggttttCCTGGGacagctggagctgtgtcccttagcctttcagaggcttggtgttcagg	CCCAGGGC	m6a	Disrupted	ALL_AGO|slc3549_chr1|48|2|9|0.22|COORDS=chr1+:44216287	unknown	ABI,	0	dbSNP
NM_001039457	ATP6V0B	rs35823146	insertion	chr1	+	44443733	-/G	hsa-miR-4768-3p	44443729	44443734	atatgtgtgggtggggccgtgcctcacttttatttattgctggtttTCCTGGgacagctggagctgtgtcccttagcctttcagaggcttggtgttcagg	CCAGGAGA	m6a	Disrupted	ALL_AGO|slc3549_chr1|48|2|9|0.22|COORDS=chr1+:44216287	unknown	ABI,	0	dbSNP
NM_001039457	ATP6V0B	rs35823146	insertion	chr1	+	44443733	-/G	hsa-miR-4433-5p	44443732	44443737	atatgtgtgggtggggccgtgcctcacttttatttattgctggttttccTGGGACagctggagctgtgtcccttagcctttcagaggcttggtgttcagg	CGUCCCAC	m6b	Disrupted	ALL_AGO|slc3549_chr1|48|2|9|0.22|COORDS=chr1+:44216287	unknown	ABI,	0	dbSNP
NM_001039457	ATP6V0B	rs35823146	insertion	chr1	+	44443733	-/G	hsa-miR-4726-3p	44443730	44443735	atatgtgtgggtggggccgtgcctcacttttatttattgctggttttCCTGGGacagctggagctgtgtcccttagcctttcagaggcttggtgttcagg	ACCCAGGU	m6b	Disrupted	ALL_AGO|slc3549_chr1|48|2|9|0.22|COORDS=chr1+:44216287	unknown	ABI,	0	dbSNP
NM_001039457	ATP6V0B	rs35823146	insertion	chr1	+	44443733	-/G	hsa-miR-665	44443729	44443734	atatgtgtgggtggggccgtgcctcacttttatttattgctggtttTCCTGGgacagctggagctgtgtcccttagcctttcagaggcttggtgttcagg	ACCAGGAG	m6b	Disrupted	ALL_AGO|slc3549_chr1|48|2|9|0.22|COORDS=chr1+:44216287	unknown	ABI,	0	dbSNP
NM_001039457	ATP6V0B	rs35823146	insertion	chr1	+	44443733	-/G	hsa-miR-873-5p	44443728	44443733	atatgtgtgggtggggccgtgcctcacttttatttattgctggttTTCCTGggacagctggagctgtgtcccttagcctttcagaggcttggtgttcagg	GCAGGAAC	m6b	Disrupted	ALL_AGO|slc3549_chr1|48|2|9|0.22|COORDS=chr1+:44216287	unknown	ABI,	0	dbSNP
NM_001039457	ATP6V0B	rs35823146	insertion	chr1	+	44443733	-/G	hsa-miR-3657	44443733	44443738	atatgtgtgggtggggccgtgcctcacttttatttattgctggttttcctGGGACAgctggagctgtgtcccttagcctttcagaggcttggtgttcagg	UGUGUCCC	m6c	Disrupted	ALL_AGO|slc3549_chr1|48|2|9|0.22|COORDS=chr1+:44216287	unknown	ABI,	0	dbSNP
NM_001039457	ATP6V0B	rs35823146	insertion	chr1	+	44443733	-/G	hsa-miR-4646-3p	44443733	44443738	atatgtgtgggtggggccgtgcctcacttttatttattgctggttttcctGGGACAgctggagctgtgtcccttagcctttcagaggcttggtgttcagg	AUUGUCCC	m6c	Disrupted	ALL_AGO|slc3549_chr1|48|2|9|0.22|COORDS=chr1+:44216287	unknown	ABI,	0	dbSNP
NM_001039457	ATP6V0B	rs35823146	insertion	chr1	+	44443733	-/G	hsa-miR-5588-3p	44443732	44443737	atatgtgtgggtggggccgtgcctcacttttatttattgctggttttccTGGGACagctggagctgtgtcccttagcctttcagaggcttggtgttcagg	AAGUCCCA	m6c	Disrupted	ALL_AGO|slc3549_chr1|48|2|9|0.22|COORDS=chr1+:44216287	unknown	ABI,	0	dbSNP
NM_153645	NUP50	rs35783804	deletion	chr22	+	45583300	-/A	hsa-miR-1271-5p	45583296	45583301	tctgttttacaatttcaattctagatcacattttatatatgctgcaTGCCAAaaaaaaaaaaaagagaaaactgccttttctggtgtggaggggaagaaaa	CUUGGCAC	m6b	Disrupted	ALL_AGO|slc2068_chr22|53|170|310|0.55|COORDS=chr22+:43961931	by-cluster	ABI,GMI,	0	dbSNP
NM_153645	NUP50	rs35783804	deletion	chr22	+	45583300	-/A	hsa-miR-129-5p	45583299	45583304	tctgttttacaatttcaattctagatcacattttatatatgctgcatgcCAAAAAaaaaaaaaagagaaaactgccttttctggtgtggaggggaagaaaa	CUUUUUGC	m6b	Disrupted	ALL_AGO|slc2068_chr22|53|170|310|0.55|COORDS=chr22+:43961931	by-cluster	ABI,GMI,	0	dbSNP
NM_153645	NUP50	rs35783804	deletion	chr22	+	45583300	-/A	hsa-miR-4642	45583295	45583300	tctgttttacaatttcaattctagatcacattttatatatgctgcATGCCAaaaaaaaaaaaaagagaaaactgccttttctggtgtggaggggaagaaaa	AUGGCAUC	m6b	Disrupted	ALL_AGO|slc2068_chr22|53|170|310|0.55|COORDS=chr22+:43961931	by-cluster	ABI,GMI,	0	dbSNP
NM_153645	NUP50	rs35783804	deletion	chr22	+	45583300	-/A	hsa-miR-4720-5p	45583295	45583300	tctgttttacaatttcaattctagatcacattttatatatgctgcATGCCAaaaaaaaaaaaaagagaaaactgccttttctggtgtggaggggaagaaaa	CCUGGCAU	m6c	Disrupted	ALL_AGO|slc2068_chr22|53|170|310|0.55|COORDS=chr22+:43961931	by-cluster	ABI,GMI,	0	dbSNP
NM_153645	NUP50	rs35783804	deletion	chr22	+	45583300	-/A	hsa-miR-4799-3p	45583295	45583300	tctgttttacaatttcaattctagatcacattttatatatgctgcATGCCAaaaaaaaaaaaaagagaaaactgccttttctggtgtggaggggaagaaaa	ACUGGCAU	m6c	Disrupted	ALL_AGO|slc2068_chr22|53|170|310|0.55|COORDS=chr22+:43961931	by-cluster	ABI,GMI,	0	dbSNP
NM_153645	NUP50	rs35783804	deletion	chr22	+	45583300	-/A	hsa-miR-5588-5p	45583295	45583300	tctgttttacaatttcaattctagatcacattttatatatgctgcATGCCAaaaaaaaaaaaaagagaaaactgccttttctggtgtggaggggaagaaaa	ACUGGCAU	m6c	Disrupted	ALL_AGO|slc2068_chr22|53|170|310|0.55|COORDS=chr22+:43961931	by-cluster	ABI,GMI,	0	dbSNP
NM_153645	NUP50	rs35783804	deletion	chr22	+	45583300	-/A	hsa-miR-182-5p	45583296	45583302	tctgttttacaatttcaattctagatcacattttatatatgctgcaTGCCAAAaaaaaaaaaaagagaaaactgccttttctggtgtggaggggaagaaaa	UUUGGCAA	m7a	Disrupted	ALL_AGO|slc2068_chr22|53|170|310|0.55|COORDS=chr22+:43961931	by-cluster	ABI,GMI,	0	dbSNP
NM_153645	NUP50	rs35783804	deletion	chr22	+	45583300	-/A	hsa-miR-96-5p	45583296	45583302	tctgttttacaatttcaattctagatcacattttatatatgctgcaTGCCAAAaaaaaaaaaaagagaaaactgccttttctggtgtggaggggaagaaaa	UUUGGCAC	m7a	Disrupted	ALL_AGO|slc2068_chr22|53|170|310|0.55|COORDS=chr22+:43961931	by-cluster	ABI,GMI,	0	dbSNP
NM_182547	TMED4	rs35771556	insertion	chr7	+	44619062	-/G	hsa-miR-5195-5p	44619058	44619063	taaaggactgtgtggggaaagtaccaaataaatgaggtaaaaaggaAGGGGTcatacaaagagggcactacaccagcttcttggcctcaaagaagctctttccctctactgtgattagctgcttagt	AACCCCUA	m6b	Created	ALL_AGO|slc7821_chr7|46|4|12|0.33|COORDS=chr7-:44585557	unknown	ABI,	0	dbSNP
NM_182547	TMED4	rs35771556	insertion	chr7	+	44619062	-/G	hsa-miR-3127-3p	44619056	44619062	taaaggactgtgtggggaaagtaccaaataaatgaggtaaaaagGAAGGGGtcatacaaagagggcactacaccagcttcttggcctcaaagaagctctttccctctactgtgattagctgcttagt	UCCCCUUC	m7b	Created	ALL_AGO|slc7821_chr7|46|4|12|0.33|COORDS=chr7-:44585557	unknown	ABI,	0	dbSNP
NM_182547	TMED4	rs35771556	insertion	chr7	+	44619062	-/G	hsa-miR-215	44619060	44619065	taaaggactgtgtggggaaagtaccaaataaatgaggtaaaaaggaagGGTCATacaaagagggcactacaccagcttcttggcctcaaagaagctcttg	AUGACCUA	m6a	Disrupted	ALL_AGO|slc7821_chr7|46|4|12|0.33|COORDS=chr7-:44585557	unknown	ABI,	0	dbSNP
NM_182547	TMED4	rs35771556	insertion	chr7	+	44619062	-/G	hsa-miR-4780	44619057	44619062	taaaggactgtgtggggaaagtaccaaataaatgaggtaaaaaggAAGGGTcatacaaagagggcactacaccagcttcttggcctcaaagaagctcttg	ACCCUUGA	m6a	Disrupted	ALL_AGO|slc7821_chr7|46|4|12|0.33|COORDS=chr7-:44585557	unknown	ABI,	0	dbSNP
NM_182547	TMED4	rs35771556	insertion	chr7	+	44619062	-/G	hsa-miR-4725-5p	44619058	44619063	taaaggactgtgtggggaaagtaccaaataaatgaggtaaaaaggaAGGGTCatacaaagagggcactacaccagcttcttggcctcaaagaagctcttg	AGACCCUG	m6b	Disrupted	ALL_AGO|slc7821_chr7|46|4|12|0.33|COORDS=chr7-:44585557	unknown	ABI,	0	dbSNP
NM_182547	TMED4	rs35771556	insertion	chr7	+	44619062	-/G	hsa-miR-504	44619058	44619063	taaaggactgtgtggggaaagtaccaaataaatgaggtaaaaaggaAGGGTCatacaaagagggcactacaccagcttcttggcctcaaagaagctcttg	AGACCCUG	m6b	Disrupted	ALL_AGO|slc7821_chr7|46|4|12|0.33|COORDS=chr7-:44585557	unknown	ABI,	0	dbSNP
NM_001001330	REEP3	rs35680962	insertion	chr10	+	65381178	-/G	hsa-miR-5591-3p	65381178	65381183	agtttttccaccatcagctgaaagtttttgaaacaaatatttgaaaaccaGGGTATccacacatagcacttttattcctgactagttttgcacacttgaaagacttcaattatatcaggggccctga	AUACCCAU	m6a	Created	ALL_AGO|slc2419_chr10|64|19|82|0.23|COORDS=chr10+:65051176	unknown	ABI,	0	dbSNP
NM_001001330	REEP3	rs35680962	insertion	chr10	+	65381178	-/G	hsa-miR-4292	65381175	65381180	agtttttccaccatcagctgaaagtttttgaaacaaatatttgaaaaCCAGGGtatccacacatagcacttttattcctgactagttttgcacacttgaaagacttcaattatatcaggggccctga	CCCCUGGG	m6b	Created	ALL_AGO|slc2419_chr10|64|19|82|0.23|COORDS=chr10+:65051176	unknown	ABI,	0	dbSNP
NM_001001330	REEP3	rs35680962	insertion	chr10	+	65381178	-/G	hsa-miR-4308	65381175	65381180	agtttttccaccatcagctgaaagtttttgaaacaaatatttgaaaaCCAGGGtatccacacatagcacttttattcctgactagttttgcacacttgaaagacttcaattatatcaggggccctga	UCCCUGGA	m6b	Created	ALL_AGO|slc2419_chr10|64|19|82|0.23|COORDS=chr10+:65051176	unknown	ABI,	0	dbSNP
NM_001001330	REEP3	rs35680962	insertion	chr10	+	65381178	-/G	hsa-miR-331-3p	65381175	65381180	agtttttccaccatcagctgaaagtttttgaaacaaatatttgaaaaCCAGGGtatccacacatagcacttttattcctgactagttttgcacacttgaaagacttcaattatatcaggggccctga	GCCCCUGG	m6c	Created	ALL_AGO|slc2419_chr10|64|19|82|0.23|COORDS=chr10+:65051176	unknown	ABI,	0	dbSNP
NM_001001330	REEP3	rs35680962	insertion	chr10	+	65381178	-/G	hsa-miR-3620	65381176	65381181	agtttttccaccatcagctgaaagtttttgaaacaaatatttgaaaacCAGGGTatccacacatagcacttttattcctgactagttttgcacacttgaaagacttcaattatatcaggggccctga	UCACCCUG	m6c	Created	ALL_AGO|slc2419_chr10|64|19|82|0.23|COORDS=chr10+:65051176	unknown	ABI,	0	dbSNP
NM_001001330	REEP3	rs35680962	insertion	chr10	+	65381178	-/G	hsa-miR-4725-5p	65381176	65381181	agtttttccaccatcagctgaaagtttttgaaacaaatatttgaaaacCAGGGTatccacacatagcacttttattcctgactagttttgcacacttgaaagacttcaattatatcaggggccctga	AGACCCUG	m6c	Created	ALL_AGO|slc2419_chr10|64|19|82|0.23|COORDS=chr10+:65051176	unknown	ABI,	0	dbSNP
NM_001001330	REEP3	rs35680962	insertion	chr10	+	65381178	-/G	hsa-miR-504	65381176	65381181	agtttttccaccatcagctgaaagtttttgaaacaaatatttgaaaacCAGGGTatccacacatagcacttttattcctgactagttttgcacacttgaaagacttcaattatatcaggggccctga	AGACCCUG	m6c	Created	ALL_AGO|slc2419_chr10|64|19|82|0.23|COORDS=chr10+:65051176	unknown	ABI,	0	dbSNP
NM_001001330	REEP3	rs35680962	insertion	chr10	+	65381178	-/G	hsa-miR-10a-5p	65381176	65381182	agtttttccaccatcagctgaaagtttttgaaacaaatatttgaaaacCAGGGTAtccacacatagcacttttattcctgactagttttgcacacttgaaagacttcaattatatcaggggccctga	UACCCUGU	m7a	Created	ALL_AGO|slc2419_chr10|64|19|82|0.23|COORDS=chr10+:65051176	unknown	ABI,	0	dbSNP
NM_001001330	REEP3	rs35680962	insertion	chr10	+	65381178	-/G	hsa-miR-10b-5p	65381176	65381182	agtttttccaccatcagctgaaagtttttgaaacaaatatttgaaaacCAGGGTAtccacacatagcacttttattcctgactagttttgcacacttgaaagacttcaattatatcaggggccctga	UACCCUGU	m7a	Created	ALL_AGO|slc2419_chr10|64|19|82|0.23|COORDS=chr10+:65051176	unknown	ABI,	0	dbSNP
NM_001001330	REEP3	rs35680962	insertion	chr10	+	65381178	-/G	hsa-miR-221-5p	65381175	65381180	agtttttccaccatcagctgaaagtttttgaaacaaatatttgaaaaCCAGGTatccacacatagcacttttattcctgactagttttgcacacttgaaa	ACCUGGCA	m6a	Disrupted	ALL_AGO|slc2419_chr10|64|19|82|0.23|COORDS=chr10+:65051176	unknown	ABI,	0	dbSNP
NM_001001330	REEP3	rs35680962	insertion	chr10	+	65381178	-/G	hsa-miR-3690	65381175	65381180	agtttttccaccatcagctgaaagtttttgaaacaaatatttgaaaaCCAGGTatccacacatagcacttttattcctgactagttttgcacacttgaaa	ACCUGGAC	m6a	Disrupted	ALL_AGO|slc2419_chr10|64|19|82|0.23|COORDS=chr10+:65051176	unknown	ABI,	0	dbSNP
NM_001001330	REEP3	rs35680962	insertion	chr10	+	65381178	-/G	hsa-miR-4456	65381174	65381179	agtttttccaccatcagctgaaagtttttgaaacaaatatttgaaaACCAGGtatccacacatagcacttttattcctgactagttttgcacacttgaaa	CCUGGUGG	m6a	Disrupted	ALL_AGO|slc2419_chr10|64|19|82|0.23|COORDS=chr10+:65051176	unknown	ABI,	0	dbSNP
NM_001001330	REEP3	rs35680962	insertion	chr10	+	65381178	-/G	hsa-miR-4777-3p	65381177	65381182	agtttttccaccatcagctgaaagtttttgaaacaaatatttgaaaaccAGGTATccacacatagcacttttattcctgactagttttgcacacttgaaa	AUACCUCA	m6a	Disrupted	ALL_AGO|slc2419_chr10|64|19|82|0.23|COORDS=chr10+:65051176	unknown	ABI,	0	dbSNP
NM_001001330	REEP3	rs35680962	insertion	chr10	+	65381178	-/G	hsa-miR-619	65381175	65381180	agtttttccaccatcagctgaaagtttttgaaacaaatatttgaaaaCCAGGTatccacacatagcacttttattcctgactagttttgcacacttgaaa	GACCUGGA	m6b	Disrupted	ALL_AGO|slc2419_chr10|64|19|82|0.23|COORDS=chr10+:65051176	unknown	ABI,	0	dbSNP
NM_001001330	REEP3	rs35680962	insertion	chr10	+	65381178	-/G	hsa-miR-875-5p	65381177	65381182	agtttttccaccatcagctgaaagtttttgaaacaaatatttgaaaaccAGGTATccacacatagcacttttattcctgactagttttgcacacttgaaa	UAUACCUC	m6b	Disrupted	ALL_AGO|slc2419_chr10|64|19|82|0.23|COORDS=chr10+:65051176	unknown	ABI,	0	dbSNP
NM_001001330	REEP3	rs35680962	insertion	chr10	+	65381178	-/G	hsa-miR-3144-3p	65381177	65381182	agtttttccaccatcagctgaaagtttttgaaacaaatatttgaaaaccAGGTATccacacatagcacttttattcctgactagttttgcacacttgaaa	AUAUACCU	m6c	Disrupted	ALL_AGO|slc2419_chr10|64|19|82|0.23|COORDS=chr10+:65051176	unknown	ABI,	0	dbSNP
NM_001001330	REEP3	rs35680962	insertion	chr10	+	65381178	-/G	hsa-miR-3661	65381175	65381180	agtttttccaccatcagctgaaagtttttgaaacaaatatttgaaaaCCAGGTatccacacatagcacttttattcctgactagttttgcacacttgaaa	UGACCUGG	m6c	Disrupted	ALL_AGO|slc2419_chr10|64|19|82|0.23|COORDS=chr10+:65051176	unknown	ABI,	0	dbSNP
NM_001001330	REEP3	rs35680962	insertion	chr10	+	65381178	-/G	hsa-miR-490-3p	65381175	65381180	agtttttccaccatcagctgaaagtttttgaaacaaatatttgaaaaCCAGGTatccacacatagcacttttattcctgactagttttgcacacttgaaa	CAACCUGG	m6c	Disrupted	ALL_AGO|slc2419_chr10|64|19|82|0.23|COORDS=chr10+:65051176	unknown	ABI,	0	dbSNP
NM_001001330	REEP3	rs35680962	insertion	chr10	+	65381178	-/G	hsa-miR-631	65381175	65381180	agtttttccaccatcagctgaaagtttttgaaacaaatatttgaaaaCCAGGTatccacacatagcacttttattcctgactagttttgcacacttgaaa	AGACCUGG	m6c	Disrupted	ALL_AGO|slc2419_chr10|64|19|82|0.23|COORDS=chr10+:65051176	unknown	ABI,	0	dbSNP
NM_001001330	REEP3	rs35680962	insertion	chr10	+	65381178	-/G	hsa-miR-29b-2-5p	65381172	65381178	agtttttccaccatcagctgaaagtttttgaaacaaatatttgaAAACCAGgtatccacacatagcacttttattcctgactagttttgcacacttgaaa	CUGGUUUC	m7a	Disrupted	ALL_AGO|slc2419_chr10|64|19|82|0.23|COORDS=chr10+:65051176	unknown	ABI,	0	dbSNP
NM_001001330	REEP3	rs35680962	insertion	chr10	+	65381178	-/G	hsa-miR-29b-1-5p	65381172	65381178	agtttttccaccatcagctgaaagtttttgaaacaaatatttgaAAACCAGgtatccacacatagcacttttattcctgactagttttgcacacttgaaa	GCUGGUUU	m7b	Disrupted	ALL_AGO|slc2419_chr10|64|19|82|0.23|COORDS=chr10+:65051176	unknown	ABI,	0	dbSNP
NM_173569	UBN2	rs35625460	insertion	chr7	+	138992154	-/T	hsa-miR-21-3p	138992151	138992156	agttgatgtttgtaataatctcaggacctgaaagattgtagcatttaGTGTTGtcttaaaaattatgtactgtaccagccatggatttttgtaaatatacacaccacaaattgtagaacatcctcgt	CAACACCA	m6a	Created	ALL_AGO|slc5265_chr7|46|180|277|0.65|COORDS=chr7+:138642688	unknown	ABI,	0	dbSNP
NM_173569	UBN2	rs35625460	insertion	chr7	+	138992154	-/T	hsa-miR-4709-5p	138992152	138992157	agttgatgtttgtaataatctcaggacctgaaagattgtagcatttagTGTTGTcttaaaaattatgtactgtaccagccatggatttttgtaaatatacacaccacaaattgtagaacatcctcgt	ACAACAGU	m6a	Created	ALL_AGO|slc5265_chr7|46|180|277|0.65|COORDS=chr7+:138642688	unknown	ABI,	0	dbSNP
NM_173569	UBN2	rs35625460	insertion	chr7	+	138992154	-/T	hsa-miR-141-3p	138992150	138992155	agttgatgtttgtaataatctcaggacctgaaagattgtagcatttAGTGTTgtcttaaaaattatgtactgtaccagccatggatttttgtaaatatacacaccacaaattgtagaacatcctcgt	UAACACUG	m6b	Created	ALL_AGO|slc5265_chr7|46|180|277|0.65|COORDS=chr7+:138642688	unknown	ABI,	0	dbSNP
NM_173569	UBN2	rs35625460	insertion	chr7	+	138992154	-/T	hsa-miR-200a-3p	138992150	138992155	agttgatgtttgtaataatctcaggacctgaaagattgtagcatttAGTGTTgtcttaaaaattatgtactgtaccagccatggatttttgtaaatatacacaccacaaattgtagaacatcctcgt	UAACACUG	m6b	Created	ALL_AGO|slc5265_chr7|46|180|277|0.65|COORDS=chr7+:138642688	unknown	ABI,	0	dbSNP
NM_173569	UBN2	rs35625460	insertion	chr7	+	138992154	-/T	hsa-miR-3529-3p	138992152	138992157	agttgatgtttgtaataatctcaggacctgaaagattgtagcatttagTGTTGTcttaaaaattatgtactgtaccagccatggatttttgtaaatatacacaccacaaattgtagaacatcctcgt	AACAACAA	m6b	Created	ALL_AGO|slc5265_chr7|46|180|277|0.65|COORDS=chr7+:138642688	unknown	ABI,	0	dbSNP
NM_173569	UBN2	rs35625460	insertion	chr7	+	138992154	-/T	hsa-miR-549	138992153	138992158	agttgatgtttgtaataatctcaggacctgaaagattgtagcatttagtGTTGTCttaaaaattatgtactgtaccagccatggatttttgtaaatatacacaccacaaattgtagaacatcctcgt	UGACAACU	m6b	Created	ALL_AGO|slc5265_chr7|46|180|277|0.65|COORDS=chr7+:138642688	unknown	ABI,	0	dbSNP
NM_173569	UBN2	rs35625460	insertion	chr7	+	138992154	-/T	hsa-miR-5003-5p	138992152	138992157	agttgatgtttgtaataatctcaggacctgaaagattgtagcatttagTGTTGTcttaaaaattatgtactgtaccagccatggatttttgtaaatatacacaccacaaattgtagaacatcctcgt	UCACAACA	m6c	Created	ALL_AGO|slc5265_chr7|46|180|277|0.65|COORDS=chr7+:138642688	unknown	ABI,	0	dbSNP
NM_173569	UBN2	rs35625460	insertion	chr7	+	138992154	-/T	hsa-miR-4643	138992152	138992157	agttgatgtttgtaataatctcaggacctgaaagattgtagcatttagTGTGTCttaaaaattatgtactgtaccagccatggatttttgtaaatatacc	GACACAUG	m6a	Disrupted	ALL_AGO|slc5265_chr7|46|180|277|0.65|COORDS=chr7+:138642688	unknown	ABI,	0	dbSNP
NM_173569	UBN2	rs35625460	insertion	chr7	+	138992154	-/T	hsa-miR-329	138992151	138992156	agttgatgtttgtaataatctcaggacctgaaagattgtagcatttaGTGTGTcttaaaaattatgtactgtaccagccatggatttttgtaaatatacc	AACACACC	m6b	Disrupted	ALL_AGO|slc5265_chr7|46|180|277|0.65|COORDS=chr7+:138642688	unknown	ABI,	0	dbSNP
NM_173569	UBN2	rs35625460	insertion	chr7	+	138992154	-/T	hsa-miR-3617	138992154	138992159	agttgatgtttgtaataatctcaggacctgaaagattgtagcatttagtgTGTCTTaaaaattatgtactgtaccagccatggatttttgtaaatatacc	AAAGACAU	m6b	Disrupted	ALL_AGO|slc5265_chr7|46|180|277|0.65|COORDS=chr7+:138642688	unknown	ABI,	0	dbSNP
NM_173569	UBN2	rs35625460	insertion	chr7	+	138992154	-/T	hsa-miR-362-3p	138992151	138992156	agttgatgtttgtaataatctcaggacctgaaagattgtagcatttaGTGTGTcttaaaaattatgtactgtaccagccatggatttttgtaaatatacc	AACACACC	m6b	Disrupted	ALL_AGO|slc5265_chr7|46|180|277|0.65|COORDS=chr7+:138642688	unknown	ABI,	0	dbSNP
NM_173569	UBN2	rs35625460	insertion	chr7	+	138992154	-/T	hsa-miR-4704-5p	138992149	138992154	agttgatgtttgtaataatctcaggacctgaaagattgtagcattTAGTGTgtcttaaaaattatgtactgtaccagccatggatttttgtaaatatacc	GACACUAG	m6b	Disrupted	ALL_AGO|slc5265_chr7|46|180|277|0.65|COORDS=chr7+:138642688	unknown	ABI,	0	dbSNP
NM_173569	UBN2	rs35625460	insertion	chr7	+	138992154	-/T	hsa-miR-641	138992154	138992159	agttgatgtttgtaataatctcaggacctgaaagattgtagcatttagtgTGTCTTaaaaattatgtactgtaccagccatggatttttgtaaatatacc	AAAGACAU	m6b	Disrupted	ALL_AGO|slc5265_chr7|46|180|277|0.65|COORDS=chr7+:138642688	unknown	ABI,	0	dbSNP
NM_173569	UBN2	rs35625460	insertion	chr7	+	138992154	-/T	hsa-miR-3117-5p	138992149	138992154	agttgatgtttgtaataatctcaggacctgaaagattgtagcattTAGTGTgtcttaaaaattatgtactgtaccagccatggatttttgtaaatatacc	AGACACUA	m6c	Disrupted	ALL_AGO|slc5265_chr7|46|180|277|0.65|COORDS=chr7+:138642688	unknown	ABI,	0	dbSNP
NM_173569	UBN2	rs35625460	insertion	chr7	+	138992154	-/T	hsa-miR-3941	138992151	138992156	agttgatgtttgtaataatctcaggacctgaaagattgtagcatttaGTGTGTcttaaaaattatgtactgtaccagccatggatttttgtaaatatacc	UUACACAC	m6c	Disrupted	ALL_AGO|slc5265_chr7|46|180|277|0.65|COORDS=chr7+:138642688	unknown	ABI,	0	dbSNP
NM_173569	UBN2	rs35625460	insertion	chr7	+	138992154	-/T	hsa-miR-642a-3p	138992152	138992158	agttgatgtttgtaataatctcaggacctgaaagattgtagcatttagTGTGTCTtaaaaattatgtactgtaccagccatggatttttgtaaatatacc	AGACACAU	m7a	Disrupted	ALL_AGO|slc5265_chr7|46|180|277|0.65|COORDS=chr7+:138642688	unknown	ABI,	0	dbSNP
NM_173569	UBN2	rs35625460	insertion	chr7	+	138992154	-/T	hsa-miR-642b-3p	138992152	138992158	agttgatgtttgtaataatctcaggacctgaaagattgtagcatttagTGTGTCTtaaaaattatgtactgtaccagccatggatttttgtaaatatacc	AGACACAU	m7a	Disrupted	ALL_AGO|slc5265_chr7|46|180|277|0.65|COORDS=chr7+:138642688	unknown	ABI,	0	dbSNP
NM_173569	UBN2	rs35625460	insertion	chr7	+	138992154	-/T	hsa-miR-603	138992150	138992156	agttgatgtttgtaataatctcaggacctgaaagattgtagcatttAGTGTGTcttaaaaattatgtactgtaccagccatggatttttgtaaatatacc	CACACACU	m7b	Disrupted	ALL_AGO|slc5265_chr7|46|180|277|0.65|COORDS=chr7+:138642688	unknown	ABI,	0	dbSNP
NM_139281	WDR36	rs35589685	insertion	chr5	+	110464398	-/C	hsa-miR-1263	110464395	110464400	gcataaagacttaagtgtattgttaccagagatatatttagatagaaTACCATcattttggcaggtaatcttctagaacctttcatgtactgtttccatctggaagaactgtaaggcacatcctcgt	AUGGUACC	m6a	Created	ALL_AGO|slc4033_chr5|44|2|5|0.40|COORDS=chr5+:110492284	unknown	ABI,	0	dbSNP
NM_139281	WDR36	rs35589685	insertion	chr5	+	110464398	-/C	hsa-miR-3134	110464397	110464402	gcataaagacttaagtgtattgttaccagagatatatttagatagaataCCATCAttttggcaggtaatcttctagaacctttcatgtactgtttccatctggaagaactgtaaggcacatcctcgt	UGAUGGAU	m6a	Created	ALL_AGO|slc4033_chr5|44|2|5|0.40|COORDS=chr5+:110492284	unknown	ABI,	0	dbSNP
NM_139281	WDR36	rs35589685	insertion	chr5	+	110464398	-/C	hsa-miR-5579-5p	110464395	110464400	gcataaagacttaagtgtattgttaccagagatatatttagatagaaTACCATcattttggcaggtaatcttctagaacctttcatgtactgtttccatctggaagaactgtaaggcacatcctcgt	UAUGGUAC	m6b	Created	ALL_AGO|slc4033_chr5|44|2|5|0.40|COORDS=chr5+:110492284	unknown	ABI,	0	dbSNP
NM_139281	WDR36	rs35589685	insertion	chr5	+	110464398	-/C	hsa-miR-5681b	110464393	110464398	gcataaagacttaagtgtattgttaccagagatatatttagatagAATACCatcattttggcaggtaatcttctagaacctttcatgtactgtttccatctggaagaactgtaaggcacatcctcgt	AGGUAUUG	m6b	Created	ALL_AGO|slc4033_chr5|44|2|5|0.40|COORDS=chr5+:110492284	unknown	ABI,	0	dbSNP
NM_139281	WDR36	rs35589685	insertion	chr5	+	110464398	-/C	hsa-miR-1193	110464396	110464401	gcataaagacttaagtgtattgttaccagagatatatttagatagaatACCATCattttggcaggtaatcttctagaacctttcatgtactgtttccatctggaagaactgtaaggcacatcctcgt	GGGAUGGU	m6c	Created	ALL_AGO|slc4033_chr5|44|2|5|0.40|COORDS=chr5+:110492284	unknown	ABI,	0	dbSNP
NM_139281	WDR36	rs35589685	insertion	chr5	+	110464398	-/C	hsa-miR-4678	110464393	110464398	gcataaagacttaagtgtattgttaccagagatatatttagatagAATACCatcattttggcaggtaatcttctagaacctttcatgtactgtttccatctggaagaactgtaaggcacatcctcgt	AAGGUAUU	m6c	Created	ALL_AGO|slc4033_chr5|44|2|5|0.40|COORDS=chr5+:110492284	unknown	ABI,	0	dbSNP
NM_139281	WDR36	rs35589685	insertion	chr5	+	110464398	-/C	hsa-miR-4774-5p	110464394	110464399	gcataaagacttaagtgtattgttaccagagatatatttagatagaATACCAtcattttggcaggtaatcttctagaacctttcatgtactgtttccatctggaagaactgtaaggcacatcctcgt	UCUGGUAU	m6c	Created	ALL_AGO|slc4033_chr5|44|2|5|0.40|COORDS=chr5+:110492284	unknown	ABI,	0	dbSNP
NM_139281	WDR36	rs35589685	insertion	chr5	+	110464398	-/C	hsa-miR-297	110464394	110464399	gcataaagacttaagtgtattgttaccagagatatatttagatagaATACATcattttggcaggtaatcttctagaacctttcatgtactgtttccatca	AUGUAUGU	m6a	Disrupted	ALL_AGO|slc4033_chr5|44|2|5|0.40|COORDS=chr5+:110492284	unknown	ABI,	0	dbSNP
NM_139281	WDR36	rs35589685	insertion	chr5	+	110464398	-/C	hsa-miR-568	110464394	110464399	gcataaagacttaagtgtattgttaccagagatatatttagatagaATACATcattttggcaggtaatcttctagaacctttcatgtactgtttccatca	AUGUAUAA	m6a	Disrupted	ALL_AGO|slc4033_chr5|44|2|5|0.40|COORDS=chr5+:110492284	unknown	ABI,	0	dbSNP
NM_139281	WDR36	rs35589685	insertion	chr5	+	110464398	-/C	hsa-miR-1272	110464397	110464402	gcataaagacttaagtgtattgttaccagagatatatttagatagaataCATCATtttggcaggtaatcttctagaacctttcatgtactgtttccatca	GAUGAUGA	m6b	Disrupted	ALL_AGO|slc4033_chr5|44|2|5|0.40|COORDS=chr5+:110492284	unknown	ABI,	0	dbSNP
NM_139281	WDR36	rs35589685	insertion	chr5	+	110464398	-/C	hsa-miR-1322	110464397	110464402	gcataaagacttaagtgtattgttaccagagatatatttagatagaataCATCATtttggcaggtaatcttctagaacctttcatgtactgtttccatca	GAUGAUGC	m6b	Disrupted	ALL_AGO|slc4033_chr5|44|2|5|0.40|COORDS=chr5+:110492284	unknown	ABI,	0	dbSNP
NM_139281	WDR36	rs35589685	insertion	chr5	+	110464398	-/C	hsa-miR-223-5p	110464393	110464398	gcataaagacttaagtgtattgttaccagagatatatttagatagAATACAtcattttggcaggtaatcttctagaacctttcatgtactgtttccatca	CGUGUAUU	m6c	Disrupted	ALL_AGO|slc4033_chr5|44|2|5|0.40|COORDS=chr5+:110492284	unknown	ABI,	0	dbSNP
NM_139281	WDR36	rs35589685	insertion	chr5	+	110464398	-/C	hsa-miR-3924	110464394	110464399	gcataaagacttaagtgtattgttaccagagatatatttagatagaATACATcattttggcaggtaatcttctagaacctttcatgtactgtttccatca	AUAUGUAU	m6c	Disrupted	ALL_AGO|slc4033_chr5|44|2|5|0.40|COORDS=chr5+:110492284	unknown	ABI,	0	dbSNP
NM_139281	WDR36	rs35589685	insertion	chr5	+	110464398	-/C	hsa-miR-4742-3p	110464393	110464398	gcataaagacttaagtgtattgttaccagagatatatttagatagAATACAtcattttggcaggtaatcttctagaacctttcatgtactgtttccatca	UCUGUAUU	m6c	Disrupted	ALL_AGO|slc4033_chr5|44|2|5|0.40|COORDS=chr5+:110492284	unknown	ABI,	0	dbSNP
NM_139281	WDR36	rs35589685	insertion	chr5	+	110464398	-/C	hsa-miR-3171	110464394	110464400	gcataaagacttaagtgtattgttaccagagatatatttagatagaATACATCattttggcaggtaatcttctagaacctttcatgtactgtttccatca	AGAUGUAU	m7b	Disrupted	ALL_AGO|slc4033_chr5|44|2|5|0.40|COORDS=chr5+:110492284	unknown	ABI,	0	dbSNP
NM_001145909	TANC1	rs35567214	deletion	chr2	+	160087663	-/A	hsa-miR-4729	160087662	160087667	ttttagccattttttttctttggggtggatctgatgccattgatatatcTAAATGtgggataaaacttctttaatagctagaaatcaccataaataagaaa	UCAUUUAU	m6b	Created	ALL_AGO|slc6044_chr2|44|11|27|0.41|COORDS=chr2+:159795893	unknown	ABI,	0	dbSNP
NM_001145909	TANC1	rs35567214	deletion	chr2	+	160087663	-/A	hsa-miR-32-3p	160087661	160087666	ttttagccattttttttctttggggtggatctgatgccattgatatatCTAAATgtgggataaaacttctttaatagctagaaatcaccataaataagaaa	CAAUUUAG	m6c	Created	ALL_AGO|slc6044_chr2|44|11|27|0.41|COORDS=chr2+:159795893	unknown	ABI,	0	dbSNP
NM_001145909	TANC1	rs35567214	deletion	chr2	+	160087663	-/A	hsa-miR-5696	160087662	160087667	ttttagccattttttttctttggggtggatctgatgccattgatatatcTAAATGtgggataaaacttctttaatagctagaaatcaccataaataagaaa	CUCAUUUA	m6c	Created	ALL_AGO|slc6044_chr2|44|11|27|0.41|COORDS=chr2+:159795893	unknown	ABI,	0	dbSNP
NM_001145909	TANC1	rs35567214	deletion	chr2	+	160087663	-/A	hsa-miR-1303	160087660	160087665	ttttagccattttttttctttggggtggatctgatgccattgatataTCTAAAatgtgggataaaacttctttaatagctagaaatcaccataaataagaa	UUUAGAGA	m6a	Disrupted	ALL_AGO|slc6044_chr2|44|11|27|0.41|COORDS=chr2+:159795893	unknown	ABI,	0	dbSNP
NM_001145909	TANC1	rs35567214	deletion	chr2	+	160087663	-/A	hsa-miR-577	160087658	160087663	ttttagccattttttttctttggggtggatctgatgccattgataTATCTAaaatgtgggataaaacttctttaatagctagaaatcaccataaataagaa	UAGAUAAA	m6a	Disrupted	ALL_AGO|slc6044_chr2|44|11|27|0.41|COORDS=chr2+:159795893	unknown	ABI,	0	dbSNP
NM_001145909	TANC1	rs35567214	deletion	chr2	+	160087663	-/A	hsa-miR-3935	160087658	160087663	ttttagccattttttttctttggggtggatctgatgccattgataTATCTAaaatgtgggataaaacttctttaatagctagaaatcaccataaataagaa	UGUAGAUA	m6c	Disrupted	ALL_AGO|slc6044_chr2|44|11|27|0.41|COORDS=chr2+:159795893	unknown	ABI,	0	dbSNP
NM_001145909	TANC1	rs35567214	deletion	chr2	+	160087663	-/A	hsa-miR-590-3p	160087662	160087667	ttttagccattttttttctttggggtggatctgatgccattgatatatcTAAAATgtgggataaaacttctttaatagctagaaatcaccataaataagaa	UAAUUUUA	m6c	Disrupted	ALL_AGO|slc6044_chr2|44|11|27|0.41|COORDS=chr2+:159795893	unknown	ABI,	0	dbSNP
NM_001145909	TANC1	rs35567214	deletion	chr2	+	160087663	-/A	hsa-miR-4760-5p	160087659	160087665	ttttagccattttttttctttggggtggatctgatgccattgatatATCTAAAatgtgggataaaacttctttaatagctagaaatcaccataaataagaa	UUUAGAUU	m7a	Disrupted	ALL_AGO|slc6044_chr2|44|11|27|0.41|COORDS=chr2+:159795893	unknown	ABI,	0	dbSNP
NM_003468	FZD5	rs35564745	insertion	chr2	+	208627841	-/G	hsa-miR-3136-3p	208627839	208627844	agtatcgaatgccctggacttcaactactgactcggtatgtgcctcatTTGGGCtcagtaataaattcacctgcaccaaacccgtatcaaaagtcaccaacgtttaaattaattttgcaagagtctc	UGGCCCAA	m6c	Created	ALL_AGO|slc17907_chr2|39|5|7|0.71|COORDS=chr2-:208336074	unknown	ABI,	0	dbSNP
NM_003468	FZD5	rs35564745	insertion	chr2	+	208627841	-/G	hsa-miR-4690-3p	208627840	208627845	agtatcgaatgccctggacttcaactactgactcggtatgtgcctcattTGGGCTcagtaataaattcacctgcaccaaacccgtatcaaaagtcaccaacgtttaaattaattttgcaagagtctc	GCAGCCCA	m6c	Created	ALL_AGO|slc17907_chr2|39|5|7|0.71|COORDS=chr2-:208336074	unknown	ABI,	0	dbSNP
NM_003468	FZD5	rs35564745	insertion	chr2	+	208627841	-/G	hsa-miR-5685	208627840	208627845	agtatcgaatgccctggacttcaactactgactcggtatgtgcctcattTGGGCTcagtaataaattcacctgcaccaaacccgtatcaaaagtcaccaacgtttaaattaattttgcaagagtctc	ACAGCCCA	m6c	Created	ALL_AGO|slc17907_chr2|39|5|7|0.71|COORDS=chr2-:208336074	unknown	ABI,	0	dbSNP
NM_003468	FZD5	rs35564745	insertion	chr2	+	208627841	-/G	hsa-miR-1225-3p	208627841	208627847	agtatcgaatgccctggacttcaactactgactcggtatgtgcctcatttGGGCTCAgtaataaattcacctgcaccaaacccgtatcaaaagtcaccaacgtttaaattaattttgcaagagtctc	UGAGCCCC	m7a	Created	ALL_AGO|slc17907_chr2|39|5|7|0.71|COORDS=chr2-:208336074	unknown	ABI,	0	dbSNP
NM_003468	FZD5	rs35564745	insertion	chr2	+	208627841	-/G	hsa-miR-1233	208627841	208627847	agtatcgaatgccctggacttcaactactgactcggtatgtgcctcatttGGGCTCAgtaataaattcacctgcaccaaacccgtatcaaaagtcaccaacgtttaaattaattttgcaagagtctc	UGAGCCCU	m7a	Created	ALL_AGO|slc17907_chr2|39|5|7|0.71|COORDS=chr2-:208336074	unknown	ABI,	0	dbSNP
NM_003468	FZD5	rs35564745	insertion	chr2	+	208627841	-/G	hsa-miR-186-3p	208627838	208627844	agtatcgaatgccctggacttcaactactgactcggtatgtgcctcaTTTGGGCtcagtaataaattcacctgcaccaaacccgtatcaaaagtcaccaacgtttaaattaattttgcaagagtctc	GCCCAAAG	m7a	Created	ALL_AGO|slc17907_chr2|39|5|7|0.71|COORDS=chr2-:208336074	unknown	ABI,	0	dbSNP
NM_003468	FZD5	rs35564745	insertion	chr2	+	208627841	-/G	hsa-miR-4480	208627839	208627844	agtatcgaatgccctggacttcaactactgactcggtatgtgcctcatTTGGCTcagtaataaattcacctgcaccaaacccgtatcaaaagtcaccaaa	AGCCAAGU	m6a	Disrupted	ALL_AGO|slc17907_chr2|39|5|7|0.71|COORDS=chr2-:208336074	unknown	ABI,	0	dbSNP
NM_003468	FZD5	rs35564745	insertion	chr2	+	208627841	-/G	hsa-miR-4537	208627841	208627846	agtatcgaatgccctggacttcaactactgactcggtatgtgcctcatttGGCTCAgtaataaattcacctgcaccaaacccgtatcaaaagtcaccaaa	UGAGCCGA	m6a	Disrupted	ALL_AGO|slc17907_chr2|39|5|7|0.71|COORDS=chr2-:208336074	unknown	ABI,	0	dbSNP
NM_003468	FZD5	rs35564745	insertion	chr2	+	208627841	-/G	hsa-miR-4676-5p	208627840	208627845	agtatcgaatgccctggacttcaactactgactcggtatgtgcctcattTGGCTCagtaataaattcacctgcaccaaacccgtatcaaaagtcaccaaa	GAGCCAGU	m6a	Disrupted	ALL_AGO|slc17907_chr2|39|5|7|0.71|COORDS=chr2-:208336074	unknown	ABI,	0	dbSNP
NM_003468	FZD5	rs35564745	insertion	chr2	+	208627841	-/G	hsa-miR-4694-3p	208627836	208627841	agtatcgaatgccctggacttcaactactgactcggtatgtgcctCATTTGgctcagtaataaattcacctgcaccaaacccgtatcaaaagtcaccaaa	CAAAUGGA	m6a	Disrupted	ALL_AGO|slc17907_chr2|39|5|7|0.71|COORDS=chr2-:208336074	unknown	ABI,	0	dbSNP
NM_003468	FZD5	rs35564745	insertion	chr2	+	208627841	-/G	hsa-miR-4762-5p	208627837	208627842	agtatcgaatgccctggacttcaactactgactcggtatgtgcctcATTTGGctcagtaataaattcacctgcaccaaacccgtatcaaaagtcaccaaa	CCAAAUCU	m6a	Disrupted	ALL_AGO|slc17907_chr2|39|5|7|0.71|COORDS=chr2-:208336074	unknown	ABI,	0	dbSNP
NM_003468	FZD5	rs35564745	insertion	chr2	+	208627841	-/G	hsa-miR-575	208627840	208627845	agtatcgaatgccctggacttcaactactgactcggtatgtgcctcattTGGCTCagtaataaattcacctgcaccaaacccgtatcaaaagtcaccaaa	GAGCCAGU	m6a	Disrupted	ALL_AGO|slc17907_chr2|39|5|7|0.71|COORDS=chr2-:208336074	unknown	ABI,	0	dbSNP
NM_003468	FZD5	rs35564745	insertion	chr2	+	208627841	-/G	hsa-miR-105-5p	208627836	208627841	agtatcgaatgccctggacttcaactactgactcggtatgtgcctCATTTGgctcagtaataaattcacctgcaccaaacccgtatcaaaagtcaccaaa	UCAAAUGC	m6b	Disrupted	ALL_AGO|slc17907_chr2|39|5|7|0.71|COORDS=chr2-:208336074	unknown	ABI,	0	dbSNP
NM_003468	FZD5	rs35564745	insertion	chr2	+	208627841	-/G	hsa-miR-3926	208627838	208627843	agtatcgaatgccctggacttcaactactgactcggtatgtgcctcaTTTGGCtcagtaataaattcacctgcaccaaacccgtatcaaaagtcaccaaa	UGGCCAAA	m6c	Disrupted	ALL_AGO|slc17907_chr2|39|5|7|0.71|COORDS=chr2-:208336074	unknown	ABI,	0	dbSNP
NM_003468	FZD5	rs35564745	insertion	chr2	+	208627841	-/G	hsa-miR-4662a-5p	208627839	208627844	agtatcgaatgccctggacttcaactactgactcggtatgtgcctcatTTGGCTcagtaataaattcacctgcaccaaacccgtatcaaaagtcaccaaa	UUAGCCAA	m6c	Disrupted	ALL_AGO|slc17907_chr2|39|5|7|0.71|COORDS=chr2-:208336074	unknown	ABI,	0	dbSNP
NM_003468	FZD5	rs35564745	insertion	chr2	+	208627841	-/G	hsa-miR-505-5p	208627840	208627845	agtatcgaatgccctggacttcaactactgactcggtatgtgcctcattTGGCTCagtaataaattcacctgcaccaaacccgtatcaaaagtcaccaaa	GGGAGCCA	m6c	Disrupted	ALL_AGO|slc17907_chr2|39|5|7|0.71|COORDS=chr2-:208336074	unknown	ABI,	0	dbSNP
NM_173810	TTC9C	rs35523893	insertion	chr11	+	62505912	-/G	hsa-miR-150-5p	62505912	62505917	gaaagatgctcctccagttgaacttaggtggaccattaaacatgcatgaaGGGAGAaatctgagcctcagcaagagaaattaaccctatacctctgacccgtcttataaattgtagaacatcctcgt	UCUCCCAA	m6a	Created	ALL_AGO|slc2604_chr11|69|4|6|0.67|COORDS=chr11+:62262475	unknown	ABI,	0	dbSNP
NM_173810	TTC9C	rs35523893	insertion	chr11	+	62505912	-/G	hsa-miR-204-5p	62505910	62505915	gaaagatgctcctccagttgaacttaggtggaccattaaacatgcatgAAGGGAgaaatctgagcctcagcaagagaaattaaccctatacctctgacccgtcttataaattgtagaacatcctcgt	UUCCCUUU	m6b	Created	ALL_AGO|slc2604_chr11|69|4|6|0.67|COORDS=chr11+:62262475	unknown	ABI,	0	dbSNP
NM_173810	TTC9C	rs35523893	insertion	chr11	+	62505912	-/G	hsa-miR-211-5p	62505910	62505915	gaaagatgctcctccagttgaacttaggtggaccattaaacatgcatgAAGGGAgaaatctgagcctcagcaagagaaattaaccctatacctctgacccgtcttataaattgtagaacatcctcgt	UUCCCUUU	m6b	Created	ALL_AGO|slc2604_chr11|69|4|6|0.67|COORDS=chr11+:62262475	unknown	ABI,	0	dbSNP
NM_173810	TTC9C	rs35523893	insertion	chr11	+	62505912	-/G	hsa-miR-4469	62505911	62505916	gaaagatgctcctccagttgaacttaggtggaccattaaacatgcatgaAGGGAGaaatctgagcctcagcaagagaaattaaccctatacctctgacccgtcttataaattgtagaacatcctcgt	GCUCCCUC	m6b	Created	ALL_AGO|slc2604_chr11|69|4|6|0.67|COORDS=chr11+:62262475	unknown	ABI,	0	dbSNP
NM_173810	TTC9C	rs35523893	insertion	chr11	+	62505912	-/G	hsa-miR-623	62505910	62505915	gaaagatgctcctccagttgaacttaggtggaccattaaacatgcatgAAGGGAgaaatctgagcctcagcaagagaaattaaccctatacctctgacccgtcttataaattgtagaacatcctcgt	AUCCCUUG	m6b	Created	ALL_AGO|slc2604_chr11|69|4|6|0.67|COORDS=chr11+:62262475	unknown	ABI,	0	dbSNP
NM_173810	TTC9C	rs35523893	insertion	chr11	+	62505912	-/G	hsa-miR-188-5p	62505910	62505915	gaaagatgctcctccagttgaacttaggtggaccattaaacatgcatgAAGGGAgaaatctgagcctcagcaagagaaattaaccctatacctctgacccgtcttataaattgtagaacatcctcgt	CAUCCCUU	m6c	Created	ALL_AGO|slc2604_chr11|69|4|6|0.67|COORDS=chr11+:62262475	unknown	ABI,	0	dbSNP
NM_173810	TTC9C	rs35523893	insertion	chr11	+	62505912	-/G	hsa-miR-3127-3p	62505909	62505914	gaaagatgctcctccagttgaacttaggtggaccattaaacatgcatGAAGGGagaaatctgagcctcagcaagagaaattaaccctatacctctgacccgtcttataaattgtagaacatcctcgt	UCCCCUUC	m6c	Created	ALL_AGO|slc2604_chr11|69|4|6|0.67|COORDS=chr11+:62262475	unknown	ABI,	0	dbSNP
NM_173810	TTC9C	rs35523893	insertion	chr11	+	62505912	-/G	hsa-miR-4755-5p	62505910	62505915	gaaagatgctcctccagttgaacttaggtggaccattaaacatgcatgAAGGGAgaaatctgagcctcagcaagagaaattaaccctatacctctgacccgtcttataaattgtagaacatcctcgt	UUUCCCUU	m6c	Created	ALL_AGO|slc2604_chr11|69|4|6|0.67|COORDS=chr11+:62262475	unknown	ABI,	0	dbSNP
NM_173810	TTC9C	rs35523893	insertion	chr11	+	62505912	-/G	hsa-miR-5006-3p	62505910	62505915	gaaagatgctcctccagttgaacttaggtggaccattaaacatgcatgAAGGGAgaaatctgagcctcagcaagagaaattaaccctatacctctgacccgtcttataaattgtagaacatcctcgt	UUUCCCUU	m6c	Created	ALL_AGO|slc2604_chr11|69|4|6|0.67|COORDS=chr11+:62262475	unknown	ABI,	0	dbSNP
NM_173810	TTC9C	rs35523893	insertion	chr11	+	62505912	-/G	hsa-miR-4713-5p	62505912	62505918	gaaagatgctcctccagttgaacttaggtggaccattaaacatgcatgaaGGGAGAAatctgagcctcagcaagagaaattaaccctatacctctgacccgtcttataaattgtagaacatcctcgt	UUCUCCCA	m7a	Created	ALL_AGO|slc2604_chr11|69|4|6|0.67|COORDS=chr11+:62262475	unknown	ABI,	0	dbSNP
NM_173810	TTC9C	rs35523893	insertion	chr11	+	62505912	-/G	hsa-miR-629-3p	62505912	62505918	gaaagatgctcctccagttgaacttaggtggaccattaaacatgcatgaaGGGAGAAatctgagcctcagcaagagaaattaaccctatacctctgacccgtcttataaattgtagaacatcctcgt	GUUCUCCC	m7b	Created	ALL_AGO|slc2604_chr11|69|4|6|0.67|COORDS=chr11+:62262475	unknown	ABI,	0	dbSNP
NM_173810	TTC9C	rs35523893	insertion	chr11	+	62505912	-/G	hsa-miR-4287	62505910	62505917	gaaagatgctcctccagttgaacttaggtggaccattaaacatgcatgAAGGGAGAaatctgagcctcagcaagagaaattaaccctatacctctgacccgtcttataaattgtagaacatcctcgt	UCUCCCUU	m8a	Created	ALL_AGO|slc2604_chr11|69|4|6|0.67|COORDS=chr11+:62262475	unknown	ABI,	0	dbSNP
NM_173810	TTC9C	rs35523893	insertion	chr11	+	62505912	-/G	hsa-miR-4685-3p	62505910	62505917	gaaagatgctcctccagttgaacttaggtggaccattaaacatgcatgAAGGGAGAaatctgagcctcagcaagagaaattaaccctatacctctgacccgtcttataaattgtagaacatcctcgt	UCUCCCUU	m8a	Created	ALL_AGO|slc2604_chr11|69|4|6|0.67|COORDS=chr11+:62262475	unknown	ABI,	0	dbSNP
NM_173810	TTC9C	rs35523893	insertion	chr11	+	62505912	-/G	hsa-miR-1237	62505909	62505914	gaaagatgctcctccagttgaacttaggtggaccattaaacatgcatGAAGGAgaaatctgagcctcagcaagagaaattaaccctatacctctgaccca	UCCUUCUG	m6a	Disrupted	ALL_AGO|slc2604_chr11|69|4|6|0.67|COORDS=chr11+:62262475	unknown	ABI,	0	dbSNP
NM_173810	TTC9C	rs35523893	insertion	chr11	+	62505912	-/G	hsa-miR-515-5p	62505912	62505917	gaaagatgctcctccagttgaacttaggtggaccattaaacatgcatgaaGGAGAAatctgagcctcagcaagagaaattaaccctatacctctgaccca	UUCUCCAA	m6a	Disrupted	ALL_AGO|slc2604_chr11|69|4|6|0.67|COORDS=chr11+:62262475	unknown	ABI,	0	dbSNP
NM_173810	TTC9C	rs35523893	insertion	chr11	+	62505912	-/G	hsa-miR-519e-5p	62505912	62505917	gaaagatgctcctccagttgaacttaggtggaccattaaacatgcatgaaGGAGAAatctgagcctcagcaagagaaattaaccctatacctctgaccca	UUCUCCAA	m6a	Disrupted	ALL_AGO|slc2604_chr11|69|4|6|0.67|COORDS=chr11+:62262475	unknown	ABI,	0	dbSNP
NM_173810	TTC9C	rs35523893	insertion	chr11	+	62505912	-/G	hsa-miR-4279	62505911	62505916	gaaagatgctcctccagttgaacttaggtggaccattaaacatgcatgaAGGAGAaatctgagcctcagcaagagaaattaaccctatacctctgaccca	CUCUCCUC	m6b	Disrupted	ALL_AGO|slc2604_chr11|69|4|6|0.67|COORDS=chr11+:62262475	unknown	ABI,	0	dbSNP
NM_173810	TTC9C	rs35523893	insertion	chr11	+	62505912	-/G	hsa-miR-4448	62505910	62505915	gaaagatgctcctccagttgaacttaggtggaccattaaacatgcatgAAGGAGaaatctgagcctcagcaagagaaattaaccctatacctctgaccca	GGCUCCUU	m6c	Disrupted	ALL_AGO|slc2604_chr11|69|4|6|0.67|COORDS=chr11+:62262475	unknown	ABI,	0	dbSNP
NM_173810	TTC9C	rs35523893	insertion	chr11	+	62505912	-/G	hsa-miR-205-5p	62505907	62505914	gaaagatgctcctccagttgaacttaggtggaccattaaacatgcATGAAGGAgaaatctgagcctcagcaagagaaattaaccctatacctctgaccca	UCCUUCAU	m8a	Disrupted	ALL_AGO|slc2604_chr11|69|4|6|0.67|COORDS=chr11+:62262475	unknown	ABI,	0	dbSNP
NM_005245	FAT1	rs35466854	deletion	chr4	+	187509294	-/A	hsa-miR-3920	187509294	187509299	acttcagtggaaaaagacagaatgaaaccctggttatagtaaaaaaaaaaAATCAGggtgctagataatggcactgacaccaccaaaattcagttgaaaac	ACUGAUUA	m6b	Created	ALL_AGO|slc10864_chr4|44|3|8|0.38|COORDS=chr4-:187746259	unknown	DEVINE_LAB,	0	dbSNP
NM_005245	FAT1	rs35466854	deletion	chr4	+	187509294	-/A	hsa-miR-1290	187509293	187509298	acttcagtggaaaaagacagaatgaaaccctggttatagtaaaaaaaaaAAAATCagggtgctagataatggcactgacaccaccaaaattcagttgaaac	UGGAUUUU	m6c	Disrupted	ALL_AGO|slc10864_chr4|44|3|8|0.38|COORDS=chr4-:187746259	unknown	DEVINE_LAB,	0	dbSNP
NM_005245	FAT1	rs35466854	deletion	chr4	+	187509294	-/A	hsa-miR-29a-5p	187509294	187509300	acttcagtggaaaaagacagaatgaaaccctggttatagtaaaaaaaaaaAAATCAGggtgctagataatggcactgacaccaccaaaattcagttgaaac	ACUGAUUU	m7b	Disrupted	ALL_AGO|slc10864_chr4|44|3|8|0.38|COORDS=chr4-:187746259	unknown	DEVINE_LAB,	0	dbSNP
NM_001017370	NHLRC3	rs35462854	insertion	chr13	+	39623024	-/C	hsa-miR-1296	39623024	39623029	ctctttttttttctttttctttcttttgttttacatgaactcaacttattCCCTAAcatttgtctacctcaaagaaatttcaagattatttagataacatagtcagctgaaaaacagacgcccctga	UUAGGGCC	m6a	Created	ALL_AGO|slc924_chr13|54|20|164|0.12|COORDS=chr13+:38521013	unknown	ABI,	0	dbSNP
NM_001017370	NHLRC3	rs35462854	insertion	chr13	+	39623024	-/C	hsa-miR-4668-5p	39623022	39623027	ctctttttttttctttttctttcttttgttttacatgaactcaacttaTTCCCTaacatttgtctacctcaaagaaatttcaagattatttagataacatagtcagctgaaaaacagacgcccctga	AGGGAAAA	m6a	Created	ALL_AGO|slc924_chr13|54|20|164|0.12|COORDS=chr13+:38521013	unknown	ABI,	0	dbSNP
NM_001017370	NHLRC3	rs35462854	insertion	chr13	+	39623024	-/C	hsa-miR-4747-5p	39623022	39623027	ctctttttttttctttttctttcttttgttttacatgaactcaacttaTTCCCTaacatttgtctacctcaaagaaatttcaagattatttagataacatagtcagctgaaaaacagacgcccctga	AGGGAAGG	m6a	Created	ALL_AGO|slc924_chr13|54|20|164|0.12|COORDS=chr13+:38521013	unknown	ABI,	0	dbSNP
NM_001017370	NHLRC3	rs35462854	insertion	chr13	+	39623024	-/C	hsa-miR-5196-5p	39623022	39623027	ctctttttttttctttttctttcttttgttttacatgaactcaacttaTTCCCTaacatttgtctacctcaaagaaatttcaagattatttagataacatagtcagctgaaaaacagacgcccctga	AGGGAAGG	m6a	Created	ALL_AGO|slc924_chr13|54|20|164|0.12|COORDS=chr13+:38521013	unknown	ABI,	0	dbSNP
NM_001017370	NHLRC3	rs35462854	insertion	chr13	+	39623024	-/C	hsa-miR-5584-5p	39623022	39623027	ctctttttttttctttttctttcttttgttttacatgaactcaacttaTTCCCTaacatttgtctacctcaaagaaatttcaagattatttagataacatagtcagctgaaaaacagacgcccctga	CAGGGAAA	m6b	Created	ALL_AGO|slc924_chr13|54|20|164|0.12|COORDS=chr13+:38521013	unknown	ABI,	0	dbSNP
NM_001017370	NHLRC3	rs35462854	insertion	chr13	+	39623024	-/C	hsa-miR-135a-3p	39623023	39623028	ctctttttttttctttttctttcttttgttttacatgaactcaacttatTCCCTAacatttgtctacctcaaagaaatttcaagattatttagataacatagtcagctgaaaaacagacgcccctga	UAUAGGGA	m6c	Created	ALL_AGO|slc924_chr13|54|20|164|0.12|COORDS=chr13+:38521013	unknown	ABI,	0	dbSNP
NM_001017370	NHLRC3	rs35462854	insertion	chr13	+	39623024	-/C	hsa-miR-2909	39623024	39623030	ctctttttttttctttttctttcttttgttttacatgaactcaacttattCCCTAACatttgtctacctcaaagaaatttcaagattatttagataacatagtcagctgaaaaacagacgcccctga	GUUAGGGC	m7a	Created	ALL_AGO|slc924_chr13|54|20|164|0.12|COORDS=chr13+:38521013	unknown	ABI,	0	dbSNP
NM_001017370	NHLRC3	rs35462854	insertion	chr13	+	39623024	-/C	hsa-miR-3162-5p	39623023	39623029	ctctttttttttctttttctttcttttgttttacatgaactcaacttatTCCCTAAcatttgtctacctcaaagaaatttcaagattatttagataacatagtcagctgaaaaacagacgcccctga	UUAGGGAG	m7a	Created	ALL_AGO|slc924_chr13|54|20|164|0.12|COORDS=chr13+:38521013	unknown	ABI,	0	dbSNP
NM_001017370	NHLRC3	rs35462854	insertion	chr13	+	39623024	-/C	hsa-miR-613	39623021	39623026	ctctttttttttctttttctttcttttgttttacatgaactcaacttATTCCTaacatttgtctacctcaaagaaatttcaagattatttagataacatg	AGGAAUGU	m6a	Disrupted	ALL_AGO|slc924_chr13|54|20|164|0.12|COORDS=chr13+:38521013	unknown	ABI,	0	dbSNP
NM_001017370	NHLRC3	rs35462854	insertion	chr13	+	39623024	-/C	hsa-miR-651	39623023	39623028	ctctttttttttctttttctttcttttgttttacatgaactcaacttatTCCTAAcatttgtctacctcaaagaaatttcaagattatttagataacatg	UUUAGGAU	m6b	Disrupted	ALL_AGO|slc924_chr13|54|20|164|0.12|COORDS=chr13+:38521013	unknown	ABI,	0	dbSNP
NM_001017370	NHLRC3	rs35462854	insertion	chr13	+	39623024	-/C	hsa-miR-3669	39623020	39623025	ctctttttttttctttttctttcttttgttttacatgaactcaactTATTCCtaacatttgtctacctcaaagaaatttcaagattatttagataacatg	ACGGAAUA	m6c	Disrupted	ALL_AGO|slc924_chr13|54|20|164|0.12|COORDS=chr13+:38521013	unknown	ABI,	0	dbSNP
NM_001017370	NHLRC3	rs35462854	insertion	chr13	+	39623024	-/C	hsa-miR-1258	39623023	39623029	ctctttttttttctttttctttcttttgttttacatgaactcaacttatTCCTAACatttgtctacctcaaagaaatttcaagattatttagataacatg	AGUUAGGA	m7b	Disrupted	ALL_AGO|slc924_chr13|54|20|164|0.12|COORDS=chr13+:38521013	unknown	ABI,	0	dbSNP
NM_024524	ATP13A3	rs35453719	insertion	chr3	+	194123545	-/T	hsa-miR-548aj-3p	194123541	194123546	gtatgcctttttgacaagagggtaccattcttgagcagcaatacaaTTTTTAaaaatataaagatgcagtatcatttctgatataaagttacttaaaaaaaactttgccagtttttgattttttccg	UAAAAACU	m6a	Created	ALL_AGO|slc13666_chr3|56|3|6|0.50|COORDS=chr3-:195604804	unknown	ABI,	0	dbSNP
NM_024524	ATP13A3	rs35453719	insertion	chr3	+	194123545	-/T	hsa-miR-548x-3p	194123541	194123546	gtatgcctttttgacaagagggtaccattcttgagcagcaatacaaTTTTTAaaaatataaagatgcagtatcatttctgatataaagttacttaaaaaaaactttgccagtttttgattttttccg	UAAAAACU	m6a	Created	ALL_AGO|slc13666_chr3|56|3|6|0.50|COORDS=chr3-:195604804	unknown	ABI,	0	dbSNP
NM_024524	ATP13A3	rs35453719	insertion	chr3	+	194123545	-/T	hsa-miR-548c-3p	194123540	194123545	gtatgcctttttgacaagagggtaccattcttgagcagcaatacaATTTTTaaaaatataaagatgcagtatcatttctgatataaagttacttaaaaaaaactttgccagtttttgattttttccg	CAAAAAUC	m6b	Created	ALL_AGO|slc13666_chr3|56|3|6|0.50|COORDS=chr3-:195604804	unknown	ABI,	0	dbSNP
NM_024524	ATP13A3	rs35453719	insertion	chr3	+	194123545	-/T	hsa-miR-3163	194123540	194123545	gtatgcctttttgacaagagggtaccattcttgagcagcaatacaATTTTAaaaatataaagatgcagtatcatttctgatataaagttacttaaaaaaa	UAUAAAAU	m6c	Disrupted	ALL_AGO|slc13666_chr3|56|3|6|0.50|COORDS=chr3-:195604804	unknown	ABI,	0	dbSNP
NM_024524	ATP13A3	rs35453719	insertion	chr3	+	194123545	-/T	hsa-miR-4282	194123539	194123545	gtatgcctttttgacaagagggtaccattcttgagcagcaatacAATTTTAaaaatataaagatgcagtatcatttctgatataaagttacttaaaaaaa	UAAAAUUU	m7a	Disrupted	ALL_AGO|slc13666_chr3|56|3|6|0.50|COORDS=chr3-:195604804	unknown	ABI,	0	dbSNP
NM_014452	TNFRSF21	rs35442347	insertion	chr6	+	47200157	-/T	hsa-miR-3163	47200156	47200161	aatccagtgtgtgggaaaagtcacactgcatttatggtaagttaagtaaATTTTAaagtgcacagaataatcttgaaaatacataagaaggcaaaatggagtatggcggagctatcttgggaagcag	UAUAAAAU	m6c	Created	ALL_AGO|slc10452_chr6|41|2|9|0.22|COORDS=chr6-:47308106	unknown	ABI,	0	dbSNP
NM_014452	TNFRSF21	rs35442347	insertion	chr6	+	47200157	-/T	hsa-miR-4282	47200154	47200161	aatccagtgtgtgggaaaagtcacactgcatttatggtaagttaagtAAATTTTAaagtgcacagaataatcttgaaaatacataagaaggcaaaatggagtatggcggagctatcttgggaagcag	UAAAAUUU	m8a	Created	ALL_AGO|slc10452_chr6|41|2|9|0.22|COORDS=chr6-:47308106	unknown	ABI,	0	dbSNP
NM_014452	TNFRSF21	rs35442347	insertion	chr6	+	47200157	-/T	hsa-miR-32-3p	47200153	47200158	aatccagtgtgtgggaaaagtcacactgcatttatggtaagttaagTAAATTtaaagtgcacagaataatcttgaaaatacataagaaggcaaaatggag	CAAUUUAG	m6b	Disrupted	ALL_AGO|slc10452_chr6|41|2|9|0.22|COORDS=chr6-:47308106	unknown	ABI,	0	dbSNP
NM_014452	TNFRSF21	rs35442347	insertion	chr6	+	47200157	-/T	hsa-miR-513a-3p	47200154	47200160	aatccagtgtgtgggaaaagtcacactgcatttatggtaagttaagtAAATTTAaagtgcacagaataatcttgaaaatacataagaaggcaaaatggag	UAAAUUUC	m7a	Disrupted	ALL_AGO|slc10452_chr6|41|2|9|0.22|COORDS=chr6-:47308106	unknown	ABI,	0	dbSNP
NM_014452	TNFRSF21	rs35442347	insertion	chr6	+	47200157	-/T	hsa-miR-513c-3p	47200154	47200160	aatccagtgtgtgggaaaagtcacactgcatttatggtaagttaagtAAATTTAaagtgcacagaataatcttgaaaatacataagaaggcaaaatggag	UAAAUUUC	m7a	Disrupted	ALL_AGO|slc10452_chr6|41|2|9|0.22|COORDS=chr6-:47308106	unknown	ABI,	0	dbSNP
NM_014452	TNFRSF21	rs35442347	insertion	chr6	+	47200157	-/T	hsa-miR-4699-3p	47200151	47200158	aatccagtgtgtgggaaaagtcacactgcatttatggtaagttaAGTAAATTtaaagtgcacagaataatcttgaaaatacataagaaggcaaaatggag	AAUUUACU	m8a	Disrupted	ALL_AGO|slc10452_chr6|41|2|9|0.22|COORDS=chr6-:47308106	unknown	ABI,	0	dbSNP
NM_005245	FAT1	rs35397916	deletion	chr4	+	187509285	-/A	hsa-miR-2681-5p	187509282	187509287	aaatgtcacacttcagtggaaaaagacagaatgaaaccctggttataGTAAAAaaaaaaaaatcagggtgctagataatggcactgacaccaccaaaattc	GUUUUACC	m6b	Disrupted	ALL_AGO|slc10864_chr4|44|3|8|0.38|COORDS=chr4-:187746259	unknown	DEVINE_LAB,	0	dbSNP
NM_005245	FAT1	rs35397916	deletion	chr4	+	187509285	-/A	hsa-miR-4699-3p	187509281	187509286	aaatgtcacacttcagtggaaaaagacagaatgaaaccctggttatAGTAAAaaaaaaaaaatcagggtgctagataatggcactgacaccaccaaaattc	AAUUUACU	m6c	Disrupted	ALL_AGO|slc10864_chr4|44|3|8|0.38|COORDS=chr4-:187746259	unknown	DEVINE_LAB,	0	dbSNP
NM_001621	AHR	rs35396548	insertion	chr7	+	17384020	-/T	hsa-miR-559	17384016	17384021	gatatttgcagtttttcattttaaaaagtccataccttatatatgcACTTTAatttgttggggctttacatactttatcaatgtgtctttctaagaaatctagtttccagttcaagcactttatctc	UAAAGUAA	m6a	Created	ALL_AGO|slc715_chr7|56|1|5|0.20|COORDS=chr7+:17350518	by-frequency	SNP500CANCER,	0.005020,0.994980,	dbSNP
NM_001621	AHR	rs35396548	insertion	chr7	+	17384020	-/T	hsa-miR-3609	17384015	17384020	gatatttgcagtttttcattttaaaaagtccataccttatatatgCACTTTaatttgttggggctttacatactttatcaatgtgtctttctaagaaatctagtttccagttcaagcactttatctc	CAAAGUGA	m6b	Created	ALL_AGO|slc715_chr7|56|1|5|0.20|COORDS=chr7+:17350518	by-frequency	SNP500CANCER,	0.005020,0.994980,	dbSNP
NM_001621	AHR	rs35396548	insertion	chr7	+	17384020	-/T	hsa-miR-548ah-5p	17384015	17384020	gatatttgcagtttttcattttaaaaagtccataccttatatatgCACTTTaatttgttggggctttacatactttatcaatgtgtctttctaagaaatctagtttccagttcaagcactttatctc	AAAAGUGA	m6b	Created	ALL_AGO|slc715_chr7|56|1|5|0.20|COORDS=chr7+:17350518	by-frequency	SNP500CANCER,	0.005020,0.994980,	dbSNP
NM_001621	AHR	rs35396548	insertion	chr7	+	17384020	-/T	hsa-miR-142-5p	17384016	17384021	gatatttgcagtttttcattttaaaaagtccataccttatatatgcACTTTAatttgttggggctttacatactttatcaatgtgtctttctaagaaatctagtttccagttcaagcactttatctc	CAUAAAGU	m6c	Created	ALL_AGO|slc715_chr7|56|1|5|0.20|COORDS=chr7+:17350518	by-frequency	SNP500CANCER,	0.005020,0.994980,	dbSNP
NM_001621	AHR	rs35396548	insertion	chr7	+	17384020	-/T	hsa-miR-520g	17384015	17384020	gatatttgcagtttttcattttaaaaagtccataccttatatatgCACTTTaatttgttggggctttacatactttatcaatgtgtctttctaagaaatctagtttccagttcaagcactttatctc	ACAAAGUG	m6c	Created	ALL_AGO|slc715_chr7|56|1|5|0.20|COORDS=chr7+:17350518	by-frequency	SNP500CANCER,	0.005020,0.994980,	dbSNP
NM_001621	AHR	rs35396548	insertion	chr7	+	17384020	-/T	hsa-miR-520h	17384015	17384020	gatatttgcagtttttcattttaaaaagtccataccttatatatgCACTTTaatttgttggggctttacatactttatcaatgtgtctttctaagaaatctagtttccagttcaagcactttatctc	ACAAAGUG	m6c	Created	ALL_AGO|slc715_chr7|56|1|5|0.20|COORDS=chr7+:17350518	by-frequency	SNP500CANCER,	0.005020,0.994980,	dbSNP
NM_001621	AHR	rs35396548	insertion	chr7	+	17384020	-/T	hsa-miR-548t-5p	17384015	17384020	gatatttgcagtttttcattttaaaaagtccataccttatatatgCACTTTaatttgttggggctttacatactttatcaatgtgtctttctaagaaatctagtttccagttcaagcactttatctc	CAAAAGUG	m6c	Created	ALL_AGO|slc715_chr7|56|1|5|0.20|COORDS=chr7+:17350518	by-frequency	SNP500CANCER,	0.005020,0.994980,	dbSNP
NM_001621	AHR	rs35396548	insertion	chr7	+	17384020	-/T	hsa-miR-5590-3p	17384016	17384021	gatatttgcagtttttcattttaaaaagtccataccttatatatgcACTTTAatttgttggggctttacatactttatcaatgtgtctttctaagaaatctagtttccagttcaagcactttatctc	AAUAAAGU	m6c	Created	ALL_AGO|slc715_chr7|56|1|5|0.20|COORDS=chr7+:17350518	by-frequency	SNP500CANCER,	0.005020,0.994980,	dbSNP
NM_001621	AHR	rs35396548	insertion	chr7	+	17384020	-/T	hsa-miR-372	17384014	17384020	gatatttgcagtttttcattttaaaaagtccataccttatatatGCACTTTaatttgttggggctttacatactttatcaatgtgtctttctaagaaatctagtttccagttcaagcactttatctc	AAAGUGCU	m7a	Created	ALL_AGO|slc715_chr7|56|1|5|0.20|COORDS=chr7+:17350518	by-frequency	SNP500CANCER,	0.005020,0.994980,	dbSNP
NM_001621	AHR	rs35396548	insertion	chr7	+	17384020	-/T	hsa-miR-4796-3p	17384015	17384021	gatatttgcagtttttcattttaaaaagtccataccttatatatgCACTTTAatttgttggggctttacatactttatcaatgtgtctttctaagaaatctagtttccagttcaagcactttatctc	UAAAGUGG	m7a	Created	ALL_AGO|slc715_chr7|56|1|5|0.20|COORDS=chr7+:17350518	by-frequency	SNP500CANCER,	0.005020,0.994980,	dbSNP
NM_001621	AHR	rs35396548	insertion	chr7	+	17384020	-/T	hsa-miR-520a-3p	17384014	17384020	gatatttgcagtttttcattttaaaaagtccataccttatatatGCACTTTaatttgttggggctttacatactttatcaatgtgtctttctaagaaatctagtttccagttcaagcactttatctc	AAAGUGCU	m7a	Created	ALL_AGO|slc715_chr7|56|1|5|0.20|COORDS=chr7+:17350518	by-frequency	SNP500CANCER,	0.005020,0.994980,	dbSNP
NM_001621	AHR	rs35396548	insertion	chr7	+	17384020	-/T	hsa-miR-520b	17384014	17384020	gatatttgcagtttttcattttaaaaagtccataccttatatatGCACTTTaatttgttggggctttacatactttatcaatgtgtctttctaagaaatctagtttccagttcaagcactttatctc	AAAGUGCU	m7a	Created	ALL_AGO|slc715_chr7|56|1|5|0.20|COORDS=chr7+:17350518	by-frequency	SNP500CANCER,	0.005020,0.994980,	dbSNP
NM_001621	AHR	rs35396548	insertion	chr7	+	17384020	-/T	hsa-miR-520c-3p	17384014	17384020	gatatttgcagtttttcattttaaaaagtccataccttatatatGCACTTTaatttgttggggctttacatactttatcaatgtgtctttctaagaaatctagtttccagttcaagcactttatctc	AAAGUGCU	m7a	Created	ALL_AGO|slc715_chr7|56|1|5|0.20|COORDS=chr7+:17350518	by-frequency	SNP500CANCER,	0.005020,0.994980,	dbSNP
NM_001621	AHR	rs35396548	insertion	chr7	+	17384020	-/T	hsa-miR-520d-3p	17384014	17384020	gatatttgcagtttttcattttaaaaagtccataccttatatatGCACTTTaatttgttggggctttacatactttatcaatgtgtctttctaagaaatctagtttccagttcaagcactttatctc	AAAGUGCU	m7a	Created	ALL_AGO|slc715_chr7|56|1|5|0.20|COORDS=chr7+:17350518	by-frequency	SNP500CANCER,	0.005020,0.994980,	dbSNP
NM_001621	AHR	rs35396548	insertion	chr7	+	17384020	-/T	hsa-miR-520e	17384014	17384020	gatatttgcagtttttcattttaaaaagtccataccttatatatGCACTTTaatttgttggggctttacatactttatcaatgtgtctttctaagaaatctagtttccagttcaagcactttatctc	AAAGUGCU	m7a	Created	ALL_AGO|slc715_chr7|56|1|5|0.20|COORDS=chr7+:17350518	by-frequency	SNP500CANCER,	0.005020,0.994980,	dbSNP
NM_001621	AHR	rs35396548	insertion	chr7	+	17384020	-/T	hsa-miR-106a-5p	17384014	17384020	gatatttgcagtttttcattttaaaaagtccataccttatatatGCACTTTaatttgttggggctttacatactttatcaatgtgtctttctaagaaatctagtttccagttcaagcactttatctc	AAAAGUGC	m7b	Created	ALL_AGO|slc715_chr7|56|1|5|0.20|COORDS=chr7+:17350518	by-frequency	SNP500CANCER,	0.005020,0.994980,	dbSNP
NM_001621	AHR	rs35396548	insertion	chr7	+	17384020	-/T	hsa-miR-20b-5p	17384014	17384020	gatatttgcagtttttcattttaaaaagtccataccttatatatGCACTTTaatttgttggggctttacatactttatcaatgtgtctttctaagaaatctagtttccagttcaagcactttatctc	CAAAGUGC	m7b	Created	ALL_AGO|slc715_chr7|56|1|5|0.20|COORDS=chr7+:17350518	by-frequency	SNP500CANCER,	0.005020,0.994980,	dbSNP
NM_001621	AHR	rs35396548	insertion	chr7	+	17384020	-/T	hsa-miR-519d	17384014	17384020	gatatttgcagtttttcattttaaaaagtccataccttatatatGCACTTTaatttgttggggctttacatactttatcaatgtgtctttctaagaaatctagtttccagttcaagcactttatctc	CAAAGUGC	m7b	Created	ALL_AGO|slc715_chr7|56|1|5|0.20|COORDS=chr7+:17350518	by-frequency	SNP500CANCER,	0.005020,0.994980,	dbSNP
NM_001621	AHR	rs35396548	insertion	chr7	+	17384020	-/T	hsa-miR-526b-3p	17384014	17384020	gatatttgcagtttttcattttaaaaagtccataccttatatatGCACTTTaatttgttggggctttacatactttatcaatgtgtctttctaagaaatctagtttccagttcaagcactttatctc	GAAAGUGC	m7b	Created	ALL_AGO|slc715_chr7|56|1|5|0.20|COORDS=chr7+:17350518	by-frequency	SNP500CANCER,	0.005020,0.994980,	dbSNP
NM_001621	AHR	rs35396548	insertion	chr7	+	17384020	-/T	hsa-miR-519a-3p	17384013	17384020	gatatttgcagtttttcattttaaaaagtccataccttatataTGCACTTTaatttgttggggctttacatactttatcaatgtgtctttctaagaaatctagtttccagttcaagcactttatctc	AAAGUGCA	m8a	Created	ALL_AGO|slc715_chr7|56|1|5|0.20|COORDS=chr7+:17350518	by-frequency	SNP500CANCER,	0.005020,0.994980,	dbSNP
NM_001621	AHR	rs35396548	insertion	chr7	+	17384020	-/T	hsa-miR-519b-3p	17384013	17384020	gatatttgcagtttttcattttaaaaagtccataccttatataTGCACTTTaatttgttggggctttacatactttatcaatgtgtctttctaagaaatctagtttccagttcaagcactttatctc	AAAGUGCA	m8a	Created	ALL_AGO|slc715_chr7|56|1|5|0.20|COORDS=chr7+:17350518	by-frequency	SNP500CANCER,	0.005020,0.994980,	dbSNP
NM_001621	AHR	rs35396548	insertion	chr7	+	17384020	-/T	hsa-miR-519c-3p	17384013	17384020	gatatttgcagtttttcattttaaaaagtccataccttatataTGCACTTTaatttgttggggctttacatactttatcaatgtgtctttctaagaaatctagtttccagttcaagcactttatctc	AAAGUGCA	m8a	Created	ALL_AGO|slc715_chr7|56|1|5|0.20|COORDS=chr7+:17350518	by-frequency	SNP500CANCER,	0.005020,0.994980,	dbSNP
NM_001621	AHR	rs35396548	insertion	chr7	+	17384020	-/T	hsa-miR-10a-3p	17384020	17384025	gatatttgcagtttttcattttaaaaagtccataccttatatatgcacttAATTTGttggggctttacatactttatcaatgtgtctttctaagaaatca	CAAAUUCG	m6a	Disrupted	ALL_AGO|slc715_chr7|56|1|5|0.20|COORDS=chr7+:17350518	by-frequency	SNP500CANCER,	0.005020,0.994980,	dbSNP
NM_001621	AHR	rs35396548	insertion	chr7	+	17384020	-/T	hsa-miR-4477b	17384017	17384022	gatatttgcagtttttcattttaaaaagtccataccttatatatgcaCTTAATttgttggggctttacatactttatcaatgtgtctttctaagaaatca	AUUAAGGA	m6a	Disrupted	ALL_AGO|slc715_chr7|56|1|5|0.20|COORDS=chr7+:17350518	by-frequency	SNP500CANCER,	0.005020,0.994980,	dbSNP
NM_001621	AHR	rs35396548	insertion	chr7	+	17384020	-/T	hsa-miR-944	17384019	17384024	gatatttgcagtttttcattttaaaaagtccataccttatatatgcactTAATTTgttggggctttacatactttatcaatgtgtctttctaagaaatca	AAAUUAUU	m6a	Disrupted	ALL_AGO|slc715_chr7|56|1|5|0.20|COORDS=chr7+:17350518	by-frequency	SNP500CANCER,	0.005020,0.994980,	dbSNP
NM_001621	AHR	rs35396548	insertion	chr7	+	17384020	-/T	hsa-miR-4477a	17384017	17384022	gatatttgcagtttttcattttaaaaagtccataccttatatatgcaCTTAATttgttggggctttacatactttatcaatgtgtctttctaagaaatca	CUAUUAAG	m6c	Disrupted	ALL_AGO|slc715_chr7|56|1|5|0.20|COORDS=chr7+:17350518	by-frequency	SNP500CANCER,	0.005020,0.994980,	dbSNP
NM_001621	AHR	rs35396548	insertion	chr7	+	17384020	-/T	hsa-miR-302a-3p	17384014	17384020	gatatttgcagtttttcattttaaaaagtccataccttatatatGCACTTAatttgttggggctttacatactttatcaatgtgtctttctaagaaatca	UAAGUGCU	m7a	Disrupted	ALL_AGO|slc715_chr7|56|1|5|0.20|COORDS=chr7+:17350518	by-frequency	SNP500CANCER,	0.005020,0.994980,	dbSNP
NM_001621	AHR	rs35396548	insertion	chr7	+	17384020	-/T	hsa-miR-302b-3p	17384014	17384020	gatatttgcagtttttcattttaaaaagtccataccttatatatGCACTTAatttgttggggctttacatactttatcaatgtgtctttctaagaaatca	UAAGUGCU	m7a	Disrupted	ALL_AGO|slc715_chr7|56|1|5|0.20|COORDS=chr7+:17350518	by-frequency	SNP500CANCER,	0.005020,0.994980,	dbSNP
NM_001621	AHR	rs35396548	insertion	chr7	+	17384020	-/T	hsa-miR-302c-3p	17384014	17384020	gatatttgcagtttttcattttaaaaagtccataccttatatatGCACTTAatttgttggggctttacatactttatcaatgtgtctttctaagaaatca	UAAGUGCU	m7a	Disrupted	ALL_AGO|slc715_chr7|56|1|5|0.20|COORDS=chr7+:17350518	by-frequency	SNP500CANCER,	0.005020,0.994980,	dbSNP
NM_001621	AHR	rs35396548	insertion	chr7	+	17384020	-/T	hsa-miR-302d-3p	17384014	17384020	gatatttgcagtttttcattttaaaaagtccataccttatatatGCACTTAatttgttggggctttacatactttatcaatgtgtctttctaagaaatca	UAAGUGCU	m7a	Disrupted	ALL_AGO|slc715_chr7|56|1|5|0.20|COORDS=chr7+:17350518	by-frequency	SNP500CANCER,	0.005020,0.994980,	dbSNP
NM_001621	AHR	rs35396548	insertion	chr7	+	17384020	-/T	hsa-miR-302e	17384014	17384020	gatatttgcagtttttcattttaaaaagtccataccttatatatGCACTTAatttgttggggctttacatactttatcaatgtgtctttctaagaaatca	UAAGUGCU	m7a	Disrupted	ALL_AGO|slc715_chr7|56|1|5|0.20|COORDS=chr7+:17350518	by-frequency	SNP500CANCER,	0.005020,0.994980,	dbSNP
NM_001621	AHR	rs35396548	insertion	chr7	+	17384020	-/T	hsa-miR-17-5p	17384014	17384020	gatatttgcagtttttcattttaaaaagtccataccttatatatGCACTTTaatttgttggggctttacatactttatcaatgtgtctttctaagaaatctagtttccagttcaagcactttatctc	CAAAGUGC	m7b	Created	ALL_AGO|slc715_chr7|56|1|5|0.20|COORDS=chr7+:17350518	by-frequency	SNP500CANCER,	0.005020,0.994980,	dbSNP
NM_001621	AHR	rs35396548	insertion	chr7	+	17384020	-/T	hsa-miR-93-5p	17384014	17384020	gatatttgcagtttttcattttaaaaagtccataccttatatatGCACTTTaatttgttggggctttacatactttatcaatgtgtctttctaagaaatctagtttccagttcaagcactttatctc	CAAAGUGC	m7b	Created	ALL_AGO|slc715_chr7|56|1|5|0.20|COORDS=chr7+:17350518	by-frequency	SNP500CANCER,	0.005020,0.994980,	dbSNP
NM_001621	AHR	rs35396548	insertion	chr7	+	17384020	-/T	hsa-miR-106b-5p	17384014	17384021	gatatttgcagtttttcattttaaaaagtccataccttatatatGCACTTTAatttgttggggctttacatactttatcaatgtgtctttctaagaaatctagtttccagttcaagcactttatctc	UAAAGUGC	m8a	Created	ALL_AGO|slc715_chr7|56|1|5|0.20|COORDS=chr7+:17350518	by-frequency	SNP500CANCER,	0.005020,0.994980,	dbSNP
NM_001621	AHR	rs35396548	insertion	chr7	+	17384020	-/T	hsa-miR-20a-5p	17384014	17384021	gatatttgcagtttttcattttaaaaagtccataccttatatatGCACTTTAatttgttggggctttacatactttatcaatgtgtctttctaagaaatctagtttccagttcaagcactttatctc	UAAAGUGC	m8a	Created	ALL_AGO|slc715_chr7|56|1|5|0.20|COORDS=chr7+:17350518	by-frequency	SNP500CANCER,	0.005020,0.994980,	dbSNP
NM_001193508	REST	rs35251237	deletion	chr4	+	57798763	-/T	hsa-miR-4744	57798763	57798768	ttgaagaatttgcctgctttatataaagttagcactttaagattttttttTTTAGAgatgagaagacatttaaattgaagaaaaattcccccagcaataga	UCUAAAGA	m6a	Disrupted	ALL_AGO|slc2168_chr4|55|16|50|0.32|COORDS=chr4+:57493479	unknown	DEVINE_LAB,	0	dbSNP
NM_001193508	REST	rs35251237	deletion	chr4	+	57798763	-/T	hsa-miR-548aj-3p	57798761	57798766	ttgaagaatttgcctgctttatataaagttagcactttaagattttttTTTTTAgagatgagaagacatttaaattgaagaaaaattcccccagcaataga	UAAAAACU	m6a	Disrupted	ALL_AGO|slc2168_chr4|55|16|50|0.32|COORDS=chr4+:57493479	unknown	DEVINE_LAB,	0	dbSNP
NM_001193508	REST	rs35251237	deletion	chr4	+	57798763	-/T	hsa-miR-548x-3p	57798761	57798766	ttgaagaatttgcctgctttatataaagttagcactttaagattttttTTTTTAgagatgagaagacatttaaattgaagaaaaattcccccagcaataga	UAAAAACU	m6a	Disrupted	ALL_AGO|slc2168_chr4|55|16|50|0.32|COORDS=chr4+:57493479	unknown	DEVINE_LAB,	0	dbSNP
NM_001193508	REST	rs35251237	deletion	chr4	+	57798763	-/T	hsa-miR-4799-5p	57798763	57798768	ttgaagaatttgcctgctttatataaagttagcactttaagattttttttTTTAGAgatgagaagacatttaaattgaagaaaaattcccccagcaataga	AUCUAAAU	m6b	Disrupted	ALL_AGO|slc2168_chr4|55|16|50|0.32|COORDS=chr4+:57493479	unknown	DEVINE_LAB,	0	dbSNP
NM_001193508	REST	rs35251237	deletion	chr4	+	57798763	-/T	hsa-miR-3613-3p	57798760	57798765	ttgaagaatttgcctgctttatataaagttagcactttaagatttttTTTTTTagagatgagaagacatttaaattgaagaaaaattcccccagcaataga	ACAAAAAA	m6c	Disrupted	ALL_AGO|slc2168_chr4|55|16|50|0.32|COORDS=chr4+:57493479	unknown	DEVINE_LAB,	0	dbSNP
NM_001100814	TMEM55B	rs35210565	insertion	chr14	+	20926159	-/G	hsa-miR-125a-5p	20926155	20926160	caactgggggggtaaaaaaggtcgggaggaggaattaagggaaataCAGGGAataggggaacatatcccacattaaatagttatatacacatcagttcctacctaaattgcggagcctgcttcctga	UCCCUGAG	m6a	Created	ALL_AGO|slc4064_chr14|49|77|232|0.33|COORDS=chr14-:19995999	unknown	ABI,	0	dbSNP
NM_001100814	TMEM55B	rs35210565	insertion	chr14	+	20926159	-/G	hsa-miR-125b-5p	20926155	20926160	caactgggggggtaaaaaaggtcgggaggaggaattaagggaaataCAGGGAataggggaacatatcccacattaaatagttatatacacatcagttcctacctaaattgcggagcctgcttcctga	UCCCUGAG	m6a	Created	ALL_AGO|slc4064_chr14|49|77|232|0.33|COORDS=chr14-:19995999	unknown	ABI,	0	dbSNP
NM_001100814	TMEM55B	rs35210565	insertion	chr14	+	20926159	-/G	hsa-miR-1914-5p	20926154	20926159	caactgggggggtaaaaaaggtcgggaggaggaattaagggaaatACAGGGaataggggaacatatcccacattaaatagttatatacacatcagttcctacctaaattgcggagcctgcttcctga	CCCUGUGC	m6a	Created	ALL_AGO|slc4064_chr14|49|77|232|0.33|COORDS=chr14-:19995999	unknown	ABI,	0	dbSNP
NM_001100814	TMEM55B	rs35210565	insertion	chr14	+	20926159	-/G	hsa-miR-204-5p	20926156	20926161	caactgggggggtaaaaaaggtcgggaggaggaattaagggaaatacAGGGAAtaggggaacatatcccacattaaatagttatatacacatcagttcctacctaaattgcggagcctgcttcctga	UUCCCUUU	m6a	Created	ALL_AGO|slc4064_chr14|49|77|232|0.33|COORDS=chr14-:19995999	unknown	ABI,	0	dbSNP
NM_001100814	TMEM55B	rs35210565	insertion	chr14	+	20926159	-/G	hsa-miR-211-5p	20926156	20926161	caactgggggggtaaaaaaggtcgggaggaggaattaagggaaatacAGGGAAtaggggaacatatcccacattaaatagttatatacacatcagttcctacctaaattgcggagcctgcttcctga	UUCCCUUU	m6a	Created	ALL_AGO|slc4064_chr14|49|77|232|0.33|COORDS=chr14-:19995999	unknown	ABI,	0	dbSNP
NM_001100814	TMEM55B	rs35210565	insertion	chr14	+	20926159	-/G	hsa-miR-4308	20926155	20926160	caactgggggggtaaaaaaggtcgggaggaggaattaagggaaataCAGGGAataggggaacatatcccacattaaatagttatatacacatcagttcctacctaaattgcggagcctgcttcctga	UCCCUGGA	m6a	Created	ALL_AGO|slc4064_chr14|49|77|232|0.33|COORDS=chr14-:19995999	unknown	ABI,	0	dbSNP
NM_001100814	TMEM55B	rs35210565	insertion	chr14	+	20926159	-/G	hsa-miR-4319	20926155	20926160	caactgggggggtaaaaaaggtcgggaggaggaattaagggaaataCAGGGAataggggaacatatcccacattaaatagttatatacacatcagttcctacctaaattgcggagcctgcttcctga	UCCCUGAG	m6a	Created	ALL_AGO|slc4064_chr14|49|77|232|0.33|COORDS=chr14-:19995999	unknown	ABI,	0	dbSNP
NM_001100814	TMEM55B	rs35210565	insertion	chr14	+	20926159	-/G	hsa-miR-4755-5p	20926156	20926161	caactgggggggtaaaaaaggtcgggaggaggaattaagggaaatacAGGGAAtaggggaacatatcccacattaaatagttatatacacatcagttcctacctaaattgcggagcctgcttcctga	UUUCCCUU	m6b	Created	ALL_AGO|slc4064_chr14|49|77|232|0.33|COORDS=chr14-:19995999	unknown	ABI,	0	dbSNP
NM_001100814	TMEM55B	rs35210565	insertion	chr14	+	20926159	-/G	hsa-miR-5006-3p	20926156	20926161	caactgggggggtaaaaaaggtcgggaggaggaattaagggaaatacAGGGAAtaggggaacatatcccacattaaatagttatatacacatcagttcctacctaaattgcggagcctgcttcctga	UUUCCCUU	m6b	Created	ALL_AGO|slc4064_chr14|49|77|232|0.33|COORDS=chr14-:19995999	unknown	ABI,	0	dbSNP
NM_001100814	TMEM55B	rs35210565	insertion	chr14	+	20926159	-/G	hsa-miR-670	20926155	20926160	caactgggggggtaaaaaaggtcgggaggaggaattaagggaaataCAGGGAataggggaacatatcccacattaaatagttatatacacatcagttcctacctaaattgcggagcctgcttcctga	GUCCCUGA	m6b	Created	ALL_AGO|slc4064_chr14|49|77|232|0.33|COORDS=chr14-:19995999	unknown	ABI,	0	dbSNP
NM_001100814	TMEM55B	rs35210565	insertion	chr14	+	20926159	-/G	hsa-miR-10a-5p	20926154	20926159	caactgggggggtaaaaaaggtcgggaggaggaattaagggaaatACAGGGaataggggaacatatcccacattaaatagttatatacacatcagttcctacctaaattgcggagcctgcttcctga	UACCCUGU	m6c	Created	ALL_AGO|slc4064_chr14|49|77|232|0.33|COORDS=chr14-:19995999	unknown	ABI,	0	dbSNP
NM_001100814	TMEM55B	rs35210565	insertion	chr14	+	20926159	-/G	hsa-miR-10b-5p	20926154	20926159	caactgggggggtaaaaaaggtcgggaggaggaattaagggaaatACAGGGaataggggaacatatcccacattaaatagttatatacacatcagttcctacctaaattgcggagcctgcttcctga	UACCCUGU	m6c	Created	ALL_AGO|slc4064_chr14|49|77|232|0.33|COORDS=chr14-:19995999	unknown	ABI,	0	dbSNP
NM_001100814	TMEM55B	rs35210565	insertion	chr14	+	20926159	-/G	hsa-miR-146b-3p	20926154	20926159	caactgggggggtaaaaaaggtcgggaggaggaattaagggaaatACAGGGaataggggaacatatcccacattaaatagttatatacacatcagttcctacctaaattgcggagcctgcttcctga	UGCCCUGU	m6c	Created	ALL_AGO|slc4064_chr14|49|77|232|0.33|COORDS=chr14-:19995999	unknown	ABI,	0	dbSNP
NM_001100814	TMEM55B	rs35210565	insertion	chr14	+	20926159	-/G	hsa-miR-4446-5p	20926156	20926161	caactgggggggtaaaaaaggtcgggaggaggaattaagggaaatacAGGGAAtaggggaacatatcccacattaaatagttatatacacatcagttcctacctaaattgcggagcctgcttcctga	AUUUCCCU	m6c	Created	ALL_AGO|slc4064_chr14|49|77|232|0.33|COORDS=chr14-:19995999	unknown	ABI,	0	dbSNP
NM_001100814	TMEM55B	rs35210565	insertion	chr14	+	20926159	-/G	hsa-miR-642b-5p	20926156	20926161	caactgggggggtaaaaaaggtcgggaggaggaattaagggaaatacAGGGAAtaggggaacatatcccacattaaatagttatatacacatcagttcctacctaaattgcggagcctgcttcctga	GGUUCCCU	m6c	Created	ALL_AGO|slc4064_chr14|49|77|232|0.33|COORDS=chr14-:19995999	unknown	ABI,	0	dbSNP
NM_001100814	TMEM55B	rs35210565	insertion	chr14	+	20926159	-/G	hsa-miR-339-5p	20926154	20926160	caactgggggggtaaaaaaggtcgggaggaggaattaagggaaatACAGGGAataggggaacatatcccacattaaatagttatatacacatcagttcctacctaaattgcggagcctgcttcctga	UCCCUGUC	m7a	Created	ALL_AGO|slc4064_chr14|49|77|232|0.33|COORDS=chr14-:19995999	unknown	ABI,	0	dbSNP
NM_001100814	TMEM55B	rs35210565	insertion	chr14	+	20926159	-/G	hsa-miR-3938	20926156	20926162	caactgggggggtaaaaaaggtcgggaggaggaattaagggaaatacAGGGAATaggggaacatatcccacattaaatagttatatacacatcagttcctacctaaattgcggagcctgcttcctga	AAUUCCCU	m7b	Created	ALL_AGO|slc4064_chr14|49|77|232|0.33|COORDS=chr14-:19995999	unknown	ABI,	0	dbSNP
NM_001100814	TMEM55B	rs35210565	insertion	chr14	+	20926159	-/G	hsa-miR-384	20926156	20926161	caactgggggggtaaaaaaggtcgggaggaggaattaagggaaatacAGGAATaggggaacatatcccacattaaatagttatatacacatcagttcctg	AUUCCUAG	m6a	Disrupted	ALL_AGO|slc4064_chr14|49|77|232|0.33|COORDS=chr14-:19995999	unknown	ABI,	0	dbSNP
NM_001100814	TMEM55B	rs35210565	insertion	chr14	+	20926159	-/G	hsa-miR-5699	20926154	20926159	caactgggggggtaaaaaaggtcgggaggaggaattaagggaaatACAGGAataggggaacatatcccacattaaatagttatatacacatcagttcctg	UCCUGUCU	m6a	Disrupted	ALL_AGO|slc4064_chr14|49|77|232|0.33|COORDS=chr14-:19995999	unknown	ABI,	0	dbSNP
NM_001100814	TMEM55B	rs35210565	insertion	chr14	+	20926159	-/G	hsa-miR-3074-5p	20926155	20926160	caactgggggggtaaaaaaggtcgggaggaggaattaagggaaataCAGGAAtaggggaacatatcccacattaaatagttatatacacatcagttcctg	GUUCCUGC	m6b	Disrupted	ALL_AGO|slc4064_chr14|49|77|232|0.33|COORDS=chr14-:19995999	unknown	ABI,	0	dbSNP
NM_001100814	TMEM55B	rs35210565	insertion	chr14	+	20926159	-/G	hsa-miR-145-3p	20926156	20926161	caactgggggggtaaaaaaggtcgggaggaggaattaagggaaatacAGGAATaggggaacatatcccacattaaatagttatatacacatcagttcctg	GGAUUCCU	m6c	Disrupted	ALL_AGO|slc4064_chr14|49|77|232|0.33|COORDS=chr14-:19995999	unknown	ABI,	0	dbSNP
NM_001100814	TMEM55B	rs35210565	insertion	chr14	+	20926159	-/G	hsa-miR-26a-1-3p	20926158	20926164	caactgggggggtaaaaaaggtcgggaggaggaattaagggaaatacagGAATAGGggaacatatcccacattaaatagttatatacacatcagttcctg	CCUAUUCU	m7a	Disrupted	ALL_AGO|slc4064_chr14|49|77|232|0.33|COORDS=chr14-:19995999	unknown	ABI,	0	dbSNP
NM_001100814	TMEM55B	rs35210565	insertion	chr14	+	20926159	-/G	hsa-miR-26a-2-3p	20926158	20926164	caactgggggggtaaaaaaggtcgggaggaggaattaagggaaatacagGAATAGGggaacatatcccacattaaatagttatatacacatcagttcctg	CCUAUUCU	m7a	Disrupted	ALL_AGO|slc4064_chr14|49|77|232|0.33|COORDS=chr14-:19995999	unknown	ABI,	0	dbSNP
NM_001100814	TMEM55B	rs35210565	insertion	chr14	+	20926159	-/G	hsa-miR-486-5p	20926153	20926159	caactgggggggtaaaaaaggtcgggaggaggaattaagggaaaTACAGGAataggggaacatatcccacattaaatagttatatacacatcagttcctg	UCCUGUAC	m7a	Disrupted	ALL_AGO|slc4064_chr14|49|77|232|0.33|COORDS=chr14-:19995999	unknown	ABI,	0	dbSNP
NM_001010853	PM20D2	rs35111646	insertion	chr6	+	89872121	-/A	hsa-miR-335-3p	89872120	89872125	ttaaaggagtaaaattctttttacctgataagtgaggacagggtgtggaGAAAAAcatattaattacctcatatctaaagtgaaaatttttgcaaatccgtatatggtataggagataagcccctga	UUUUUCAU	m6a	Created	ALL_AGO|slc4641_chr6|44|4|18|0.22|COORDS=chr6+:89928832	unknown	ABI,	0	dbSNP
NM_001010853	PM20D2	rs35111646	insertion	chr6	+	89872121	-/A	hsa-miR-2052	89872121	89872126	ttaaaggagtaaaattctttttacctgataagtgaggacagggtgtggagAAAACAtattaattacctcatatctaaagtgaaaatttttgcaaatccgt	UGUUUUGA	m6a	Disrupted	ALL_AGO|slc4641_chr6|44|4|18|0.22|COORDS=chr6+:89928832	unknown	ABI,	0	dbSNP
NM_001010853	PM20D2	rs35111646	insertion	chr6	+	89872121	-/A	hsa-miR-4713-5p	89872117	89872122	ttaaaggagtaaaattctttttacctgataagtgaggacagggtgtGGAGAAaacatattaattacctcatatctaaagtgaaaatttttgcaaatccgt	UUCUCCCA	m6a	Disrupted	ALL_AGO|slc4641_chr6|44|4|18|0.22|COORDS=chr6+:89928832	unknown	ABI,	0	dbSNP
NM_001010853	PM20D2	rs35111646	insertion	chr6	+	89872121	-/A	hsa-miR-629-3p	89872117	89872122	ttaaaggagtaaaattctttttacctgataagtgaggacagggtgtGGAGAAaacatattaattacctcatatctaaagtgaaaatttttgcaaatccgt	GUUCUCCC	m6b	Disrupted	ALL_AGO|slc4641_chr6|44|4|18|0.22|COORDS=chr6+:89928832	unknown	ABI,	0	dbSNP
NM_001010853	PM20D2	rs35111646	insertion	chr6	+	89872121	-/A	hsa-miR-515-5p	89872116	89872122	ttaaaggagtaaaattctttttacctgataagtgaggacagggtgTGGAGAAaacatattaattacctcatatctaaagtgaaaatttttgcaaatccgt	UUCUCCAA	m7a	Disrupted	ALL_AGO|slc4641_chr6|44|4|18|0.22|COORDS=chr6+:89928832	unknown	ABI,	0	dbSNP
NM_001010853	PM20D2	rs35111646	insertion	chr6	+	89872121	-/A	hsa-miR-519e-5p	89872116	89872122	ttaaaggagtaaaattctttttacctgataagtgaggacagggtgTGGAGAAaacatattaattacctcatatctaaagtgaaaatttttgcaaatccgt	UUCUCCAA	m7a	Disrupted	ALL_AGO|slc4641_chr6|44|4|18|0.22|COORDS=chr6+:89928832	unknown	ABI,	0	dbSNP
NM_001010853	PM20D2	rs35111646	insertion	chr6	+	89872121	-/A	hsa-miR-4307	89872121	89872127	ttaaaggagtaaaattctttttacctgataagtgaggacagggtgtggagAAAACATattaattacctcatatctaaagtgaaaatttttgcaaatccgt	AAUGUUUU	m7b	Disrupted	ALL_AGO|slc4641_chr6|44|4|18|0.22|COORDS=chr6+:89928832	unknown	ABI,	0	dbSNP
NM_005628	SLC1A5	rs35076856	insertion	chr19	+	47278452	-/T	hsa-miR-3908	47278452	47278457	tgtaacatccccccagtgggggctagaattccccatggtgacctgtgaccTTGCTCcctgagacaggggaggccaggcaggtcacggtggggacgcagcaaagctccagccgtgacaggaagcgcgc	GAGCAAUG	m6a	Created	ALL_AGO|slc12509_chr19|41|2|10|0.20|COORDS=chr19-:51970283	unknown	ABI,	0	dbSNP
NM_005628	SLC1A5	rs35076856	insertion	chr19	+	47278452	-/T	hsa-miR-451b	47278451	47278456	tgtaacatccccccagtgggggctagaattccccatggtgacctgtgacCTTGCTccctgagacaggggaggccaggcaggtcacggtggggacgcagcaaagctccagccgtgacaggaagcgcgc	UAGCAAGA	m6b	Created	ALL_AGO|slc12509_chr19|41|2|10|0.20|COORDS=chr19-:51970283	unknown	ABI,	0	dbSNP
NM_005628	SLC1A5	rs35076856	insertion	chr19	+	47278452	-/T	hsa-miR-4761-5p	47278449	47278454	tgtaacatccccccagtgggggctagaattccccatggtgacctgtgACCTTGctccctgagacaggggaggccaggcaggtcacggtggggacgcagcaaagctccagccgtgacaggaagcgcgc	ACAAGGUG	m6b	Created	ALL_AGO|slc12509_chr19|41|2|10|0.20|COORDS=chr19-:51970283	unknown	ABI,	0	dbSNP
NM_005628	SLC1A5	rs35076856	insertion	chr19	+	47278452	-/T	hsa-miR-493-3p	47278448	47278453	tgtaacatccccccagtgggggctagaattccccatggtgacctgtGACCTTgctccctgagacaggggaggccaggcaggtcacggtggggacgcagcaaagctccagccgtgacaggaagcgcgc	UGAAGGUC	m6c	Created	ALL_AGO|slc12509_chr19|41|2|10|0.20|COORDS=chr19-:51970283	unknown	ABI,	0	dbSNP
NM_005628	SLC1A5	rs35076856	insertion	chr19	+	47278452	-/T	hsa-miR-624-3p	47278449	47278454	tgtaacatccccccagtgggggctagaattccccatggtgacctgtgACCTTGctccctgagacaggggaggccaggcaggtcacggtggggacgcagcaaagctccagccgtgacaggaagcgcgc	CACAAGGU	m6c	Created	ALL_AGO|slc12509_chr19|41|2|10|0.20|COORDS=chr19-:51970283	unknown	ABI,	0	dbSNP
NM_005628	SLC1A5	rs35076856	insertion	chr19	+	47278452	-/T	hsa-miR-4708-3p	47278450	47278456	tgtaacatccccccagtgggggctagaattccccatggtgacctgtgaCCTTGCTccctgagacaggggaggccaggcaggtcacggtggggacgcagcaaagctccagccgtgacaggaagcgcgc	AGCAAGGC	m7a	Created	ALL_AGO|slc12509_chr19|41|2|10|0.20|COORDS=chr19-:51970283	unknown	ABI,	0	dbSNP
NM_005628	SLC1A5	rs35076856	insertion	chr19	+	47278452	-/T	hsa-miR-3974	47278447	47278453	tgtaacatccccccagtgggggctagaattccccatggtgacctgTGACCTTgctccctgagacaggggaggccaggcaggtcacggtggggacgcagcaaagctccagccgtgacaggaagcgcgc	AAAGGUCA	m7b	Created	ALL_AGO|slc12509_chr19|41|2|10|0.20|COORDS=chr19-:51970283	unknown	ABI,	0	dbSNP
NM_005628	SLC1A5	rs35076856	insertion	chr19	+	47278452	-/T	hsa-miR-431-3p	47278448	47278453	tgtaacatccccccagtgggggctagaattccccatggtgacctgtGACCTGctccctgagacaggggaggccaggcaggtcacggtggggacgcagcag	CAGGUCGU	m6a	Disrupted	ALL_AGO|slc12509_chr19|41|2|10|0.20|COORDS=chr19-:51970283	unknown	ABI,	0	dbSNP
NM_005628	SLC1A5	rs35076856	insertion	chr19	+	47278452	-/T	hsa-miR-764	47278449	47278454	tgtaacatccccccagtgggggctagaattccccatggtgacctgtgACCTGCtccctgagacaggggaggccaggcaggtcacggtggggacgcagcag	GCAGGUGC	m6a	Disrupted	ALL_AGO|slc12509_chr19|41|2|10|0.20|COORDS=chr19-:51970283	unknown	ABI,	0	dbSNP
NM_005628	SLC1A5	rs35076856	insertion	chr19	+	47278452	-/T	hsa-miR-4468	47278451	47278456	tgtaacatccccccagtgggggctagaattccccatggtgacctgtgacCTGCTCcctgagacaggggaggccaggcaggtcacggtggggacgcagcag	AGAGCAGA	m6b	Disrupted	ALL_AGO|slc12509_chr19|41|2|10|0.20|COORDS=chr19-:51970283	unknown	ABI,	0	dbSNP
NM_005628	SLC1A5	rs35076856	insertion	chr19	+	47278452	-/T	hsa-miR-657	47278449	47278454	tgtaacatccccccagtgggggctagaattccccatggtgacctgtgACCTGCtccctgagacaggggaggccaggcaggtcacggtggggacgcagcag	GGCAGGUU	m6b	Disrupted	ALL_AGO|slc12509_chr19|41|2|10|0.20|COORDS=chr19-:51970283	unknown	ABI,	0	dbSNP
NM_005628	SLC1A5	rs35076856	insertion	chr19	+	47278452	-/T	hsa-miR-214-3p	47278450	47278455	tgtaacatccccccagtgggggctagaattccccatggtgacctgtgaCCTGCTccctgagacaggggaggccaggcaggtcacggtggggacgcagcag	ACAGCAGG	m6c	Disrupted	ALL_AGO|slc12509_chr19|41|2|10|0.20|COORDS=chr19-:51970283	unknown	ABI,	0	dbSNP
NM_005628	SLC1A5	rs35076856	insertion	chr19	+	47278452	-/T	hsa-miR-2278	47278451	47278456	tgtaacatccccccagtgggggctagaattccccatggtgacctgtgacCTGCTCcctgagacaggggaggccaggcaggtcacggtggggacgcagcag	GAGAGCAG	m6c	Disrupted	ALL_AGO|slc12509_chr19|41|2|10|0.20|COORDS=chr19-:51970283	unknown	ABI,	0	dbSNP
NM_005628	SLC1A5	rs35076856	insertion	chr19	+	47278452	-/T	hsa-miR-3619-5p	47278450	47278455	tgtaacatccccccagtgggggctagaattccccatggtgacctgtgaCCTGCTccctgagacaggggaggccaggcaggtcacggtggggacgcagcag	UCAGCAGG	m6c	Disrupted	ALL_AGO|slc12509_chr19|41|2|10|0.20|COORDS=chr19-:51970283	unknown	ABI,	0	dbSNP
NM_005628	SLC1A5	rs35076856	insertion	chr19	+	47278452	-/T	hsa-miR-4736	47278449	47278454	tgtaacatccccccagtgggggctagaattccccatggtgacctgtgACCTGCtccctgagacaggggaggccaggcaggtcacggtggggacgcagcag	AGGCAGGU	m6c	Disrupted	ALL_AGO|slc12509_chr19|41|2|10|0.20|COORDS=chr19-:51970283	unknown	ABI,	0	dbSNP
NM_005628	SLC1A5	rs35076856	insertion	chr19	+	47278452	-/T	hsa-miR-761	47278450	47278455	tgtaacatccccccagtgggggctagaattccccatggtgacctgtgaCCTGCTccctgagacaggggaggccaggcaggtcacggtggggacgcagcag	GCAGCAGG	m6c	Disrupted	ALL_AGO|slc12509_chr19|41|2|10|0.20|COORDS=chr19-:51970283	unknown	ABI,	0	dbSNP
NM_005628	SLC1A5	rs35076856	insertion	chr19	+	47278452	-/T	hsa-miR-3665	47278449	47278455	tgtaacatccccccagtgggggctagaattccccatggtgacctgtgACCTGCTccctgagacaggggaggccaggcaggtcacggtggggacgcagcag	AGCAGGUG	m7a	Disrupted	ALL_AGO|slc12509_chr19|41|2|10|0.20|COORDS=chr19-:51970283	unknown	ABI,	0	dbSNP
NM_005628	SLC1A5	rs35076856	insertion	chr19	+	47278452	-/T	hsa-miR-4690-5p	47278450	47278456	tgtaacatccccccagtgggggctagaattccccatggtgacctgtgaCCTGCTCcctgagacaggggaggccaggcaggtcacggtggggacgcagcag	GAGCAGGC	m7a	Disrupted	ALL_AGO|slc12509_chr19|41|2|10|0.20|COORDS=chr19-:51970283	unknown	ABI,	0	dbSNP
NM_018067	MAP7D1	rs35013025	insertion	chr1	+	36646310	-/G	hsa-miR-5187-5p	36646310	36646315	aagccccctggggagatcttcctctctctatttaactgtaactgagggggATCCCAggtctggggatgggggacaccttgggccacaggatactggttgc	UGGGAUGA	m6a	Disrupted	ALL_AGO|slc2902_chr1|49|12|27|0.44|COORDS=chr1+:36418859	unknown	ABI,	0	dbSNP
NM_018067	MAP7D1	rs35013025	insertion	chr1	+	36646310	-/G	hsa-miR-5089	36646310	36646315	aagccccctggggagatcttcctctctctatttaactgtaactgagggggATCCCAggtctggggatgggggacaccttgggccacaggatactggttgc	GUGGGAUU	m6b	Disrupted	ALL_AGO|slc2902_chr1|49|12|27|0.44|COORDS=chr1+:36418859	unknown	ABI,	0	dbSNP
NM_018067	MAP7D1	rs35013025	insertion	chr1	+	36646310	-/G	hsa-miR-638	36646309	36646314	aagccccctggggagatcttcctctctctatttaactgtaactgaggggGATCCCaggtctggggatgggggacaccttgggccacaggatactggttgc	AGGGAUCG	m6b	Disrupted	ALL_AGO|slc2902_chr1|49|12|27|0.44|COORDS=chr1+:36418859	unknown	ABI,	0	dbSNP
NM_018067	MAP7D1	rs35013025	insertion	chr1	+	36646310	-/G	hsa-miR-4654	36646310	36646315	aagccccctggggagatcttcctctctctatttaactgtaactgagggggATCCCAggtctggggatgggggacaccttgggccacaggatactggttgc	UGUGGGAU	m6c	Disrupted	ALL_AGO|slc2902_chr1|49|12|27|0.44|COORDS=chr1+:36418859	unknown	ABI,	0	dbSNP
NM_018067	MAP7D1	rs35013025	insertion	chr1	+	36646310	-/G	hsa-miR-4769-5p	36646310	36646315	aagccccctggggagatcttcctctctctatttaactgtaactgagggggATCCCAggtctggggatgggggacaccttgggccacaggatactggttgc	GGUGGGAU	m6c	Disrupted	ALL_AGO|slc2902_chr1|49|12|27|0.44|COORDS=chr1+:36418859	unknown	ABI,	0	dbSNP
NM_018067	MAP7D1	rs35013025	insertion	chr1	+	36646310	-/G	hsa-miR-450b-3p	36646309	36646315	aagccccctggggagatcttcctctctctatttaactgtaactgaggggGATCCCAggtctggggatgggggacaccttgggccacaggatactggttgc	UUGGGAUC	m7b	Disrupted	ALL_AGO|slc2902_chr1|49|12|27|0.44|COORDS=chr1+:36418859	unknown	ABI,	0	dbSNP
NM_018067	MAP7D1	rs35013025	insertion	chr1	+	36646310	-/G	hsa-miR-4713-3p	36646308	36646315	aagccccctggggagatcttcctctctctatttaactgtaactgagggGGATCCCAggtctggggatgggggacaccttgggccacaggatactggttgc	UGGGAUCC	m8a	Disrupted	ALL_AGO|slc2902_chr1|49|12|27|0.44|COORDS=chr1+:36418859	unknown	ABI,	0	dbSNP
NM_018067	MAP7D1	rs35013025	insertion	chr1	+	36646310	-/G	hsa-miR-769-3p	36646309	36646316	aagccccctggggagatcttcctctctctatttaactgtaactgaggggGATCCCAGgtctggggatgggggacaccttgggccacaggatactggttgc	CUGGGAUC	m8a	Disrupted	ALL_AGO|slc2902_chr1|49|12|27|0.44|COORDS=chr1+:36418859	unknown	ABI,	0	dbSNP
NM_018067	MAP7D1	rs35013025	insertion	chr1	+	36646310	-/G	hsa-miR-2355-5p	36646306	36646311	aagccccctggggagatcttcctctctctatttaactgtaactgagGGGGATcccaggtctggggatgggggacaccttgggccacaggatactggttgc	AUCCCCAG	m6a	Disrupted	ALL_AGO|slc2902_chr1|49|12|27|0.44|COORDS=chr1+:36418859	unknown	ABI,	0	dbSNP
NM_018067	MAP7D1	rs35013025	insertion	chr1	+	36646310	-/G	hsa-miR-361-3p	36646305	36646310	aagccccctggggagatcttcctctctctatttaactgtaactgaGGGGGAtcccaggtctggggatgggggacaccttgggccacaggatactggttgc	UCCCCCAG	m6a	Disrupted	ALL_AGO|slc2902_chr1|49|12|27|0.44|COORDS=chr1+:36418859	unknown	ABI,	0	dbSNP
NM_018067	MAP7D1	rs35013025	insertion	chr1	+	36646310	-/G	hsa-miR-4454	36646308	36646313	aagccccctggggagatcttcctctctctatttaactgtaactgagggGGATCCcaggtctggggatgggggacaccttgggccacaggatactggttgc	GGAUCCGA	m6a	Disrupted	ALL_AGO|slc2902_chr1|49|12|27|0.44|COORDS=chr1+:36418859	unknown	ABI,	0	dbSNP
NM_018067	MAP7D1	rs35013025	insertion	chr1	+	36646310	-/G	hsa-miR-127-3p	36646308	36646313	aagccccctggggagatcttcctctctctatttaactgtaactgagggGGATCCcaggtctggggatgggggacaccttgggccacaggatactggttgc	UCGGAUCC	m6c	Disrupted	ALL_AGO|slc2902_chr1|49|12|27|0.44|COORDS=chr1+:36418859	unknown	ABI,	0	dbSNP
NM_018067	MAP7D1	rs35013025	insertion	chr1	+	36646310	-/G	hsa-miR-3679-3p	36646305	36646310	aagccccctggggagatcttcctctctctatttaactgtaactgaGGGGGAtcccaggtctggggatgggggacaccttgggccacaggatactggttgc	CUUCCCCC	m6c	Disrupted	ALL_AGO|slc2902_chr1|49|12|27|0.44|COORDS=chr1+:36418859	unknown	ABI,	0	dbSNP
NM_018067	MAP7D1	rs35013025	insertion	chr1	+	36646310	-/G	hsa-miR-4661-3p	36646308	36646313	aagccccctggggagatcttcctctctctatttaactgtaactgagggGGATCCcaggtctggggatgggggacaccttgggccacaggatactggttgc	CAGGAUCC	m6c	Disrupted	ALL_AGO|slc2902_chr1|49|12|27|0.44|COORDS=chr1+:36418859	unknown	ABI,	0	dbSNP
NM_000399	EGR2	rs34971101	deletion	chr10	+	64572517	-/T	hsa-miR-4470	64572516	64572521	cactgtacaatgtcccccaaatcagtcccaagccataaagtgcacatcaGTTTGCttgtctttttgctgtccccacttgaagggatcagcatctcccaaac	UGGCAAAC	m6c	Created	ALL_AGO|slc8752_chr10|41|7|7|1.00|COORDS=chr10-:64242498	unknown	ABI,	0	dbSNP
NM_000399	EGR2	rs34971101	deletion	chr10	+	64572517	-/T	hsa-miR-545-3p	64572517	64572522	cactgtacaatgtcccccaaatcagtcccaagccataaagtgcacatcagTTTGCTtgtctttttgctgtccccacttgaagggatcagcatctcccaaac	UCAGCAAA	m6c	Created	ALL_AGO|slc8752_chr10|41|7|7|1.00|COORDS=chr10-:64242498	unknown	ABI,	0	dbSNP
NM_000399	EGR2	rs34971101	deletion	chr10	+	64572517	-/T	hsa-miR-29a-5p	64572512	64572517	cactgtacaatgtcccccaaatcagtcccaagccataaagtgcacATCAGTtttgcttgtctttttgctgtccccacttgaagggatcagcatctcccaac	ACUGAUUU	m6a	Disrupted	ALL_AGO|slc8752_chr10|41|7|7|1.00|COORDS=chr10-:64242498	unknown	ABI,	0	dbSNP
NM_000399	EGR2	rs34971101	deletion	chr10	+	64572517	-/T	hsa-miR-3920	64572512	64572517	cactgtacaatgtcccccaaatcagtcccaagccataaagtgcacATCAGTtttgcttgtctttttgctgtccccacttgaagggatcagcatctcccaac	ACUGAUUA	m6a	Disrupted	ALL_AGO|slc8752_chr10|41|7|7|1.00|COORDS=chr10-:64242498	unknown	ABI,	0	dbSNP
NM_000399	EGR2	rs34971101	deletion	chr10	+	64572517	-/T	hsa-miR-424-3p	64572516	64572521	cactgtacaatgtcccccaaatcagtcccaagccataaagtgcacatcaGTTTTGcttgtctttttgctgtccccacttgaagggatcagcatctcccaac	CAAAACGU	m6a	Disrupted	ALL_AGO|slc8752_chr10|41|7|7|1.00|COORDS=chr10-:64242498	unknown	ABI,	0	dbSNP
NM_000399	EGR2	rs34971101	deletion	chr10	+	64572517	-/T	hsa-miR-4724-5p	64572513	64572518	cactgtacaatgtcccccaaatcagtcccaagccataaagtgcacaTCAGTTttgcttgtctttttgctgtccccacttgaagggatcagcatctcccaac	AACUGAAC	m6a	Disrupted	ALL_AGO|slc8752_chr10|41|7|7|1.00|COORDS=chr10-:64242498	unknown	ABI,	0	dbSNP
NM_000399	EGR2	rs34971101	deletion	chr10	+	64572517	-/T	hsa-miR-548at-3p	64572516	64572521	cactgtacaatgtcccccaaatcagtcccaagccataaagtgcacatcaGTTTTGcttgtctttttgctgtccccacttgaagggatcagcatctcccaac	CAAAACCG	m6a	Disrupted	ALL_AGO|slc8752_chr10|41|7|7|1.00|COORDS=chr10-:64242498	unknown	ABI,	0	dbSNP
NM_000399	EGR2	rs34971101	deletion	chr10	+	64572517	-/T	hsa-miR-548aj-5p	64572517	64572522	cactgtacaatgtcccccaaatcagtcccaagccataaagtgcacatcagTTTTGCttgtctttttgctgtccccacttgaagggatcagcatctcccaac	UGCAAAAG	m6b	Disrupted	ALL_AGO|slc8752_chr10|41|7|7|1.00|COORDS=chr10-:64242498	unknown	ABI,	0	dbSNP
NM_000399	EGR2	rs34971101	deletion	chr10	+	64572517	-/T	hsa-miR-548g-5p	64572517	64572522	cactgtacaatgtcccccaaatcagtcccaagccataaagtgcacatcagTTTTGCttgtctttttgctgtccccacttgaagggatcagcatctcccaac	UGCAAAAG	m6b	Disrupted	ALL_AGO|slc8752_chr10|41|7|7|1.00|COORDS=chr10-:64242498	unknown	ABI,	0	dbSNP
NM_000399	EGR2	rs34971101	deletion	chr10	+	64572517	-/T	hsa-miR-548x-5p	64572517	64572522	cactgtacaatgtcccccaaatcagtcccaagccataaagtgcacatcagTTTTGCttgtctttttgctgtccccacttgaagggatcagcatctcccaac	UGCAAAAG	m6b	Disrupted	ALL_AGO|slc8752_chr10|41|7|7|1.00|COORDS=chr10-:64242498	unknown	ABI,	0	dbSNP
NM_000399	EGR2	rs34971101	deletion	chr10	+	64572517	-/T	hsa-miR-5582-3p	64572515	64572520	cactgtacaatgtcccccaaatcagtcccaagccataaagtgcacatcAGTTTTgcttgtctttttgctgtccccacttgaagggatcagcatctcccaac	UAAAACUU	m6b	Disrupted	ALL_AGO|slc8752_chr10|41|7|7|1.00|COORDS=chr10-:64242498	unknown	ABI,	0	dbSNP
NM_000399	EGR2	rs34971101	deletion	chr10	+	64572517	-/T	hsa-miR-4738-3p	64572514	64572519	cactgtacaatgtcccccaaatcagtcccaagccataaagtgcacatCAGTTTtgcttgtctttttgctgtccccacttgaagggatcagcatctcccaac	UGAAACUG	m6c	Disrupted	ALL_AGO|slc8752_chr10|41|7|7|1.00|COORDS=chr10-:64242498	unknown	ABI,	0	dbSNP
NM_000399	EGR2	rs34971101	deletion	chr10	+	64572517	-/T	hsa-miR-548ae	64572515	64572520	cactgtacaatgtcccccaaatcagtcccaagccataaagtgcacatcAGTTTTgcttgtctttttgctgtccccacttgaagggatcagcatctcccaac	CAAAAACU	m6c	Disrupted	ALL_AGO|slc8752_chr10|41|7|7|1.00|COORDS=chr10-:64242498	unknown	ABI,	0	dbSNP
NM_000399	EGR2	rs34971101	deletion	chr10	+	64572517	-/T	hsa-miR-548ah-3p	64572515	64572520	cactgtacaatgtcccccaaatcagtcccaagccataaagtgcacatcAGTTTTgcttgtctttttgctgtccccacttgaagggatcagcatctcccaac	CAAAAACU	m6c	Disrupted	ALL_AGO|slc8752_chr10|41|7|7|1.00|COORDS=chr10-:64242498	unknown	ABI,	0	dbSNP
NM_000399	EGR2	rs34971101	deletion	chr10	+	64572517	-/T	hsa-miR-548aj-3p	64572515	64572520	cactgtacaatgtcccccaaatcagtcccaagccataaagtgcacatcAGTTTTgcttgtctttttgctgtccccacttgaagggatcagcatctcccaac	UAAAAACU	m6c	Disrupted	ALL_AGO|slc8752_chr10|41|7|7|1.00|COORDS=chr10-:64242498	unknown	ABI,	0	dbSNP
NM_000399	EGR2	rs34971101	deletion	chr10	+	64572517	-/T	hsa-miR-548am-3p	64572515	64572520	cactgtacaatgtcccccaaatcagtcccaagccataaagtgcacatcAGTTTTgcttgtctttttgctgtccccacttgaagggatcagcatctcccaac	CAAAAACU	m6c	Disrupted	ALL_AGO|slc8752_chr10|41|7|7|1.00|COORDS=chr10-:64242498	unknown	ABI,	0	dbSNP
NM_000399	EGR2	rs34971101	deletion	chr10	+	64572517	-/T	hsa-miR-548aq-3p	64572515	64572520	cactgtacaatgtcccccaaatcagtcccaagccataaagtgcacatcAGTTTTgcttgtctttttgctgtccccacttgaagggatcagcatctcccaac	CAAAAACU	m6c	Disrupted	ALL_AGO|slc8752_chr10|41|7|7|1.00|COORDS=chr10-:64242498	unknown	ABI,	0	dbSNP
NM_000399	EGR2	rs34971101	deletion	chr10	+	64572517	-/T	hsa-miR-548aw	64572517	64572522	cactgtacaatgtcccccaaatcagtcccaagccataaagtgcacatcagTTTTGCttgtctttttgctgtccccacttgaagggatcagcatctcccaac	GUGCAAAA	m6c	Disrupted	ALL_AGO|slc8752_chr10|41|7|7|1.00|COORDS=chr10-:64242498	unknown	ABI,	0	dbSNP
NM_000399	EGR2	rs34971101	deletion	chr10	+	64572517	-/T	hsa-miR-548x-3p	64572515	64572520	cactgtacaatgtcccccaaatcagtcccaagccataaagtgcacatcAGTTTTgcttgtctttttgctgtccccacttgaagggatcagcatctcccaac	UAAAAACU	m6c	Disrupted	ALL_AGO|slc8752_chr10|41|7|7|1.00|COORDS=chr10-:64242498	unknown	ABI,	0	dbSNP
NM_000399	EGR2	rs34971101	deletion	chr10	+	64572517	-/T	hsa-miR-548av-3p	64572514	64572520	cactgtacaatgtcccccaaatcagtcccaagccataaagtgcacatCAGTTTTgcttgtctttttgctgtccccacttgaagggatcagcatctcccaac	AAAACUGC	m7a	Disrupted	ALL_AGO|slc8752_chr10|41|7|7|1.00|COORDS=chr10-:64242498	unknown	ABI,	0	dbSNP
NM_000399	EGR2	rs34971101	deletion	chr10	+	64572517	-/T	hsa-miR-548g-3p	64572514	64572520	cactgtacaatgtcccccaaatcagtcccaagccataaagtgcacatCAGTTTTgcttgtctttttgctgtccccacttgaagggatcagcatctcccaac	AAAACUGU	m7a	Disrupted	ALL_AGO|slc8752_chr10|41|7|7|1.00|COORDS=chr10-:64242498	unknown	ABI,	0	dbSNP
NM_000399	EGR2	rs34971101	deletion	chr10	+	64572517	-/T	hsa-miR-1323	64572515	64572521	cactgtacaatgtcccccaaatcagtcccaagccataaagtgcacatcAGTTTTGcttgtctttttgctgtccccacttgaagggatcagcatctcccaac	UCAAAACU	m7b	Disrupted	ALL_AGO|slc8752_chr10|41|7|7|1.00|COORDS=chr10-:64242498	unknown	ABI,	0	dbSNP
NM_000399	EGR2	rs34971101	deletion	chr10	+	64572517	-/T	hsa-miR-548ar-3p	64572514	64572520	cactgtacaatgtcccccaaatcagtcccaagccataaagtgcacatCAGTTTTgcttgtctttttgctgtccccacttgaagggatcagcatctcccaac	UAAAACUG	m7b	Disrupted	ALL_AGO|slc8752_chr10|41|7|7|1.00|COORDS=chr10-:64242498	unknown	ABI,	0	dbSNP
NM_000399	EGR2	rs34971101	deletion	chr10	+	64572517	-/T	hsa-miR-548e	64572514	64572520	cactgtacaatgtcccccaaatcagtcccaagccataaagtgcacatCAGTTTTgcttgtctttttgctgtccccacttgaagggatcagcatctcccaac	AAAAACUG	m7b	Disrupted	ALL_AGO|slc8752_chr10|41|7|7|1.00|COORDS=chr10-:64242498	unknown	ABI,	0	dbSNP
NM_000399	EGR2	rs34971101	deletion	chr10	+	64572517	-/T	hsa-miR-548f	64572514	64572520	cactgtacaatgtcccccaaatcagtcccaagccataaagtgcacatCAGTTTTgcttgtctttttgctgtccccacttgaagggatcagcatctcccaac	AAAAACUG	m7b	Disrupted	ALL_AGO|slc8752_chr10|41|7|7|1.00|COORDS=chr10-:64242498	unknown	ABI,	0	dbSNP
NM_000399	EGR2	rs34971101	deletion	chr10	+	64572517	-/T	hsa-miR-548o-3p	64572515	64572521	cactgtacaatgtcccccaaatcagtcccaagccataaagtgcacatcAGTTTTGcttgtctttttgctgtccccacttgaagggatcagcatctcccaac	CCAAAACU	m7b	Disrupted	ALL_AGO|slc8752_chr10|41|7|7|1.00|COORDS=chr10-:64242498	unknown	ABI,	0	dbSNP
NM_000399	EGR2	rs34971101	deletion	chr10	+	64572517	-/T	hsa-miR-548p	64572517	64572523	cactgtacaatgtcccccaaatcagtcccaagccataaagtgcacatcagTTTTGCTtgtctttttgctgtccccacttgaagggatcagcatctcccaac	UAGCAAAA	m7b	Disrupted	ALL_AGO|slc8752_chr10|41|7|7|1.00|COORDS=chr10-:64242498	unknown	ABI,	0	dbSNP
NM_000399	EGR2	rs34971101	deletion	chr10	+	64572517	-/T	hsa-miR-548a-3p	64572514	64572521	cactgtacaatgtcccccaaatcagtcccaagccataaagtgcacatCAGTTTTGcttgtctttttgctgtccccacttgaagggatcagcatctcccaac	CAAAACUG	m8a	Disrupted	ALL_AGO|slc8752_chr10|41|7|7|1.00|COORDS=chr10-:64242498	unknown	ABI,	0	dbSNP
NM_001166160	PPP1R9A	rs34955323	insertion	chr7	+	94924617	-/C	hsa-miR-3201	94924612	94924617	attttaagagatttttttattgtaagtatttctactaaatgcactTATCCCttctatatgtttatatattttggtaaaattgatttatcagatacttggtcatgttaaccacagccaggctaaactc	GGGAUAUG	m6a	Created	ALL_AGO|slc3050_chr7|45|3|6|0.50|COORDS=chr7+:94762522	unknown	ABI,	0	dbSNP
NM_001166160	PPP1R9A	rs34955323	insertion	chr7	+	94924617	-/C	hsa-miR-4739	94924614	94924619	attttaagagatttttttattgtaagtatttctactaaatgcacttaTCCCTTctatatgtttatatattttggtaaaattgatttatcagatacttggtcatgttaaccacagccaggctaaactc	AAGGGAGG	m6a	Created	ALL_AGO|slc3050_chr7|45|3|6|0.50|COORDS=chr7+:94762522	unknown	ABI,	0	dbSNP
NM_001166160	PPP1R9A	rs34955323	insertion	chr7	+	94924617	-/C	hsa-miR-638	94924613	94924618	attttaagagatttttttattgtaagtatttctactaaatgcacttATCCCTtctatatgtttatatattttggtaaaattgatttatcagatacttggtcatgttaaccacagccaggctaaactc	AGGGAUCG	m6a	Created	ALL_AGO|slc3050_chr7|45|3|6|0.50|COORDS=chr7+:94762522	unknown	ABI,	0	dbSNP
NM_001166160	PPP1R9A	rs34955323	insertion	chr7	+	94924617	-/C	hsa-miR-4475	94924614	94924619	attttaagagatttttttattgtaagtatttctactaaatgcacttaTCCCTTctatatgtttatatattttggtaaaattgatttatcagatacttggtcatgttaaccacagccaggctaaactc	CAAGGGAC	m6b	Created	ALL_AGO|slc3050_chr7|45|3|6|0.50|COORDS=chr7+:94762522	unknown	ABI,	0	dbSNP
NM_001166160	PPP1R9A	rs34955323	insertion	chr7	+	94924617	-/C	hsa-miR-3202	94924615	94924620	attttaagagatttttttattgtaagtatttctactaaatgcacttatCCCTTCtatatgtttatatattttggtaaaattgatttatcagatacttggtcatgttaaccacagccaggctaaactc	UGGAAGGG	m6c	Created	ALL_AGO|slc3050_chr7|45|3|6|0.50|COORDS=chr7+:94762522	unknown	ABI,	0	dbSNP
NM_001166160	PPP1R9A	rs34955323	insertion	chr7	+	94924617	-/C	hsa-miR-3179	94924615	94924621	attttaagagatttttttattgtaagtatttctactaaatgcacttatCCCTTCTatatgtttatatattttggtaaaattgatttatcagatacttggtcatgttaaccacagccaggctaaactc	AGAAGGGG	m7a	Created	ALL_AGO|slc3050_chr7|45|3|6|0.50|COORDS=chr7+:94762522	unknown	ABI,	0	dbSNP
NM_001166160	PPP1R9A	rs34955323	insertion	chr7	+	94924617	-/C	hsa-miR-3154	94924615	94924621	attttaagagatttttttattgtaagtatttctactaaatgcacttatCCCTTCTatatgtttatatattttggtaaaattgatttatcagatacttggtcatgttaaccacagccaggctaaactc	CAGAAGGG	m7b	Created	ALL_AGO|slc3050_chr7|45|3|6|0.50|COORDS=chr7+:94762522	unknown	ABI,	0	dbSNP
NM_001166160	PPP1R9A	rs34955323	insertion	chr7	+	94924617	-/C	hsa-miR-4493	94924615	94924620	attttaagagatttttttattgtaagtatttctactaaatgcacttatCCTTCTatatgtttatatattttggtaaaattgatttatcagatacttggta	AGAAGGCC	m6a	Disrupted	ALL_AGO|slc3050_chr7|45|3|6|0.50|COORDS=chr7+:94762522	unknown	ABI,	0	dbSNP
NM_001166160	PPP1R9A	rs34955323	insertion	chr7	+	94924617	-/C	hsa-miR-5191	94924612	94924617	attttaagagatttttttattgtaagtatttctactaaatgcactTATCCTtctatatgtttatatattttggtaaaattgatttatcagatacttggta	AGGAUAGG	m6a	Disrupted	ALL_AGO|slc3050_chr7|45|3|6|0.50|COORDS=chr7+:94762522	unknown	ABI,	0	dbSNP
NM_001166160	PPP1R9A	rs34955323	insertion	chr7	+	94924617	-/C	hsa-miR-541-5p	94924613	94924618	attttaagagatttttttattgtaagtatttctactaaatgcacttATCCTTctatatgtttatatattttggtaaaattgatttatcagatacttggta	AAAGGAUU	m6b	Disrupted	ALL_AGO|slc3050_chr7|45|3|6|0.50|COORDS=chr7+:94762522	unknown	ABI,	0	dbSNP
NM_001166160	PPP1R9A	rs34955323	insertion	chr7	+	94924617	-/C	hsa-miR-1185-5p	94924612	94924617	attttaagagatttttttattgtaagtatttctactaaatgcactTATCCTtctatatgtttatatattttggtaaaattgatttatcagatacttggta	AGAGGAUA	m6c	Disrupted	ALL_AGO|slc3050_chr7|45|3|6|0.50|COORDS=chr7+:94762522	unknown	ABI,	0	dbSNP
NM_001166160	PPP1R9A	rs34955323	insertion	chr7	+	94924617	-/C	hsa-miR-3679-5p	94924612	94924617	attttaagagatttttttattgtaagtatttctactaaatgcactTATCCTtctatatgtttatatattttggtaaaattgatttatcagatacttggta	UGAGGAUA	m6c	Disrupted	ALL_AGO|slc3050_chr7|45|3|6|0.50|COORDS=chr7+:94762522	unknown	ABI,	0	dbSNP
NM_001166160	PPP1R9A	rs34955323	insertion	chr7	+	94924617	-/C	hsa-miR-4533	94924614	94924619	attttaagagatttttttattgtaagtatttctactaaatgcacttaTCCTTCtatatgtttatatattttggtaaaattgatttatcagatacttggta	UGGAAGGA	m6c	Disrupted	ALL_AGO|slc3050_chr7|45|3|6|0.50|COORDS=chr7+:94762522	unknown	ABI,	0	dbSNP
NM_001166160	PPP1R9A	rs34955323	insertion	chr7	+	94924617	-/C	hsa-miR-1252	94924614	94924620	attttaagagatttttttattgtaagtatttctactaaatgcacttaTCCTTCTatatgtttatatattttggtaaaattgatttatcagatacttggta	AGAAGGAA	m7a	Disrupted	ALL_AGO|slc3050_chr7|45|3|6|0.50|COORDS=chr7+:94762522	unknown	ABI,	0	dbSNP
NM_025160	WDR26	rs34950696	deletion	chr1	+	224574840	-/A	hsa-miR-3140-3p	224574839	224574844	taacctgatttttggagcccaaattctccactctattttgatctatgtgCAAAAGtattggtacttttcaatttatacatttgttagtatcttgtggcttg	AGCUUUUG	m6c	Created	ALL_AGO|slc24632_chr1|42|7|23|0.30|COORDS=chr1-:222641446	unknown	ABI,	0	dbSNP
NM_025160	WDR26	rs34950696	deletion	chr1	+	224574840	-/A	hsa-miR-5003-3p	224574840	224574846	taacctgatttttggagcccaaattctccactctattttgatctatgtgcAAAAGTAttggtacttttcaatttatacatttgttagtatcttgtggcttg	UACUUUUC	m7a	Created	ALL_AGO|slc24632_chr1|42|7|23|0.30|COORDS=chr1-:222641446	unknown	ABI,	0	dbSNP
NM_025160	WDR26	rs34950696	deletion	chr1	+	224574840	-/A	hsa-miR-4325	224574836	224574841	taacctgatttttggagcccaaattctccactctattttgatctatGTGCAAaaagtattggtacttttcaatttatacatttgttagtatcttgtggctg	UUGCACUU	m6a	Disrupted	ALL_AGO|slc24632_chr1|42|7|23|0.30|COORDS=chr1-:222641446	unknown	ABI,	0	dbSNP
NM_025160	WDR26	rs34950696	deletion	chr1	+	224574840	-/A	hsa-miR-450a-5p	224574838	224574843	taacctgatttttggagcccaaattctccactctattttgatctatgtGCAAAAagtattggtacttttcaatttatacatttgttagtatcttgtggctg	UUUUGCGA	m6a	Disrupted	ALL_AGO|slc24632_chr1|42|7|23|0.30|COORDS=chr1-:222641446	unknown	ABI,	0	dbSNP
NM_025160	WDR26	rs34950696	deletion	chr1	+	224574840	-/A	hsa-miR-25-3p	224574836	224574841	taacctgatttttggagcccaaattctccactctattttgatctatGTGCAAaaagtattggtacttttcaatttatacatttgttagtatcttgtggctg	CAUUGCAC	m6c	Disrupted	ALL_AGO|slc24632_chr1|42|7|23|0.30|COORDS=chr1-:222641446	unknown	ABI,	0	dbSNP
NM_025160	WDR26	rs34950696	deletion	chr1	+	224574840	-/A	hsa-miR-32-5p	224574836	224574841	taacctgatttttggagcccaaattctccactctattttgatctatGTGCAAaaagtattggtacttttcaatttatacatttgttagtatcttgtggctg	UAUUGCAC	m6c	Disrupted	ALL_AGO|slc24632_chr1|42|7|23|0.30|COORDS=chr1-:222641446	unknown	ABI,	0	dbSNP
NM_025160	WDR26	rs34950696	deletion	chr1	+	224574840	-/A	hsa-miR-363-3p	224574836	224574841	taacctgatttttggagcccaaattctccactctattttgatctatGTGCAAaaagtattggtacttttcaatttatacatttgttagtatcttgtggctg	AAUUGCAC	m6c	Disrupted	ALL_AGO|slc24632_chr1|42|7|23|0.30|COORDS=chr1-:222641446	unknown	ABI,	0	dbSNP
NM_025160	WDR26	rs34950696	deletion	chr1	+	224574840	-/A	hsa-miR-367-3p	224574836	224574841	taacctgatttttggagcccaaattctccactctattttgatctatGTGCAAaaagtattggtacttttcaatttatacatttgttagtatcttgtggctg	AAUUGCAC	m6c	Disrupted	ALL_AGO|slc24632_chr1|42|7|23|0.30|COORDS=chr1-:222641446	unknown	ABI,	0	dbSNP
NM_025160	WDR26	rs34950696	deletion	chr1	+	224574840	-/A	hsa-miR-92a-3p	224574836	224574841	taacctgatttttggagcccaaattctccactctattttgatctatGTGCAAaaagtattggtacttttcaatttatacatttgttagtatcttgtggctg	UAUUGCAC	m6c	Disrupted	ALL_AGO|slc24632_chr1|42|7|23|0.30|COORDS=chr1-:222641446	unknown	ABI,	0	dbSNP
NM_025160	WDR26	rs34950696	deletion	chr1	+	224574840	-/A	hsa-miR-92b-3p	224574836	224574841	taacctgatttttggagcccaaattctccactctattttgatctatGTGCAAaaagtattggtacttttcaatttatacatttgttagtatcttgtggctg	UAUUGCAC	m6c	Disrupted	ALL_AGO|slc24632_chr1|42|7|23|0.30|COORDS=chr1-:222641446	unknown	ABI,	0	dbSNP
NM_025160	WDR26	rs34950696	deletion	chr1	+	224574840	-/A	hsa-miR-3680-3p	224574837	224574843	taacctgatttttggagcccaaattctccactctattttgatctatgTGCAAAAagtattggtacttttcaatttatacatttgttagtatcttgtggctg	UUUUGCAU	m7a	Disrupted	ALL_AGO|slc24632_chr1|42|7|23|0.30|COORDS=chr1-:222641446	unknown	ABI,	0	dbSNP
NM_025160	WDR26	rs34950696	deletion	chr1	+	224574840	-/A	hsa-miR-450b-5p	224574837	224574843	taacctgatttttggagcccaaattctccactctattttgatctatgTGCAAAAagtattggtacttttcaatttatacatttgttagtatcttgtggctg	UUUUGCAA	m7a	Disrupted	ALL_AGO|slc24632_chr1|42|7|23|0.30|COORDS=chr1-:222641446	unknown	ABI,	0	dbSNP
NM_025160	WDR26	rs34950696	deletion	chr1	+	224574840	-/A	hsa-miR-5589-3p	224574834	224574840	taacctgatttttggagcccaaattctccactctattttgatctATGTGCAaaaagtattggtacttttcaatttatacatttgttagtatcttgtggctg	UGCACAUG	m7a	Disrupted	ALL_AGO|slc24632_chr1|42|7|23|0.30|COORDS=chr1-:222641446	unknown	ABI,	0	dbSNP
NM_025160	WDR26	rs34950696	deletion	chr1	+	224574840	-/A	hsa-miR-557	224574836	224574842	taacctgatttttggagcccaaattctccactctattttgatctatGTGCAAAaagtattggtacttttcaatttatacatttgttagtatcttgtggctg	GUUUGCAC	m7b	Disrupted	ALL_AGO|slc24632_chr1|42|7|23|0.30|COORDS=chr1-:222641446	unknown	ABI,	0	dbSNP
NM_025160	WDR26	rs34950696	deletion	chr1	+	224574840	-/A	hsa-miR-129-5p	224574838	224574845	taacctgatttttggagcccaaattctccactctattttgatctatgtGCAAAAAGtattggtacttttcaatttatacatttgttagtatcttgtggctg	CUUUUUGC	m8a	Disrupted	ALL_AGO|slc24632_chr1|42|7|23|0.30|COORDS=chr1-:222641446	unknown	ABI,	0	dbSNP
NM_025160	WDR26	rs34950696	deletion	chr1	+	224574840	-/A	hsa-miR-507	224574836	224574843	taacctgatttttggagcccaaattctccactctattttgatctatGTGCAAAAagtattggtacttttcaatttatacatttgttagtatcttgtggctg	UUUUGCAC	m8a	Disrupted	ALL_AGO|slc24632_chr1|42|7|23|0.30|COORDS=chr1-:222641446	unknown	ABI,	0	dbSNP
NM_025160	WDR26	rs34950696	deletion	chr1	+	224574840	-/A	hsa-miR-19a-5p	224574838	224574843	taacctgatttttggagcccaaattctccactctattttgatctatgtGCAAAAagtattggtacttttcaatttatacatttgttagtatcttgtggctg	AGUUUUGC	m6c	Disrupted	ALL_AGO|slc24632_chr1|42|7|23|0.30|COORDS=chr1-:222641446	unknown	ABI,	0	dbSNP
NM_025160	WDR26	rs34950696	deletion	chr1	+	224574840	-/A	hsa-miR-19b-1-5p	224574838	224574843	taacctgatttttggagcccaaattctccactctattttgatctatgtGCAAAAagtattggtacttttcaatttatacatttgttagtatcttgtggctg	AGUUUUGC	m6c	Disrupted	ALL_AGO|slc24632_chr1|42|7|23|0.30|COORDS=chr1-:222641446	unknown	ABI,	0	dbSNP
NM_025160	WDR26	rs34950696	deletion	chr1	+	224574840	-/A	hsa-miR-19b-2-5p	224574838	224574843	taacctgatttttggagcccaaattctccactctattttgatctatgtGCAAAAagtattggtacttttcaatttatacatttgttagtatcttgtggctg	AGUUUUGC	m6c	Disrupted	ALL_AGO|slc24632_chr1|42|7|23|0.30|COORDS=chr1-:222641446	unknown	ABI,	0	dbSNP
NM_016544	DNAJC27	rs34922018	insertion	chr2	+	25166699	-/C	hsa-miR-3150a-3p	25166696	25166701	aagagttcatttatagactctgctttcacagttaagggggaagaacgCCCCAGgggcaatcaatgcaggaagctaaccaacactgtccagctctccagcagagcttgaaaatctattctgagttccg	CUGGGGAG	m6a	Created	ALL_AGO|slc10705_chr2|43|2|6|0.33|COORDS=chr2-:25020166	unknown	ABI,	0	dbSNP
NM_016544	DNAJC27	rs34922018	insertion	chr2	+	25166699	-/C	hsa-miR-3170	25166696	25166701	aagagttcatttatagactctgctttcacagttaagggggaagaacgCCCCAGgggcaatcaatgcaggaagctaaccaacactgtccagctctccagcagagcttgaaaatctattctgagttccg	CUGGGGUU	m6a	Created	ALL_AGO|slc10705_chr2|43|2|6|0.33|COORDS=chr2-:25020166	unknown	ABI,	0	dbSNP
NM_016544	DNAJC27	rs34922018	insertion	chr2	+	25166699	-/C	hsa-miR-3178	25166694	25166699	aagagttcatttatagactctgctttcacagttaagggggaagaaCGCCCCaggggcaatcaatgcaggaagctaaccaacactgtccagctctccagcagagcttgaaaatctattctgagttccg	GGGGCGCG	m6a	Created	ALL_AGO|slc10705_chr2|43|2|6|0.33|COORDS=chr2-:25020166	unknown	ABI,	0	dbSNP
NM_016544	DNAJC27	rs34922018	insertion	chr2	+	25166699	-/C	hsa-miR-4283	25166695	25166700	aagagttcatttatagactctgctttcacagttaagggggaagaacGCCCCAggggcaatcaatgcaggaagctaaccaacactgtccagctctccagcagagcttgaaaatctattctgagttccg	UGGGGCUC	m6a	Created	ALL_AGO|slc10705_chr2|43|2|6|0.33|COORDS=chr2-:25020166	unknown	ABI,	0	dbSNP
NM_016544	DNAJC27	rs34922018	insertion	chr2	+	25166699	-/C	hsa-miR-4489	25166695	25166700	aagagttcatttatagactctgctttcacagttaagggggaagaacGCCCCAggggcaatcaatgcaggaagctaaccaacactgtccagctctccagcagagcttgaaaatctattctgagttccg	UGGGGCUA	m6a	Created	ALL_AGO|slc10705_chr2|43|2|6|0.33|COORDS=chr2-:25020166	unknown	ABI,	0	dbSNP
NM_016544	DNAJC27	rs34922018	insertion	chr2	+	25166699	-/C	hsa-miR-4665-5p	25166696	25166701	aagagttcatttatagactctgctttcacagttaagggggaagaacgCCCCAGgggcaatcaatgcaggaagctaaccaacactgtccagctctccagcagagcttgaaaatctattctgagttccg	CUGGGGGA	m6a	Created	ALL_AGO|slc10705_chr2|43|2|6|0.33|COORDS=chr2-:25020166	unknown	ABI,	0	dbSNP
NM_016544	DNAJC27	rs34922018	insertion	chr2	+	25166699	-/C	hsa-miR-3196	25166694	25166699	aagagttcatttatagactctgctttcacagttaagggggaagaaCGCCCCaggggcaatcaatgcaggaagctaaccaacactgtccagctctccagcagagcttgaaaatctattctgagttccg	CGGGGCGG	m6b	Created	ALL_AGO|slc10705_chr2|43|2|6|0.33|COORDS=chr2-:25020166	unknown	ABI,	0	dbSNP
NM_016544	DNAJC27	rs34922018	insertion	chr2	+	25166699	-/C	hsa-miR-4667-5p	25166696	25166701	aagagttcatttatagactctgctttcacagttaagggggaagaacgCCCCAGgggcaatcaatgcaggaagctaaccaacactgtccagctctccagcagagcttgaaaatctattctgagttccg	ACUGGGGA	m6b	Created	ALL_AGO|slc10705_chr2|43|2|6|0.33|COORDS=chr2-:25020166	unknown	ABI,	0	dbSNP
NM_016544	DNAJC27	rs34922018	insertion	chr2	+	25166699	-/C	hsa-miR-4700-5p	25166696	25166701	aagagttcatttatagactctgctttcacagttaagggggaagaacgCCCCAGgggcaatcaatgcaggaagctaaccaacactgtccagctctccagcagagcttgaaaatctattctgagttccg	UCUGGGGA	m6b	Created	ALL_AGO|slc10705_chr2|43|2|6|0.33|COORDS=chr2-:25020166	unknown	ABI,	0	dbSNP
NM_016544	DNAJC27	rs34922018	insertion	chr2	+	25166699	-/C	hsa-miR-637	25166696	25166701	aagagttcatttatagactctgctttcacagttaagggggaagaacgCCCCAGgggcaatcaatgcaggaagctaaccaacactgtccagctctccagcagagcttgaaaatctattctgagttccg	ACUGGGGG	m6b	Created	ALL_AGO|slc10705_chr2|43|2|6|0.33|COORDS=chr2-:25020166	unknown	ABI,	0	dbSNP
NM_016544	DNAJC27	rs34922018	insertion	chr2	+	25166699	-/C	hsa-miR-3151	25166695	25166700	aagagttcatttatagactctgctttcacagttaagggggaagaacGCCCCAggggcaatcaatgcaggaagctaaccaacactgtccagctctccagcagagcttgaaaatctattctgagttccg	GGUGGGGC	m6c	Created	ALL_AGO|slc10705_chr2|43|2|6|0.33|COORDS=chr2-:25020166	unknown	ABI,	0	dbSNP
NM_016544	DNAJC27	rs34922018	insertion	chr2	+	25166699	-/C	hsa-miR-3675-5p	25166695	25166700	aagagttcatttatagactctgctttcacagttaagggggaagaacGCCCCAggggcaatcaatgcaggaagctaaccaacactgtccagctctccagcagagcttgaaaatctattctgagttccg	UAUGGGGC	m6c	Created	ALL_AGO|slc10705_chr2|43|2|6|0.33|COORDS=chr2-:25020166	unknown	ABI,	0	dbSNP
NM_016544	DNAJC27	rs34922018	insertion	chr2	+	25166699	-/C	hsa-miR-4260	25166695	25166700	aagagttcatttatagactctgctttcacagttaagggggaagaacGCCCCAggggcaatcaatgcaggaagctaaccaacactgtccagctctccagcagagcttgaaaatctattctgagttccg	CUUGGGGC	m6c	Created	ALL_AGO|slc10705_chr2|43|2|6|0.33|COORDS=chr2-:25020166	unknown	ABI,	0	dbSNP
NM_016544	DNAJC27	rs34922018	insertion	chr2	+	25166699	-/C	hsa-miR-4488	25166694	25166699	aagagttcatttatagactctgctttcacagttaagggggaagaaCGCCCCaggggcaatcaatgcaggaagctaaccaacactgtccagctctccagcagagcttgaaaatctattctgagttccg	AGGGGGCG	m6c	Created	ALL_AGO|slc10705_chr2|43|2|6|0.33|COORDS=chr2-:25020166	unknown	ABI,	0	dbSNP
NM_016544	DNAJC27	rs34922018	insertion	chr2	+	25166699	-/C	hsa-miR-4697-5p	25166694	25166699	aagagttcatttatagactctgctttcacagttaagggggaagaaCGCCCCaggggcaatcaatgcaggaagctaaccaacactgtccagctctccagcagagcttgaaaatctattctgagttccg	AGGGGGCG	m6c	Created	ALL_AGO|slc10705_chr2|43|2|6|0.33|COORDS=chr2-:25020166	unknown	ABI,	0	dbSNP
NM_016544	DNAJC27	rs34922018	insertion	chr2	+	25166699	-/C	hsa-miR-4731-5p	25166696	25166701	aagagttcatttatagactctgctttcacagttaagggggaagaacgCCCCAGgggcaatcaatgcaggaagctaaccaacactgtccagctctccagcagagcttgaaaatctattctgagttccg	UGCUGGGG	m6c	Created	ALL_AGO|slc10705_chr2|43|2|6|0.33|COORDS=chr2-:25020166	unknown	ABI,	0	dbSNP
NM_016544	DNAJC27	rs34922018	insertion	chr2	+	25166699	-/C	hsa-miR-3180	25166694	25166700	aagagttcatttatagactctgctttcacagttaagggggaagaaCGCCCCAggggcaatcaatgcaggaagctaaccaacactgtccagctctccagcagagcttgaaaatctattctgagttccg	UGGGGCGG	m7a	Created	ALL_AGO|slc10705_chr2|43|2|6|0.33|COORDS=chr2-:25020166	unknown	ABI,	0	dbSNP
NM_016544	DNAJC27	rs34922018	insertion	chr2	+	25166699	-/C	hsa-miR-3180-3p	25166694	25166700	aagagttcatttatagactctgctttcacagttaagggggaagaaCGCCCCAggggcaatcaatgcaggaagctaaccaacactgtccagctctccagcagagcttgaaaatctattctgagttccg	UGGGGCGG	m7a	Created	ALL_AGO|slc10705_chr2|43|2|6|0.33|COORDS=chr2-:25020166	unknown	ABI,	0	dbSNP
NM_016544	DNAJC27	rs34922018	insertion	chr2	+	25166699	-/C	hsa-miR-4649-5p	25166694	25166699	aagagttcatttatagactctgctttcacagttaagggggaagaaCGCCCAggggcaatcaatgcaggaagctaaccaacactgtccagctctccagcaa	UGGGCGAG	m6a	Disrupted	ALL_AGO|slc10705_chr2|43|2|6|0.33|COORDS=chr2-:25020166	unknown	ABI,	0	dbSNP
NM_016544	DNAJC27	rs34922018	insertion	chr2	+	25166699	-/C	hsa-miR-4674	25166695	25166700	aagagttcatttatagactctgctttcacagttaagggggaagaacGCCCAGgggcaatcaatgcaggaagctaaccaacactgtccagctctccagcaa	CUGGGCUC	m6a	Disrupted	ALL_AGO|slc10705_chr2|43|2|6|0.33|COORDS=chr2-:25020166	unknown	ABI,	0	dbSNP
NM_016544	DNAJC27	rs34922018	insertion	chr2	+	25166699	-/C	hsa-miR-1228-5p	25166694	25166699	aagagttcatttatagactctgctttcacagttaagggggaagaaCGCCCAggggcaatcaatgcaggaagctaaccaacactgtccagctctccagcaa	GUGGGCGG	m6b	Disrupted	ALL_AGO|slc10705_chr2|43|2|6|0.33|COORDS=chr2-:25020166	unknown	ABI,	0	dbSNP
NM_016544	DNAJC27	rs34922018	insertion	chr2	+	25166699	-/C	hsa-miR-1285-3p	25166695	25166700	aagagttcatttatagactctgctttcacagttaagggggaagaacGCCCAGgggcaatcaatgcaggaagctaaccaacactgtccagctctccagcaa	UCUGGGCA	m6b	Disrupted	ALL_AGO|slc10705_chr2|43|2|6|0.33|COORDS=chr2-:25020166	unknown	ABI,	0	dbSNP
NM_016544	DNAJC27	rs34922018	insertion	chr2	+	25166699	-/C	hsa-miR-378g	25166695	25166700	aagagttcatttatagactctgctttcacagttaagggggaagaacGCCCAGgggcaatcaatgcaggaagctaaccaacactgtccagctctccagcaa	ACUGGGCU	m6b	Disrupted	ALL_AGO|slc10705_chr2|43|2|6|0.33|COORDS=chr2-:25020166	unknown	ABI,	0	dbSNP
NM_016544	DNAJC27	rs34922018	insertion	chr2	+	25166699	-/C	hsa-miR-4308	25166697	25166702	aagagttcatttatagactctgctttcacagttaagggggaagaacgcCCAGGGgcaatcaatgcaggaagctaaccaacactgtccagctctccagcaa	UCCCUGGA	m6b	Disrupted	ALL_AGO|slc10705_chr2|43|2|6|0.33|COORDS=chr2-:25020166	unknown	ABI,	0	dbSNP
NM_016544	DNAJC27	rs34922018	insertion	chr2	+	25166699	-/C	hsa-miR-4749-3p	25166699	25166704	aagagttcatttatagactctgctttcacagttaagggggaagaacgcccAGGGGCaatcaatgcaggaagctaaccaacactgtccagctctccagcaa	CGCCCCUC	m6b	Disrupted	ALL_AGO|slc10705_chr2|43|2|6|0.33|COORDS=chr2-:25020166	unknown	ABI,	0	dbSNP
NM_016544	DNAJC27	rs34922018	insertion	chr2	+	25166699	-/C	hsa-miR-5189	25166695	25166700	aagagttcatttatagactctgctttcacagttaagggggaagaacGCCCAGgggcaatcaatgcaggaagctaaccaacactgtccagctctccagcaa	UCUGGGCA	m6b	Disrupted	ALL_AGO|slc10705_chr2|43|2|6|0.33|COORDS=chr2-:25020166	unknown	ABI,	0	dbSNP
NM_016544	DNAJC27	rs34922018	insertion	chr2	+	25166699	-/C	hsa-miR-612	25166695	25166700	aagagttcatttatagactctgctttcacagttaagggggaagaacGCCCAGgggcaatcaatgcaggaagctaaccaacactgtccagctctccagcaa	GCUGGGCA	m6b	Disrupted	ALL_AGO|slc10705_chr2|43|2|6|0.33|COORDS=chr2-:25020166	unknown	ABI,	0	dbSNP
NM_016544	DNAJC27	rs34922018	insertion	chr2	+	25166699	-/C	hsa-miR-1343	25166696	25166701	aagagttcatttatagactctgctttcacagttaagggggaagaacgCCCAGGggcaatcaatgcaggaagctaaccaacactgtccagctctccagcaa	CUCCUGGG	m6c	Disrupted	ALL_AGO|slc10705_chr2|43|2|6|0.33|COORDS=chr2-:25020166	unknown	ABI,	0	dbSNP
NM_016544	DNAJC27	rs34922018	insertion	chr2	+	25166699	-/C	hsa-miR-661	25166696	25166701	aagagttcatttatagactctgctttcacagttaagggggaagaacgCCCAGGggcaatcaatgcaggaagctaaccaacactgtccagctctccagcaa	UGCCUGGG	m6c	Disrupted	ALL_AGO|slc10705_chr2|43|2|6|0.33|COORDS=chr2-:25020166	unknown	ABI,	0	dbSNP
NM_016544	DNAJC27	rs34922018	insertion	chr2	+	25166699	-/C	hsa-miR-3187-5p	25166695	25166701	aagagttcatttatagactctgctttcacagttaagggggaagaacGCCCAGGggcaatcaatgcaggaagctaaccaacactgtccagctctccagcaa	CCUGGGCA	m7a	Disrupted	ALL_AGO|slc10705_chr2|43|2|6|0.33|COORDS=chr2-:25020166	unknown	ABI,	0	dbSNP
NM_016544	DNAJC27	rs34922018	insertion	chr2	+	25166699	-/C	hsa-miR-585	25166693	25166699	aagagttcatttatagactctgctttcacagttaagggggaagaACGCCCAggggcaatcaatgcaggaagctaaccaacactgtccagctctccagcaa	UGGGCGUA	m7a	Disrupted	ALL_AGO|slc10705_chr2|43|2|6|0.33|COORDS=chr2-:25020166	unknown	ABI,	0	dbSNP
NM_016544	DNAJC27	rs34922018	insertion	chr2	+	25166699	-/C	hsa-miR-4486	25166694	25166700	aagagttcatttatagactctgctttcacagttaagggggaagaaCGCCCAGgggcaatcaatgcaggaagctaaccaacactgtccagctctccagcaa	GCUGGGCG	m7b	Disrupted	ALL_AGO|slc10705_chr2|43|2|6|0.33|COORDS=chr2-:25020166	unknown	ABI,	0	dbSNP
NM_016544	DNAJC27	rs34922018	insertion	chr2	+	25166699	-/C	hsa-miR-331-3p	25166697	25166704	aagagttcatttatagactctgctttcacagttaagggggaagaacgcCCAGGGGCaatcaatgcaggaagctaaccaacactgtccagctctccagcaa	GCCCCUGG	m8a	Disrupted	ALL_AGO|slc10705_chr2|43|2|6|0.33|COORDS=chr2-:25020166	unknown	ABI,	0	dbSNP
NM_016544	DNAJC27	rs34922018	insertion	chr2	+	25166699	-/C	hsa-miR-4292	25166696	25166703	aagagttcatttatagactctgctttcacagttaagggggaagaacgCCCAGGGGcaatcaatgcaggaagctaaccaacactgtccagctctccagcaa	CCCCUGGG	m8a	Disrupted	ALL_AGO|slc10705_chr2|43|2|6|0.33|COORDS=chr2-:25020166	unknown	ABI,	0	dbSNP
NM_022340	ZFYVE20	rs34911587	deletion	chr3	+	15114988	-/G	hsa-miR-4740-3p	15114984	15114989	agcagccatttctgccctgggcccaacagagctgcatttagttataTCTCGGtagtaaaaatgtaaagtcccttcaaaaggggtaaacctccgattacaaa	GCCCGAGA	m6c	Disrupted	ALL_AGO|slc7709_chr3|65|2|7|0.29|COORDS=chr3-:15089957	unknown	ABI,	0	dbSNP
NM_022340	ZFYVE20	rs34911587	deletion	chr3	+	15114988	-/G	hsa-miR-4999-3p	15114988	15114993	agcagccatttctgccctgggcccaacagagctgcatttagttatatctcGGTAGTaaaaatgtaaagtcccttcaaaaggggtaaacctccgattacaaa	UCACUACC	m6c	Disrupted	ALL_AGO|slc7709_chr3|65|2|7|0.29|COORDS=chr3-:15089957	unknown	ABI,	0	dbSNP
NM_022340	ZFYVE20	rs34911587	deletion	chr3	+	15114988	-/G	hsa-miR-4523	15114984	15114990	agcagccatttctgccctgggcccaacagagctgcatttagttataTCTCGGTagtaaaaatgtaaagtcccttcaaaaggggtaaacctccgattacaaa	GACCGAGA	m7b	Disrupted	ALL_AGO|slc7709_chr3|65|2|7|0.29|COORDS=chr3-:15089957	unknown	ABI,	0	dbSNP
NM_030791	SGPP1	rs34901872	insertion	chr14	+	64151407	-/G	hsa-miR-4755-5p	64151407	64151412	acagatattgcactaaaatcagtaatttcatacctggtatttatttatatGGGAAAgttaatctcttctttatgaaaaactttctacaaatacacttactctgtggtgtgcacgtgtgcaaagatag	UUUCCCUU	m6a	Created	ALL_AGO|slc5907_chr14|54|24|94|0.26|COORDS=chr14-:63221128	unknown	ABI,	0	dbSNP
NM_030791	SGPP1	rs34901872	insertion	chr14	+	64151407	-/G	hsa-miR-5006-3p	64151407	64151412	acagatattgcactaaaatcagtaatttcatacctggtatttatttatatGGGAAAgttaatctcttctttatgaaaaactttctacaaatacacttactctgtggtgtgcacgtgtgcaaagatag	UUUCCCUU	m6a	Created	ALL_AGO|slc5907_chr14|54|24|94|0.26|COORDS=chr14-:63221128	unknown	ABI,	0	dbSNP
NM_030791	SGPP1	rs34901872	insertion	chr14	+	64151407	-/G	hsa-miR-4446-5p	64151407	64151412	acagatattgcactaaaatcagtaatttcatacctggtatttatttatatGGGAAAgttaatctcttctttatgaaaaactttctacaaatacacttactctgtggtgtgcacgtgtgcaaagatag	AUUUCCCU	m6b	Created	ALL_AGO|slc5907_chr14|54|24|94|0.26|COORDS=chr14-:63221128	unknown	ABI,	0	dbSNP
NM_030791	SGPP1	rs34901872	insertion	chr14	+	64151407	-/G	hsa-miR-2116-3p	64151405	64151410	acagatattgcactaaaatcagtaatttcatacctggtatttatttatATGGGAaagttaatctcttctttatgaaaaactttctacaaatacacttactctgtggtgtgcacgtgtgcaaagatag	CCUCCCAU	m6c	Created	ALL_AGO|slc5907_chr14|54|24|94|0.26|COORDS=chr14-:63221128	unknown	ABI,	0	dbSNP
NM_030791	SGPP1	rs34901872	insertion	chr14	+	64151407	-/G	hsa-miR-5581-3p	64151405	64151410	acagatattgcactaaaatcagtaatttcatacctggtatttatttatATGGAAagttaatctcttctttatgaaaaactttctacaaatacacttacta	UUCCAUGC	m6a	Disrupted	ALL_AGO|slc5907_chr14|54|24|94|0.26|COORDS=chr14-:63221128	unknown	ABI,	0	dbSNP
NM_030791	SGPP1	rs34901872	insertion	chr14	+	64151407	-/G	hsa-miR-3124-3p	64151407	64151413	acagatattgcactaaaatcagtaatttcatacctggtatttatttatatGGAAAGTtaatctcttctttatgaaaaactttctacaaatacacttacta	ACUUUCCU	m7a	Disrupted	ALL_AGO|slc5907_chr14|54|24|94|0.26|COORDS=chr14-:63221128	unknown	ABI,	0	dbSNP
NM_030791	SGPP1	rs34901872	insertion	chr14	+	64151407	-/G	hsa-miR-587	64151404	64151411	acagatattgcactaaaatcagtaatttcatacctggtatttatttaTATGGAAAgttaatctcttctttatgaaaaactttctacaaatacacttacta	UUUCCAUA	m8a	Disrupted	ALL_AGO|slc5907_chr14|54|24|94|0.26|COORDS=chr14-:63221128	unknown	ABI,	0	dbSNP
NM_002296	LBR	rs34846453	insertion	chr1	+	225590905	-/C	hsa-miR-342-5p	225590904	225590909	aactactcggctccatagtcctgactcaaaaagaaaaaaaaaagtacagACCCCTgtcagtgcaacaaaagaaagtttcggatttttttccttgtttttgatgttttaatcaatttgaaaggttctc	AGGGGUGC	m6a	Created	ALL_AGO|slc24701_chr1|43|80|194|0.41|COORDS=chr1-:223657523	unknown	ABI,	0	dbSNP
NM_002296	LBR	rs34846453	insertion	chr1	+	225590905	-/C	hsa-miR-608	225590904	225590909	aactactcggctccatagtcctgactcaaaaagaaaaaaaaaagtacagACCCCTgtcagtgcaacaaaagaaagtttcggatttttttccttgtttttgatgttttaatcaatttgaaaggttctc	AGGGGUGG	m6a	Created	ALL_AGO|slc24701_chr1|43|80|194|0.41|COORDS=chr1-:223657523	unknown	ABI,	0	dbSNP
NM_002296	LBR	rs34846453	insertion	chr1	+	225590905	-/C	hsa-miR-615-5p	225590903	225590908	aactactcggctccatagtcctgactcaaaaagaaaaaaaaaagtacaGACCCCtgtcagtgcaacaaaagaaagtttcggatttttttccttgtttttgatgttttaatcaatttgaaaggttctc	GGGGGUCC	m6b	Created	ALL_AGO|slc24701_chr1|43|80|194|0.41|COORDS=chr1-:223657523	unknown	ABI,	0	dbSNP
NM_002296	LBR	rs34846453	insertion	chr1	+	225590905	-/C	hsa-miR-1909-3p	225590905	225590910	aactactcggctccatagtcctgactcaaaaagaaaaaaaaaagtacagaCCCCTGtcagtgcaacaaaagaaagtttcggatttttttccttgtttttgatgttttaatcaatttgaaaggttctc	CGCAGGGG	m6c	Created	ALL_AGO|slc24701_chr1|43|80|194|0.41|COORDS=chr1-:223657523	unknown	ABI,	0	dbSNP
NM_002296	LBR	rs34846453	insertion	chr1	+	225590905	-/C	hsa-miR-1914-3p	225590904	225590909	aactactcggctccatagtcctgactcaaaaagaaaaaaaaaagtacagACCCCTgtcagtgcaacaaaagaaagtttcggatttttttccttgtttttgatgttttaatcaatttgaaaggttctc	GGAGGGGU	m6c	Created	ALL_AGO|slc24701_chr1|43|80|194|0.41|COORDS=chr1-:223657523	unknown	ABI,	0	dbSNP
NM_002296	LBR	rs34846453	insertion	chr1	+	225590905	-/C	hsa-miR-3936	225590904	225590909	aactactcggctccatagtcctgactcaaaaagaaaaaaaaaagtacagACCCCTgtcagtgcaacaaaagaaagtttcggatttttttccttgtttttgatgttttaatcaatttgaaaggttctc	UAAGGGGU	m6c	Created	ALL_AGO|slc24701_chr1|43|80|194|0.41|COORDS=chr1-:223657523	unknown	ABI,	0	dbSNP
NM_002296	LBR	rs34846453	insertion	chr1	+	225590905	-/C	hsa-miR-5194	225590904	225590909	aactactcggctccatagtcctgactcaaaaagaaaaaaaaaagtacagACCCCTgtcagtgcaacaaaagaaagtttcggatttttttccttgtttttgatgttttaatcaatttgaaaggttctc	UGAGGGGU	m6c	Created	ALL_AGO|slc24701_chr1|43|80|194|0.41|COORDS=chr1-:223657523	unknown	ABI,	0	dbSNP
NM_002296	LBR	rs34846453	insertion	chr1	+	225590905	-/C	hsa-miR-3918	225590905	225590910	aactactcggctccatagtcctgactcaaaaagaaaaaaaaaagtacagaCCCTGTcagtgcaacaaaagaaagtttcggatttttttccttgtttttgc	ACAGGGCC	m6a	Disrupted	ALL_AGO|slc24701_chr1|43|80|194|0.41|COORDS=chr1-:223657523	unknown	ABI,	0	dbSNP
NM_002296	LBR	rs34846453	insertion	chr1	+	225590905	-/C	hsa-miR-4441	225590905	225590910	aactactcggctccatagtcctgactcaaaaagaaaaaaaaaagtacagaCCCTGTcagtgcaacaaaagaaagtttcggatttttttccttgtttttgc	ACAGGGAG	m6a	Disrupted	ALL_AGO|slc24701_chr1|43|80|194|0.41|COORDS=chr1-:223657523	unknown	ABI,	0	dbSNP
NM_002296	LBR	rs34846453	insertion	chr1	+	225590905	-/C	hsa-miR-193a-5p	225590902	225590907	aactactcggctccatagtcctgactcaaaaagaaaaaaaaaagtacAGACCCtgtcagtgcaacaaaagaaagtttcggatttttttccttgtttttgc	UGGGUCUU	m6b	Disrupted	ALL_AGO|slc24701_chr1|43|80|194|0.41|COORDS=chr1-:223657523	unknown	ABI,	0	dbSNP
NM_002296	LBR	rs34846453	insertion	chr1	+	225590905	-/C	hsa-miR-4527	225590901	225590906	aactactcggctccatagtcctgactcaaaaagaaaaaaaaaagtaCAGACCctgtcagtgcaacaaaagaaagtttcggatttttttccttgtttttgc	UGGUCUGC	m6b	Disrupted	ALL_AGO|slc24701_chr1|43|80|194|0.41|COORDS=chr1-:223657523	unknown	ABI,	0	dbSNP
NM_002296	LBR	rs34846453	insertion	chr1	+	225590905	-/C	hsa-miR-1182	225590902	225590908	aactactcggctccatagtcctgactcaaaaagaaaaaaaaaagtacAGACCCTgtcagtgcaacaaaagaaagtttcggatttttttccttgtttttgc	GAGGGUCU	m7b	Disrupted	ALL_AGO|slc24701_chr1|43|80|194|0.41|COORDS=chr1-:223657523	unknown	ABI,	0	dbSNP
NM_015070	ZC3H13	rs34818778	insertion	chr13	+	46536383	-/A	hsa-miR-3680-3p	46536381	46536386	tctttattcaagataatacatcagttctctaatacaaccaccatagcaGCAAAAatagaagaagtctgattgttaagccacatcaccccaccctttacag	UUUUGCAU	m6a	Disrupted	ALL_AGO|slc4771_chr13|45|7|10|0.70|COORDS=chr13-:45434365	unknown	ABI,	0	dbSNP
NM_015070	ZC3H13	rs34818778	insertion	chr13	+	46536383	-/A	hsa-miR-450a-5p	46536381	46536386	tctttattcaagataatacatcagttctctaatacaaccaccatagcaGCAAAAatagaagaagtctgattgttaagccacatcaccccaccctttacag	UUUUGCGA	m6a	Disrupted	ALL_AGO|slc4771_chr13|45|7|10|0.70|COORDS=chr13-:45434365	unknown	ABI,	0	dbSNP
NM_015070	ZC3H13	rs34818778	insertion	chr13	+	46536383	-/A	hsa-miR-450b-5p	46536381	46536386	tctttattcaagataatacatcagttctctaatacaaccaccatagcaGCAAAAatagaagaagtctgattgttaagccacatcaccccaccctttacag	UUUUGCAA	m6a	Disrupted	ALL_AGO|slc4771_chr13|45|7|10|0.70|COORDS=chr13-:45434365	unknown	ABI,	0	dbSNP
NM_015070	ZC3H13	rs34818778	insertion	chr13	+	46536383	-/A	hsa-miR-507	46536381	46536386	tctttattcaagataatacatcagttctctaatacaaccaccatagcaGCAAAAatagaagaagtctgattgttaagccacatcaccccaccctttacag	UUUUGCAC	m6a	Disrupted	ALL_AGO|slc4771_chr13|45|7|10|0.70|COORDS=chr13-:45434365	unknown	ABI,	0	dbSNP
NM_015070	ZC3H13	rs34818778	insertion	chr13	+	46536383	-/A	hsa-miR-19a-5p	46536381	46536386	tctttattcaagataatacatcagttctctaatacaaccaccatagcaGCAAAAatagaagaagtctgattgttaagccacatcaccccaccctttacag	AGUUUUGC	m6c	Disrupted	ALL_AGO|slc4771_chr13|45|7|10|0.70|COORDS=chr13-:45434365	unknown	ABI,	0	dbSNP
NM_015070	ZC3H13	rs34818778	insertion	chr13	+	46536383	-/A	hsa-miR-19b-1-5p	46536381	46536386	tctttattcaagataatacatcagttctctaatacaaccaccatagcaGCAAAAatagaagaagtctgattgttaagccacatcaccccaccctttacag	AGUUUUGC	m6c	Disrupted	ALL_AGO|slc4771_chr13|45|7|10|0.70|COORDS=chr13-:45434365	unknown	ABI,	0	dbSNP
NM_015070	ZC3H13	rs34818778	insertion	chr13	+	46536383	-/A	hsa-miR-19b-2-5p	46536381	46536386	tctttattcaagataatacatcagttctctaatacaaccaccatagcaGCAAAAatagaagaagtctgattgttaagccacatcaccccaccctttacag	AGUUUUGC	m6c	Disrupted	ALL_AGO|slc4771_chr13|45|7|10|0.70|COORDS=chr13-:45434365	unknown	ABI,	0	dbSNP
NM_015070	ZC3H13	rs34818778	insertion	chr13	+	46536383	-/A	hsa-miR-129-5p	46536381	46536387	tctttattcaagataatacatcagttctctaatacaaccaccatagcaGCAAAAAtagaagaagtctgattgttaagccacatcaccccaccctttacag	CUUUUUGC	m7b	Disrupted	ALL_AGO|slc4771_chr13|45|7|10|0.70|COORDS=chr13-:45434365	unknown	ABI,	0	dbSNP
NM_054033	FKBP1B	rs34816646	insertion	chr2	+	24286433	-/T	hsa-miR-4473	24286430	24286435	ccacacacacaaggtgctcagacatgaaatgtacatggcgtaccgtaCACTAGagggacttgagccagttacctttgctgtcactttctctcttataaatcatgtattgtagaacccacagcctctt	CUAGUGCU	m6a	Created	ALL_AGO|slc665_chr2|46|4|5|0.80|COORDS=chr2+:24139926	unknown	ABI,	0	dbSNP
NM_054033	FKBP1B	rs34816646	insertion	chr2	+	24286433	-/T	hsa-miR-518d-5p	24286432	24286437	ccacacacacaaggtgctcagacatgaaatgtacatggcgtaccgtacaCTAGAGggacttgagccagttacctttgctgtcactttctctcttataaatcatgtattgtagaacccacagcctctt	CUCUAGAG	m6a	Created	ALL_AGO|slc665_chr2|46|4|5|0.80|COORDS=chr2+:24139926	unknown	ABI,	0	dbSNP
NM_054033	FKBP1B	rs34816646	insertion	chr2	+	24286433	-/T	hsa-miR-518e-5p	24286432	24286437	ccacacacacaaggtgctcagacatgaaatgtacatggcgtaccgtacaCTAGAGggacttgagccagttacctttgctgtcactttctctcttataaatcatgtattgtagaacccacagcctctt	CUCUAGAG	m6a	Created	ALL_AGO|slc665_chr2|46|4|5|0.80|COORDS=chr2+:24139926	unknown	ABI,	0	dbSNP
NM_054033	FKBP1B	rs34816646	insertion	chr2	+	24286433	-/T	hsa-miR-518f-5p	24286432	24286437	ccacacacacaaggtgctcagacatgaaatgtacatggcgtaccgtacaCTAGAGggacttgagccagttacctttgctgtcactttctctcttataaatcatgtattgtagaacccacagcctctt	CUCUAGAG	m6a	Created	ALL_AGO|slc665_chr2|46|4|5|0.80|COORDS=chr2+:24139926	unknown	ABI,	0	dbSNP
NM_054033	FKBP1B	rs34816646	insertion	chr2	+	24286433	-/T	hsa-miR-519a-5p	24286432	24286437	ccacacacacaaggtgctcagacatgaaatgtacatggcgtaccgtacaCTAGAGggacttgagccagttacctttgctgtcactttctctcttataaatcatgtattgtagaacccacagcctctt	CUCUAGAG	m6a	Created	ALL_AGO|slc665_chr2|46|4|5|0.80|COORDS=chr2+:24139926	unknown	ABI,	0	dbSNP
NM_054033	FKBP1B	rs34816646	insertion	chr2	+	24286433	-/T	hsa-miR-519b-5p	24286432	24286437	ccacacacacaaggtgctcagacatgaaatgtacatggcgtaccgtacaCTAGAGggacttgagccagttacctttgctgtcactttctctcttataaatcatgtattgtagaacccacagcctctt	CUCUAGAG	m6a	Created	ALL_AGO|slc665_chr2|46|4|5|0.80|COORDS=chr2+:24139926	unknown	ABI,	0	dbSNP
NM_054033	FKBP1B	rs34816646	insertion	chr2	+	24286433	-/T	hsa-miR-519c-5p	24286432	24286437	ccacacacacaaggtgctcagacatgaaatgtacatggcgtaccgtacaCTAGAGggacttgagccagttacctttgctgtcactttctctcttataaatcatgtattgtagaacccacagcctctt	CUCUAGAG	m6a	Created	ALL_AGO|slc665_chr2|46|4|5|0.80|COORDS=chr2+:24139926	unknown	ABI,	0	dbSNP
NM_054033	FKBP1B	rs34816646	insertion	chr2	+	24286433	-/T	hsa-miR-520c-5p	24286432	24286437	ccacacacacaaggtgctcagacatgaaatgtacatggcgtaccgtacaCTAGAGggacttgagccagttacctttgctgtcactttctctcttataaatcatgtattgtagaacccacagcctctt	CUCUAGAG	m6a	Created	ALL_AGO|slc665_chr2|46|4|5|0.80|COORDS=chr2+:24139926	unknown	ABI,	0	dbSNP
NM_054033	FKBP1B	rs34816646	insertion	chr2	+	24286433	-/T	hsa-miR-522-5p	24286432	24286437	ccacacacacaaggtgctcagacatgaaatgtacatggcgtaccgtacaCTAGAGggacttgagccagttacctttgctgtcactttctctcttataaatcatgtattgtagaacccacagcctctt	CUCUAGAG	m6a	Created	ALL_AGO|slc665_chr2|46|4|5|0.80|COORDS=chr2+:24139926	unknown	ABI,	0	dbSNP
NM_054033	FKBP1B	rs34816646	insertion	chr2	+	24286433	-/T	hsa-miR-523-5p	24286432	24286437	ccacacacacaaggtgctcagacatgaaatgtacatggcgtaccgtacaCTAGAGggacttgagccagttacctttgctgtcactttctctcttataaatcatgtattgtagaacccacagcctctt	CUCUAGAG	m6a	Created	ALL_AGO|slc665_chr2|46|4|5|0.80|COORDS=chr2+:24139926	unknown	ABI,	0	dbSNP
NM_054033	FKBP1B	rs34816646	insertion	chr2	+	24286433	-/T	hsa-miR-526a	24286432	24286437	ccacacacacaaggtgctcagacatgaaatgtacatggcgtaccgtacaCTAGAGggacttgagccagttacctttgctgtcactttctctcttataaatcatgtattgtagaacccacagcctctt	CUCUAGAG	m6a	Created	ALL_AGO|slc665_chr2|46|4|5|0.80|COORDS=chr2+:24139926	unknown	ABI,	0	dbSNP
NM_054033	FKBP1B	rs34816646	insertion	chr2	+	24286433	-/T	hsa-miR-628-3p	24286431	24286436	ccacacacacaaggtgctcagacatgaaatgtacatggcgtaccgtacACTAGAgggacttgagccagttacctttgctgtcactttctctcttataaatcatgtattgtagaacccacagcctctt	UCUAGUAA	m6a	Created	ALL_AGO|slc665_chr2|46|4|5|0.80|COORDS=chr2+:24139926	unknown	ABI,	0	dbSNP
NM_054033	FKBP1B	rs34816646	insertion	chr2	+	24286433	-/T	hsa-miR-921	24286430	24286435	ccacacacacaaggtgctcagacatgaaatgtacatggcgtaccgtaCACTAGagggacttgagccagttacctttgctgtcactttctctcttataaatcatgtattgtagaacccacagcctctt	CUAGUGAG	m6a	Created	ALL_AGO|slc665_chr2|46|4|5|0.80|COORDS=chr2+:24139926	unknown	ABI,	0	dbSNP
NM_054033	FKBP1B	rs34816646	insertion	chr2	+	24286433	-/T	hsa-miR-1251	24286432	24286437	ccacacacacaaggtgctcagacatgaaatgtacatggcgtaccgtacaCTAGAGggacttgagccagttacctttgctgtcactttctctcttataaatcatgtattgtagaacccacagcctctt	ACUCUAGC	m6b	Created	ALL_AGO|slc665_chr2|46|4|5|0.80|COORDS=chr2+:24139926	unknown	ABI,	0	dbSNP
NM_054033	FKBP1B	rs34816646	insertion	chr2	+	24286433	-/T	hsa-miR-4280	24286428	24286433	ccacacacacaaggtgctcagacatgaaatgtacatggcgtaccgTACACTagagggacttgagccagttacctttgctgtcactttctctcttataaatcatgtattgtagaacccacagcctctt	GAGUGUAG	m6b	Created	ALL_AGO|slc665_chr2|46|4|5|0.80|COORDS=chr2+:24139926	unknown	ABI,	0	dbSNP
NM_054033	FKBP1B	rs34816646	insertion	chr2	+	24286433	-/T	hsa-miR-142-3p	24286429	24286434	ccacacacacaaggtgctcagacatgaaatgtacatggcgtaccgtACACTAgagggacttgagccagttacctttgctgtcactttctctcttataaatcatgtattgtagaacccacagcctctt	UGUAGUGU	m6c	Created	ALL_AGO|slc665_chr2|46|4|5|0.80|COORDS=chr2+:24139926	unknown	ABI,	0	dbSNP
NM_054033	FKBP1B	rs34816646	insertion	chr2	+	24286433	-/T	hsa-miR-3591-5p	24286429	24286434	ccacacacacaaggtgctcagacatgaaatgtacatggcgtaccgtACACTAgagggacttgagccagttacctttgctgtcactttctctcttataaatcatgtattgtagaacccacagcctctt	UUUAGUGU	m6c	Created	ALL_AGO|slc665_chr2|46|4|5|0.80|COORDS=chr2+:24139926	unknown	ABI,	0	dbSNP
NM_054033	FKBP1B	rs34816646	insertion	chr2	+	24286433	-/T	hsa-miR-5684	24286432	24286437	ccacacacacaaggtgctcagacatgaaatgtacatggcgtaccgtacaCTAGAGggacttgagccagttacctttgctgtcactttctctcttataaatcatgtattgtagaacccacagcctctt	AACUCUAG	m6c	Created	ALL_AGO|slc665_chr2|46|4|5|0.80|COORDS=chr2+:24139926	unknown	ABI,	0	dbSNP
NM_054033	FKBP1B	rs34816646	insertion	chr2	+	24286433	-/T	hsa-miR-517-5p	24286432	24286438	ccacacacacaaggtgctcagacatgaaatgtacatggcgtaccgtacaCTAGAGGgacttgagccagttacctttgctgtcactttctctcttataaatcatgtattgtagaacccacagcctctt	CCUCUAGA	m7a	Created	ALL_AGO|slc665_chr2|46|4|5|0.80|COORDS=chr2+:24139926	unknown	ABI,	0	dbSNP
NM_054033	FKBP1B	rs34816646	insertion	chr2	+	24286433	-/T	hsa-miR-146a-3p	24286432	24286437	ccacacacacaaggtgctcagacatgaaatgtacatggcgtaccgtacaCAGAGGgacttgagccagttacctttgctgtcactttctctcttataaatt	CCUCUGAA	m6a	Disrupted	ALL_AGO|slc665_chr2|46|4|5|0.80|COORDS=chr2+:24139926	unknown	ABI,	0	dbSNP
NM_054033	FKBP1B	rs34816646	insertion	chr2	+	24286433	-/T	hsa-miR-326	24286432	24286437	ccacacacacaaggtgctcagacatgaaatgtacatggcgtaccgtacaCAGAGGgacttgagccagttacctttgctgtcactttctctcttataaatt	CCUCUGGG	m6a	Disrupted	ALL_AGO|slc665_chr2|46|4|5|0.80|COORDS=chr2+:24139926	unknown	ABI,	0	dbSNP
NM_054033	FKBP1B	rs34816646	insertion	chr2	+	24286433	-/T	hsa-miR-4677-3p	24286430	24286435	ccacacacacaaggtgctcagacatgaaatgtacatggcgtaccgtaCACAGAgggacttgagccagttacctttgctgtcactttctctcttataaatt	UCUGUGAG	m6a	Disrupted	ALL_AGO|slc665_chr2|46|4|5|0.80|COORDS=chr2+:24139926	unknown	ABI,	0	dbSNP
NM_054033	FKBP1B	rs34816646	insertion	chr2	+	24286433	-/T	hsa-miR-4679	24286430	24286435	ccacacacacaaggtgctcagacatgaaatgtacatggcgtaccgtaCACAGAgggacttgagccagttacctttgctgtcactttctctcttataaatt	UCUGUGAU	m6a	Disrupted	ALL_AGO|slc665_chr2|46|4|5|0.80|COORDS=chr2+:24139926	unknown	ABI,	0	dbSNP
NM_054033	FKBP1B	rs34816646	insertion	chr2	+	24286433	-/T	hsa-miR-4723-3p	24286433	24286438	ccacacacacaaggtgctcagacatgaaatgtacatggcgtaccgtacacAGAGGGacttgagccagttacctttgctgtcactttctctcttataaatt	CCCUCUCU	m6a	Disrupted	ALL_AGO|slc665_chr2|46|4|5|0.80|COORDS=chr2+:24139926	unknown	ABI,	0	dbSNP
NM_054033	FKBP1B	rs34816646	insertion	chr2	+	24286433	-/T	hsa-miR-3664-5p	24286431	24286436	ccacacacacaaggtgctcagacatgaaatgtacatggcgtaccgtacACAGAGggacttgagccagttacctttgctgtcactttctctcttataaatt	AACUCUGU	m6c	Disrupted	ALL_AGO|slc665_chr2|46|4|5|0.80|COORDS=chr2+:24139926	unknown	ABI,	0	dbSNP
NM_054033	FKBP1B	rs34816646	insertion	chr2	+	24286433	-/T	hsa-miR-892a	24286429	24286434	ccacacacacaaggtgctcagacatgaaatgtacatggcgtaccgtACACAGagggacttgagccagttacctttgctgtcactttctctcttataaatt	CACUGUGU	m6c	Disrupted	ALL_AGO|slc665_chr2|46|4|5|0.80|COORDS=chr2+:24139926	unknown	ABI,	0	dbSNP
NM_054033	FKBP1B	rs34816646	insertion	chr2	+	24286433	-/T	hsa-miR-3177-5p	24286427	24286433	ccacacacacaaggtgctcagacatgaaatgtacatggcgtaccGTACACAgagggacttgagccagttacctttgctgtcactttctctcttataaatt	UGUGUACA	m7a	Disrupted	ALL_AGO|slc665_chr2|46|4|5|0.80|COORDS=chr2+:24139926	unknown	ABI,	0	dbSNP
NM_054033	FKBP1B	rs34816646	insertion	chr2	+	24286433	-/T	hsa-miR-642a-5p	24286433	24286440	ccacacacacaaggtgctcagacatgaaatgtacatggcgtaccgtacacAGAGGGACttgagccagttacctttgctgtcactttctctcttataaatt	GUCCCUCU	m8a	Disrupted	ALL_AGO|slc665_chr2|46|4|5|0.80|COORDS=chr2+:24139926	unknown	ABI,	0	dbSNP
NM_022474	MPP5	rs34798762	insertion	chr14	+	67802462	-/CT	hsa-miR-5693	67802457	67802462	tgacatctgttgttaatccccctttgtactcttttcctgtatctgCACTGCtttattttgagatgtcatactgtacactgtattgtaaaaataaaaagtaaggattgctcgaaatttattttttccg	GCAGUGGC	m6a	Created	ALL_AGO|slc2058_chr14|47|2|5|0.40|COORDS=chr14+:66872186	unknown	DEVINE_LAB,	0	dbSNP
NM_022474	MPP5	rs34798762	insertion	chr14	+	67802462	-/CT	hsa-miR-646	67802459	67802464	tgacatctgttgttaatccccctttgtactcttttcctgtatctgcaCTGCTTtattttgagatgtcatactgtacactgtattgtaaaaataaaaagtaaggattgctcgaaatttattttttccg	AAGCAGCU	m6a	Created	ALL_AGO|slc2058_chr14|47|2|5|0.40|COORDS=chr14+:66872186	unknown	DEVINE_LAB,	0	dbSNP
NM_022474	MPP5	rs34798762	insertion	chr14	+	67802462	-/CT	hsa-miR-142-5p	67802462	67802467	tgacatctgttgttaatccccctttgtactcttttcctgtatctgcactgCTTTATtttgagatgtcatactgtacactgtattgtaaaaataaaaagtaaggattgctcgaaatttattttttccg	CAUAAAGU	m6b	Created	ALL_AGO|slc2058_chr14|47|2|5|0.40|COORDS=chr14+:66872186	unknown	DEVINE_LAB,	0	dbSNP
NM_022474	MPP5	rs34798762	insertion	chr14	+	67802462	-/CT	hsa-miR-4274	67802458	67802463	tgacatctgttgttaatccccctttgtactcttttcctgtatctgcACTGCTttattttgagatgtcatactgtacactgtattgtaaaaataaaaagtaaggattgctcgaaatttattttttccg	CAGCAGUC	m6b	Created	ALL_AGO|slc2058_chr14|47|2|5|0.40|COORDS=chr14+:66872186	unknown	DEVINE_LAB,	0	dbSNP
NM_022474	MPP5	rs34798762	insertion	chr14	+	67802462	-/CT	hsa-miR-4422	67802460	67802465	tgacatctgttgttaatccccctttgtactcttttcctgtatctgcacTGCTTTattttgagatgtcatactgtacactgtattgtaaaaataaaaagtaaggattgctcgaaatttattttttccg	AAAAGCAU	m6b	Created	ALL_AGO|slc2058_chr14|47|2|5|0.40|COORDS=chr14+:66872186	unknown	DEVINE_LAB,	0	dbSNP
NM_022474	MPP5	rs34798762	insertion	chr14	+	67802462	-/CT	hsa-miR-330-3p	67802460	67802465	tgacatctgttgttaatccccctttgtactcttttcctgtatctgcacTGCTTTattttgagatgtcatactgtacactgtattgtaaaaataaaaagtaaggattgctcgaaatttattttttccg	GCAAAGCA	m6c	Created	ALL_AGO|slc2058_chr14|47|2|5|0.40|COORDS=chr14+:66872186	unknown	DEVINE_LAB,	0	dbSNP
NM_022474	MPP5	rs34798762	insertion	chr14	+	67802462	-/CT	hsa-miR-340-5p	67802462	67802467	tgacatctgttgttaatccccctttgtactcttttcctgtatctgcactgCTTTATtttgagatgtcatactgtacactgtattgtaaaaataaaaagtaaggattgctcgaaatttattttttccg	UUAUAAAG	m6c	Created	ALL_AGO|slc2058_chr14|47|2|5|0.40|COORDS=chr14+:66872186	unknown	DEVINE_LAB,	0	dbSNP
NM_022474	MPP5	rs34798762	insertion	chr14	+	67802462	-/CT	hsa-miR-34a-5p	67802457	67802462	tgacatctgttgttaatccccctttgtactcttttcctgtatctgCACTGCtttattttgagatgtcatactgtacactgtattgtaaaaataaaaagtaaggattgctcgaaatttattttttccg	UGGCAGUG	m6c	Created	ALL_AGO|slc2058_chr14|47|2|5|0.40|COORDS=chr14+:66872186	unknown	DEVINE_LAB,	0	dbSNP
NM_022474	MPP5	rs34798762	insertion	chr14	+	67802462	-/CT	hsa-miR-34c-5p	67802457	67802462	tgacatctgttgttaatccccctttgtactcttttcctgtatctgCACTGCtttattttgagatgtcatactgtacactgtattgtaaaaataaaaagtaaggattgctcgaaatttattttttccg	AGGCAGUG	m6c	Created	ALL_AGO|slc2058_chr14|47|2|5|0.40|COORDS=chr14+:66872186	unknown	DEVINE_LAB,	0	dbSNP
NM_022474	MPP5	rs34798762	insertion	chr14	+	67802462	-/CT	hsa-miR-449a	67802457	67802462	tgacatctgttgttaatccccctttgtactcttttcctgtatctgCACTGCtttattttgagatgtcatactgtacactgtattgtaaaaataaaaagtaaggattgctcgaaatttattttttccg	UGGCAGUG	m6c	Created	ALL_AGO|slc2058_chr14|47|2|5|0.40|COORDS=chr14+:66872186	unknown	DEVINE_LAB,	0	dbSNP
NM_022474	MPP5	rs34798762	insertion	chr14	+	67802462	-/CT	hsa-miR-449b-5p	67802457	67802462	tgacatctgttgttaatccccctttgtactcttttcctgtatctgCACTGCtttattttgagatgtcatactgtacactgtattgtaaaaataaaaagtaaggattgctcgaaatttattttttccg	AGGCAGUG	m6c	Created	ALL_AGO|slc2058_chr14|47|2|5|0.40|COORDS=chr14+:66872186	unknown	DEVINE_LAB,	0	dbSNP
NM_022474	MPP5	rs34798762	insertion	chr14	+	67802462	-/CT	hsa-miR-5590-3p	67802462	67802468	tgacatctgttgttaatccccctttgtactcttttcctgtatctgcactgCTTTATTttgagatgtcatactgtacactgtattgtaaaaataaaaagtaaggattgctcgaaatttattttttccg	AAUAAAGU	m7a	Created	ALL_AGO|slc2058_chr14|47|2|5|0.40|COORDS=chr14+:66872186	unknown	DEVINE_LAB,	0	dbSNP
NM_022474	MPP5	rs34798762	insertion	chr14	+	67802462	-/CT	hsa-miR-9-3p	67802461	67802467	tgacatctgttgttaatccccctttgtactcttttcctgtatctgcactGCTTTATtttgagatgtcatactgtacactgtattgtaaaaataaaaagtaaggattgctcgaaatttattttttccg	AUAAAGCU	m7a	Created	ALL_AGO|slc2058_chr14|47|2|5|0.40|COORDS=chr14+:66872186	unknown	DEVINE_LAB,	0	dbSNP
NM_022474	MPP5	rs34798762	insertion	chr14	+	67802462	-/CT	hsa-miR-4519	67802457	67802463	tgacatctgttgttaatccccctttgtactcttttcctgtatctgCACTGCTttattttgagatgtcatactgtacactgtattgtaaaaataaaaagtaaggattgctcgaaatttattttttccg	CAGCAGUG	m7b	Created	ALL_AGO|slc2058_chr14|47|2|5|0.40|COORDS=chr14+:66872186	unknown	DEVINE_LAB,	0	dbSNP
NM_022474	MPP5	rs34798762	insertion	chr14	+	67802462	-/CT	hsa-miR-3143	67802460	67802465	tgacatctgttgttaatccccctttgtactcttttcctgtatctgcacTGTTATtttgagatgtcatactgtacactgtattgtaaaaataaaaagtaaa	AUAACAUU	m6a	Disrupted	ALL_AGO|slc2058_chr14|47|2|5|0.40|COORDS=chr14+:66872186	unknown	DEVINE_LAB,	0	dbSNP
NM_022474	MPP5	rs34798762	insertion	chr14	+	67802462	-/CT	hsa-miR-5692a	67802462	67802467	tgacatctgttgttaatccccctttgtactcttttcctgtatctgcactgTTATTTtgagatgtcatactgtacactgtattgtaaaaataaaaagtaaa	CAAAUAAU	m6b	Disrupted	ALL_AGO|slc2058_chr14|47|2|5|0.40|COORDS=chr14+:66872186	unknown	DEVINE_LAB,	0	dbSNP
NM_022474	MPP5	rs34798762	insertion	chr14	+	67802462	-/CT	hsa-miR-128	67802457	67802462	tgacatctgttgttaatccccctttgtactcttttcctgtatctgCACTGTtattttgagatgtcatactgtacactgtattgtaaaaataaaaagtaaa	UCACAGUG	m6c	Disrupted	ALL_AGO|slc2058_chr14|47|2|5|0.40|COORDS=chr14+:66872186	unknown	DEVINE_LAB,	0	dbSNP
NM_022474	MPP5	rs34798762	insertion	chr14	+	67802462	-/CT	hsa-miR-194-5p	67802459	67802464	tgacatctgttgttaatccccctttgtactcttttcctgtatctgcaCTGTTAttttgagatgtcatactgtacactgtattgtaaaaataaaaagtaaa	UGUAACAG	m6c	Disrupted	ALL_AGO|slc2058_chr14|47|2|5|0.40|COORDS=chr14+:66872186	unknown	DEVINE_LAB,	0	dbSNP
NM_022474	MPP5	rs34798762	insertion	chr14	+	67802462	-/CT	hsa-miR-3681-3p	67802457	67802462	tgacatctgttgttaatccccctttgtactcttttcctgtatctgCACTGTtattttgagatgtcatactgtacactgtattgtaaaaataaaaagtaaa	ACACAGUG	m6c	Disrupted	ALL_AGO|slc2058_chr14|47|2|5|0.40|COORDS=chr14+:66872186	unknown	DEVINE_LAB,	0	dbSNP
NM_022474	MPP5	rs34798762	insertion	chr14	+	67802462	-/CT	hsa-miR-4709-5p	67802458	67802463	tgacatctgttgttaatccccctttgtactcttttcctgtatctgcACTGTTattttgagatgtcatactgtacactgtattgtaaaaataaaaagtaaa	ACAACAGU	m6c	Disrupted	ALL_AGO|slc2058_chr14|47|2|5|0.40|COORDS=chr14+:66872186	unknown	DEVINE_LAB,	0	dbSNP
NM_022474	MPP5	rs34798762	insertion	chr14	+	67802462	-/CT	hsa-miR-132-3p	67802458	67802464	tgacatctgttgttaatccccctttgtactcttttcctgtatctgcACTGTTAttttgagatgtcatactgtacactgtattgtaaaaataaaaagtaaa	UAACAGUC	m7a	Disrupted	ALL_AGO|slc2058_chr14|47|2|5|0.40|COORDS=chr14+:66872186	unknown	DEVINE_LAB,	0	dbSNP
NM_022474	MPP5	rs34798762	insertion	chr14	+	67802462	-/CT	hsa-miR-212-3p	67802458	67802464	tgacatctgttgttaatccccctttgtactcttttcctgtatctgcACTGTTAttttgagatgtcatactgtacactgtattgtaaaaataaaaagtaaa	UAACAGUC	m7a	Disrupted	ALL_AGO|slc2058_chr14|47|2|5|0.40|COORDS=chr14+:66872186	unknown	DEVINE_LAB,	0	dbSNP
NM_001080412	ZBTB38	rs34744619	insertion	chr3	+	141167651	-/C	hsa-miR-3936	141167649	141167654	tgtgagtcacagctttgtttccacgtattattcagtttatttctgtttCCCTTActtgtttacattccgtggtacctacttacatgcttaggagtcaaataactcgcgtaatcaagtttcttcctga	UAAGGGGU	m6a	Created	ALL_AGO|slc5024_chr3|42|2|6|0.33|COORDS=chr3+:142650326	unknown	ABI,	0	dbSNP
[truncated: 1,191 more rows]
