# Supplementary material for: Systematic Analysis of microRNA Targeting Impacted by Small Insertions and Deletions in Human Genome
Source: PLoS One. 2012 Sep 25;7(9):e46176. doi: 10.1371/journal.pone.0046176 (PMC3457991; doi:10.1371/journal.pone.0046176)
Supplement: Table S3 — Indels in the experimentally supported target sites for miRNA. (XLS) [file pone.0046176.s008.xls]

## Sheet: validated target
Refseq Id	Name	SNPid	Variation type	Chromosome	Strand	SNPloc	Variation	miRNA	TargetSiteStart	TargetSiteEnd	mRNA_Seq	miRSeed_Seq	SeedClass	TargetSiteClass	DirectExperiment	ExperimentType	PubMedID	valid	submitters	alleleFreqs	Database
NM_001166693	AFF1	rs34782481	deletion	chr4	+	88059699	-/TG	hsa-miR-128	88059696	88059701	gtgtgtgtgtgtgtgtgtgtgtgtgtctttagtaggaaatggaagaaCACTGTtttattttttaaagtgtttaatgtttctgtcctttctgtgaattattga	UCACAGUG	m6c	Disrupted	D	qRT-PCR, Luciferase reporter assay, Western blot	19749093	by-cluster,by-1000genomes	1000GENOMES,ABI,BUSHMAN,DEVINE_LAB,GMI,	1.000000,	dbSBP
NM_001655	ARCN1	rs35180728	insertion	chr11	+	118473588	-/T	hsa-miR-1	118473583	118473590	aaatgagagacattttgtaaccctgtaaaatacatagggaatataACATTCCAgtgtatacaaagaaggcaaattctttaatcaaataaagcgcattata	UGGAAUGU	m8a	Disrupted	N	Microarray, pSILAC	15685193	unknown	ABI,	0	dbSBP
NM_004815	ARHGAP29	rs35865570	insertion	chr1	+	94639223	-/C	hsa-miR-1	94639220	94639225	atccacctatcttattcacaactttaaaaatacagaatttaaagataATTCCAgtgaggcacaaatgtgaccctatcaaaacattctaccattcagtatt	UGGAAUGU	m6a	Disrupted	N	Microarray	15685193	unknown	ABI,	0	dbSBP
NM_170665	ATP2A2	rs112750891	insertion	chr12	+	110784908	-/ATCA	hsa-miR-30a-5p	110784901	110784908	ccgccccgcttggcttcttctttaggattgtgatggttcgttcTGTTTACAtcagttttaacgagaggtatgcctgtactcgcttgtgcagaaaacattg	UGUAAACA	m8a	Disrupted	N	pSILAC	18668040	by-cluster,by-1000genomes	1000GENOMES,BUSHMAN,	0.500000,0.500000,	dbSBP
NM_170665	ATP2A2	rs147754541	deletion	chr12	+	110786786	-/A	hsa-miR-30a-5p	110786781	110786786	aacaaaactcagcttttcctgactcagttccttgacttagtggccTTTACAaaaaaagttgagtagtgtgtggcctgctgtcgcacagcccctagttagct	UGUAAACA	m6a	Disrupted	N	pSILAC	18668040	unknown	PJP,	0	dbSBP
NM_001204	BMPR2	rs111259092	insertion	chr2	+	203429782	-/A	hsa-miR-129-5p	203429781	203429786	aatgcactccagcctgggctacagagtgagactccatctcaaaaaaaaaCAAAAAaaatcacctcatagtttatgtctgacttactccaaacctcagtta	CUUUUUGC	m6b	Disrupted	D	Microarray, qRT-PCR, In situ hybridization	19487295	unknown	BUSHMAN,	1.000000,	dbSBP
NM_007297	BRCA1	rs68017638	deletion	chr17	+	41196839	-/TT	hsa-miR-24-3p	41196838	41196844	gacttttagaaatctcttctagtttcattttccttttttttttttttttTGAGCCAcagtctcactgtcacccaggctggagtgccgtggtatgatcttttg	UGGCUCAG	m7a	Created	D	Luciferase reporter assay, Microarray, qRT-PCR, Western blot	19748357	by-cluster	HUMANGENOME_JCVI,PJP,	0.750000,0.250000,	dbSBP
NM_007297	BRCA1	rs59541324	insertion	chr17	+	41196841	-/T	hsa-miR-24-3p	41196840	41196846	cttttagaaatctcttctagtttcattttccttttttttttttttttttTGAGCCAcagtctcactgtcacccaggctggagtgccgtggtatgatcttg	UGGCUCAG	m7a	Disrupted	D	Luciferase reporter assay, Microarray, qRT-PCR, Western blot	19748357	unknown	HGSV,	0	dbSBP
NM_007297	BRCA1	rs60038333	deletion	chr17	+	41196840	-/T	hsa-miR-24-3p	41196840	41196846	acttttagaaatctcttctagtttcattttccttttttttttttttttttTGAGCCAcagtctcactgtcacccaggctggagtgccgtggtatgatcttg	UGGCUCAG	m7a	Disrupted	D	Luciferase reporter assay, Microarray, qRT-PCR, Western blot	19748357	unknown	HGSV,	0	dbSBP
NM_017877	C2orf18	rs72123217	insertion	chr2	+	27001822	-/T	hsa-miR-373-5p	27001820	27001826	agtgagcaaatttaaaccagaactaagcattatattttctttttttttTTTTGAGacagagtctcgctctgtcgcccaggctggagtgcagtggcacgat	ACUCAAAA	m7b	Disrupted	N	Microarray	15685193	unknown	DEVINE_LAB,	0	dbSBP
NM_017877	C2orf18	rs35715635	insertion	chr2	+	27001824	-/T	hsa-miR-373-5p	27001820	27001826	tgagcaaatttaaaccagaactaagcattatattttctttttttttTTTTGAGacagagtctcgctctgtcgcccaggctggagtgcagtggcacgatct	ACUCAAAA	m7b	Disrupted	N	Microarray	15685193	unknown	ABI,	0	dbSBP
NM_017877	C2orf18	rs72026119	insertion	chr2	+	27001825	-/T	hsa-miR-373-5p	27001820	27001826	gagcaaatttaaaccagaactaagcattatattttctttttttttTTTTGAGacagagtctcgctctgtcgcccaggctggagtgcagtggcacgatctc	ACUCAAAA	m7b	Disrupted	N	Microarray	15685193	unknown	DEVINE_LAB,	0	dbSBP
NM_017877	C2orf18	rs34626470	insertion	chr2	+	27001820	-/TTTTTT	hsa-miR-373-5p	27001820	27001826	tcagtgagcaaatttaaaccagaactaagcattatattttctttttttttTTTTGAGacagagtctcgctctgtcgcccaggctggagtgcagtggcacg	ACUCAAAA	m7b	Disrupted	N	Microarray	15685193	unknown	DEVINE_LAB,	0	dbSBP
NM_017867	C4orf27	rs146610821	deletion	chr4	+	170650700	-/AT	hsa-miR-16-1-3p	170650699	170650705	attccttaaaaacaaaacaaaaatcacaagtttaatactagtcctttgaAATACTGtacaccaatcaaagccaccttactcatgcagcaagttggtctatgt	CCAGUAUU	m7b	Disrupted	N	Microarray	18362358	by-1000genomes	1000GENOMES,	0	dbSBP
NM_016520	C9orf78	rs56021512	insertion	chr9	+	132590087	-/T	hsa-miR-373-5p	132590083	132590089	tgtcctggaagccatttttctttttcttttttttttttttttttttTTTTGAGacagagttttttgctcgttgcccaggctggagtacaaaggtgcaatc	ACUCAAAA	m7b	Disrupted	N	Microarray	15685193	unknown	HGSV,	0	dbSBP
NM_016520	C9orf78	rs59702102	in-del	chr9	+	132590086	-/TTTT	hsa-miR-373-5p	132590083	132590089	ctgtcctggaagccatttttctttttcttttttttttttttttttttTTTTGAGacagagttttttgctcgttgcccaggctggagtacaaaggtgcaatc	ACUCAAAA	m7b	Disrupted	N	Microarray	15685193	unknown	HGSV,	0	dbSBP
NM_001222	CAMK2G	rs67816159	insertion	chr10	+	75574034	-/A	hsa-miR-219-5p	75574032	75574037	gtcggtggttttaaaacgcatcatggtatggattccttttttttttaaACAATCtttttttcttttttttttttcttaaatgtaaaaaacacctcggtac	UGAUUGUC	m6b	Disrupted	D	Luciferase reporter assay	19196972	unknown	DEVINE_LAB,	0	dbSBP
NM_015215	CAMTA1	rs34335657	insertion	chr1	+	7827904	-/AA	hsa-miR-129-5p	7827902	7827908	attttaaatgttctttaggagaacattttgctaaagcatgactaaactGCAAAAAaaaaaaaagagctactgtatttagacttaggaaaaaaggcagagt	CUUUUUGC	m7b	Disrupted	D	Luciferase reporter assay	18189265	unknown	ABI,	0	dbSBP
NM_015215	CAMTA1	rs60024044	insertion	chr1	+	7827917	-/AA	hsa-miR-129-5p	7827912	7827917	tttaggagaacattttgctaaagcatgactaaactgcaaaaaaaaAAAAAGagctactgtatttagacttaggaaaaaaggcagagtaacattacttaaa	CUUUUUGC	m6a	Disrupted	D	Luciferase reporter assay	18189265	by-cluster	HGSV,HUMANGENOME_JCVI,	1.000000,	dbSBP
NM_015215	CAMTA1	rs35695415	deletion	chr1	+	7828279	-/A	hsa-miR-129-5p	7828278	7828283	cacgtttccatatctcctgctggaaatcagaaaatataataaaattgcaCAAAAAaaaaaatgaaaaagatgcagactggtcttttagagacggcatggta	CUUUUUGC	m6b	Disrupted	D	Luciferase reporter assay	18189265	by-cluster	ABI,BUSHMAN,GMI,PJP,	1.000000,	dbSBP
NM_015215	CAMTA1	rs140913716	deletion	chr1	+	7828279	-/A	hsa-miR-129-5p	7828278	7828283	cacgtttccatatctcctgctggaaatcagaaaatataataaaattgcaCAAAAAaaaaaatgaaaaagatgcagactggtcttttagagacggcatggta	CUUUUUGC	m6b	Disrupted	D	Luciferase reporter assay	18189265	unknown	BL,	0	dbSBP
NM_001042476	CARHSP1	rs61461752	insertion	chr16	+	8957154	-/TTTTTTGTA	hsa-let-7b-3p	8957149	8957154	gggttgtgggactacggccacgtgccaccacaaccagctcattttTTGTATtttttgtagagacagggtttcaatatgttgcccaggctggtcttaaactcctgggctaacgtaagtttcttcctga	CUAUACAA	m6c	Created	N	pSILAC	18668040	unknown	HGSV,	0	dbSBP
NM_032992	CASP6	rs34841867	insertion	chr4	+	110609912	-/C	hsa-miR-125b-1-3p	110609909	110609914	ttataaaaaagtgacaaaatacaagttaaatcagctagatttttgtgTAACCCtgcagtttattaaaaaataatacaaatgcttataaatttttatttat	ACGGGUUA	m6c	Disrupted	N	Microarray	18056640	unknown	ABI,	0	dbSBP
NM_175709	CBX7	rs34538375	insertion	chr22	+	39528502	-/T	hsa-miR-125b-5p	39528497	39528502	ctcccctacaggactggaagagagggagaagtcactcctcactggCAGGGAagccacgggcccccaggacaccttgtacaaaccagaaaacaagtgcacc	UCCCUGAG	m6a	Disrupted	N	Microarray	18056640	unknown	ABI,	0	dbSBP
NM_018246	CCDC25	rs34032448	insertion	chr8	+	27592147	-/G	hsa-miR-145-5p	27592143	27592148	gaatcaacacagagctatgaattcaacaagagaattcagcagagacCTGGACattttaaaccagtgtaagctgagttaggaaatgtttaaagtttgagcc	GUCCAGUU	m6a	Disrupted	N	Microarray	19915607	unknown	ABI,	0	dbSBP
NM_057749	CCNE2	rs72380147	insertion	chr8	+	95893684	-/A	hsa-miR-126-5p	95893681	95893686	catctttgtaaacaagtcctgctgtttctttaacagctaacataggaAATAATtaaatgtattctttagtgccaattgtaagttttaaaatcagaatggc	CAUUAUUA	m6b	Disrupted	D	Luciferase reporter assay	18834857	unknown	DEVINE_LAB,	0	dbSBP
NM_058241	CCNT2	rs35582507	insertion	chr2	+	135713252	-/A	hsa-miR-16-2-3p	135713251	135713256	tttaatagtaaacagggatcacttttcctttagcattcagaatgacaccAATATTcttaaatatactccttccctgaagcgtgtttgtgtgtgatgccatgtgttattgtagaacccacagcctctt	CCAAUAUU	m6c	Created	D	Luciferase reporter assay	15131085	unknown	ABI,	0	dbSBP
NM_058241	CCNT2	rs148699735	deletion	chr2	+	135715877	-/T	hsa-miR-16-2-3p	135715873	135715880	ccaaatgaaaagcatatctgcttaaatttaggatgtctttgctgagAATATTGGaggctcttgttaggaagaatcatggattcagtatttctaacctgaat	CCAAUAUU	m8a	Created	D	Luciferase reporter assay	15131085	by-1000genomes	1000GENOMES,	0	dbSBP
NM_001202556	CD44	rs34137404	insertion	chr11	+	35251782	-/T	hsa-miR-373-5p	35251778	35251783	ccaaggagggcagcactgtttttgttttttgttttttgttttttttTTTTGAcactgtccaaaggttttccatcctgtcctggaatcagagttggaagct	ACUCAAAA	m6c	Disrupted	D	Luciferase reporter assay, Western blot, qRT-PCR	18193036	unknown	ABI,DEVINE_LAB,	0	dbSBP
NM_033331	CDC14B	rs71368272	in-del	chr9	-	99264893	-/AA	hsa-miR-15a-5p	99264893	99264900	gcagagtctgtgccatgaagcagttacagaaacagaattgatgTGCTGCTAaaaaaaaaaaaaaaaatggggcccgaaataaaagaatatatagtactcac	UAGCAGCA	m8a	Disrupted	N	Microarray	18362358	unknown	HUMANGENOME_JCVI,	1.000000,	dbSBP
NM_033331	CDC14B	rs71368272	in-del	chr9	-	99264893	-/AA	hsa-miR-16-5p	99264893	99264900	gcagagtctgtgccatgaagcagttacagaaacagaattgatgTGCTGCTAaaaaaaaaaaaaaaaatggggcccgaaataaaagaatatatagtactcac	UAGCAGCA	m8a	Disrupted	N	Microarray	18362358	unknown	HUMANGENOME_JCVI,	1.000000,	dbSBP
NM_001259	CDK6	rs61334719	deletion	chr7	+	92234614	-/A	hsa-miR-34a-3p	92234610	92234615	cccagtaagacatccagtttccaaaggattattggtatgcaaccctCTGATTttctgacatgttacctttgccactgcaacagaaacaccactgcagtttc	CAAUCAGC	m6b	Created	D	qRT-PCR, Luciferase reporter assay, Western blot, Microarray	18406353	unknown	HGSV,	0	dbSBP
NM_078467	CDKN1A	rs71683858	insertion	chr6	+	36654494	-/AC	hsa-miR-182-3p	36654492	36654497	gtgcctgtcccacccccacccccagctcaatggactggaaggggaaggGAACCAcacaagaagaagggcaccctagttctacctcaggcagctcaagcagctgttattgtagaacccacagcctctt	UGGUUCUA	m6a	Created	D	qRT-PCR, Luciferase reporter assay, Western blot	20190813	unknown	DEVINE_LAB,	0	dbSBP
NR_028130	CFL2	rs71778714	deletion	chr14	+	35180026	-/G	hsa-miR-16-1-3p	35180025	35180030	aattactagaggcatacaagaaagttaaggaatcagctacaaaaacaaaAATACTacataactgatttatagtcccttattttttaaaagaatgaggaaaa	CCAGUAUU	m6c	Created	N	Proteomics analysis	18362358	unknown	DEVINE_LAB,	0	dbSBP
NM_001278	CHUK	rs66499229	deletion	chr10	+	101949119	-/T	hsa-miR-16-2-3p	101949115	101949120	caaatgtgtcgtgatgatgcttctaaatagctgtggtattaaaacaAATATTcaaacaagtacattgactttttctaaattcctgtctgtttagaggcttg	CCAAUAUU	m6c	Disrupted	D	Luciferase reporter assay, qRT-PCR, Western blot	20711193	unknown	DEVINE_LAB,	0	dbSBP
NM_001278	CHUK	rs72317105	deletion	chr10	+	101948689	-/AT	hsa-miR-223-5p	101948684	101948689	aattaacaggcatcttctctttgatattattaaatgtacatcttaAATACAtatacacacaacaacatgatttatgaaagccaactaatattagaagcacag	CGUGUAUU	m6c	Disrupted	D	Luciferase reporter assay, qRT-PCR, Western blot	20711193	unknown	DEVINE_LAB,	0	dbSBP
NM_001278	CHUK	rs35870031	deletion	chr10	+	101948692	-/TA	hsa-miR-223-5p	101948691	101948696	taacaggcatcttctctttgatattattaaatgtacatcttaaatacatATACACacaacaacatgatttatgaaagccaactaatattagaagcacagata	CGUGUAUU	m6b	Disrupted	D	Luciferase reporter assay, qRT-PCR, Western blot	20711193	unknown	ABI,	0	dbSBP
NM_006825	CKAP4	rs147404445	deletion	chr12	+	106631767	-/CGG	hsa-miR-7-1-3p	106631764	106631769	ttcatttcacagtaaactaaacaaaactttttttttttttttttactTTTGTTtttttttttttttttttttcaattttttttggaagggcaagacagcagcc	CAACAAAU	m6b	Created	N	Microarray	19073608	by-1000genomes	1000GENOMES,	0	dbSBP
NM_006825	CKAP4	rs147404445	deletion	chr12	+	106631767	-/CGG	hsa-miR-7-2-3p	106631764	106631769	ttcatttcacagtaaactaaacaaaactttttttttttttttttactTTTGTTtttttttttttttttttttcaattttttttggaagggcaagacagcagcc	CAACAAAU	m6b	Created	N	Microarray	19073608	by-1000genomes	1000GENOMES,	0	dbSBP
NM_000104	CYP1B1	rs144188082	deletion	chr2	+	38296838	-/C	hsa-miR-27b-5p	38296833	38296838	aaccctgcttcatttccatgtcaaaaataggtggttgatttaatcAAGCTCatttttagcacacttggttgcgttagttgtacttttcaattttcaatatt	AGAGCUUA	m6b	Disrupted	D	Immunohistochemistry, Luciferase reporter assay, qRT-PCR, Western blot	16982751	by-1000genomes	1000GENOMES,	0	dbSBP
NR_024517	DAXX	rs111836730	insertion	chr6	+	33286389	-/T	hsa-miR-21-5p	33286384	33286389	gtaagaaaagaactttattgtttattaatgtttctgtgtaaaactTAAGCTtttttttttttttaaagaaacaccaccaaaaggggattagcttagtcca	UAGCUUAU	m6b	Disrupted	D	Luciferase reporter assay, qRT-PCR, Western blot	18829576	unknown	BUSHMAN,	0.500000,0.500000,	dbSBP
NR_024517	DAXX	rs34281918	insertion	chr6	+	33286389	-/TT	hsa-miR-21-5p	33286384	33286389	gtaagaaaagaactttattgtttattaatgtttctgtgtaaaactTAAGCTtttttttttttttaaagaaacaccaccaaaaggggattagcttagtcca	UAGCUUAU	m6b	Disrupted	D	Luciferase reporter assay, qRT-PCR, Western blot	18829576	unknown	ABI,	0	dbSBP
NM_019058	DDIT4	rs140031257	deletion	chr10	+	74035251	-/AGT	hsa-miR-181a-2-3p	74035250	74035256	tggatgtgtgtgtagcatgtaccttattatttttgttactgacagttaaCAGTGGTgtgacatccagagagcagctgggctgctcccgccccagcccggccca	ACCACUGA	m7a	Disrupted	D	Immunoblot, Luciferase reporter assay, qRT-PCR	21274007	by-1000genomes	1000GENOMES,	0	dbSBP
NM_019058	DDIT4	rs10566169	in-del	chr10	+	74035251	-/AGT	hsa-miR-181a-2-3p	74035250	74035256	tggatgtgtgtgtagcatgtaccttattatttttgttactgacagttaaCAGTGGTgtgacatccagagagcagctgggctgctcccgccccagcccggcc	ACCACUGA	m7a	Disrupted	D	Immunoblot, Luciferase reporter assay, qRT-PCR	21274007	unknown	DEVINE_LAB,	0	dbSBP
NM_005228	EGFR	rs78669011	deletion	chr7	+	55273505	-/T	hsa-miR-7-5p	55273502	55273507	aggaagtacttccacctcgggcacattttgggaagttgcattcctttGTCTTCaaactgtgaagcatttacagaaacgcatccagcaagaatattgtccct	UGGAAGAC	m6c	Disrupted	D	RT-PCR, Reporter assay, Western blot, Luciferase reporter assay	18483236	unknown	GMI,	0	dbSBP
NM_001144777	ELAVL4	rs60576043	insertion	chr1	+	50667242	-/A	hsa-miR-375	50667240	50667245	tgaaggtggatctttttaagatgaccattcgctcatttgaagaagaaaAACAAAaaacaaaaaaaataataaaaataaaacaatttttacaaagtaatgg	UUUGUUCG	m6a	Disrupted	D	GFP reporter assay, Immunohistochemistry, Microarray, qRT-PCR	20584986	unknown	HGSV,	0	dbSBP
NM_015036	ENDOD1	rs71725944	in-del	chr11	+	94865672	-/AAC	hsa-miR-124-5p	94865671	94865676	tgaaggacaagtaagtgctgcagtaaaggtactaataacatgttccttgGAACACagaggaagaaaaaccacgaaaccatggaaattagggaagcctttaca	CGUGUUCA	m6b	Created	N	Microarray	15685193	unknown	DEVINE_LAB,	0	dbSBP
NM_001429	EP300	rs67182656	in-del	chr22	+	41574973	-/GTA	hsa-miR-200b-3p	41574972	41574977	attcaaacctctcacagagtacactagacatacactagagacaccttgtAGTATTttgggagcaaaaaaattattttctcttaacaagactttttgtactg	UAAUACUG	m6b	Disrupted	N	Microarray	19569050	unknown	DEVINE_LAB,PJP,	0	dbSBP
NM_001429	EP300	rs67182656	in-del	chr22	+	41574973	-/GTA	hsa-miR-200c-3p	41574972	41574977	attcaaacctctcacagagtacactagacatacactagagacaccttgtAGTATTttgggagcaaaaaaattattttctcttaacaagactttttgtactg	UAAUACUG	m6b	Disrupted	N	Microarray	19569050	unknown	DEVINE_LAB,PJP,	0	dbSBP
NM_001429	EP300	rs67182656	in-del	chr22	+	41574973	-/GTA	hsa-miR-429	41574972	41574977	attcaaacctctcacagagtacactagacatacactagagacaccttgtAGTATTttgggagcaaaaaaattattttctcttaacaagactttttgtactg	UAAUACUG	m6b	Disrupted	N	Microarray	19569050	unknown	DEVINE_LAB,PJP,	0	dbSBP
NM_004448	ERBB2	rs36042695	insertion	chr17	+	37884420	-/G	hsa-miR-125a-5p	37884418	37884423	caagaggtgggagggccctccgaccacttccaggggaacctgccatgcCAGGGAacctgtcctaaggaaccttccttcctgcttgagttcccagatggctgtgagtctcgagcagcagcagagtctc	UCCCUGAG	m6a	Created	D	Luciferase reporter assay, Northerblot, qRT-PCR, Western blot	17110380	unknown	ABI,	0	dbSBP
NM_004448	ERBB2	rs36042695	insertion	chr17	+	37884420	-/G	hsa-miR-125b-5p	37884418	37884423	caagaggtgggagggccctccgaccacttccaggggaacctgccatgcCAGGGAacctgtcctaaggaaccttccttcctgcttgagttcccagatggctgtgagtctcgagcagcagcagagtctc	UCCCUGAG	m6a	Created	D	Western blot, Luciferase reporter assay, Northern blot, qRT-PCR	19825990	unknown	ABI,	0	dbSBP
NM_004448	ERBB2	rs36042695	insertion	chr17	+	37884420	-/G	hsa-miR-331-3p	37884417	37884422	caagaggtgggagggccctccgaccacttccaggggaacctgccatgCCAGGGaacctgtcctaaggaaccttccttcctgcttgagttcccagatggctgtgagtctcgagcagcagcagagtctc	GCCCCUGG	m6c	Created	D	Luciferase reporter assay, Western blot	19584056	unknown	ABI,	0	dbSBP
NM_005235	ERBB4	rs34452357	insertion	chr2	+	212245094	-/AAAATAGGATTG	hsa-miR-19a-5p	212245092	212245097	taccactttctttaggcaatcatttaactgcaaaatttttccatacctGCAAAAtaggattgccaaaataggtataatctacaaagttgggtgatttaaaaaatatactccagtggtgcgagcgcgc	AGUUUUGC	m6c	Created	D	Luciferase reporter assay, Microarray	19885849	unknown	DEVINE_LAB,	0	dbSBP
NM_005235	ERBB4	rs72546108	insertion	chr2	+	212244761	-/G	hsa-miR-302d-3p	212244756	212244761	catgccatgtctttcctttagaaggtattagctcacacactataaCACTTAaacactattccttctcttaaattagatattcagtccttctccctaatct	UAAGUGCU	m6a	Disrupted	D	Luciferase reporter assay, Microarray	19885849	unknown	BGI,	0	dbSBP
NM_024896	ERMP1	rs71717010	insertion	chr9	+	5785680	-/TACT	hsa-miR-155-5p	5785676	5785681	tcatacacatgagacaagcagcttcaaggacgttttctccggcaatGCATTActacttactgtgctctttctattcagacagatccacagaccacctttcaagcaaggccccgtggctcactttccg	UUAAUGCU	m6b	Created	N	pSILAC	18668040	unknown	DEVINE_LAB,	0	dbSBP
NM_001122742	ESR1	rs71017521	insertion	chr6	-	152421923	-/T	hsa-miR-19a-5p	152421922	152421927	cttaacacagatacataaaattgtccccaaatttaagtgcacataAAAACTttttttttttttttgccctcccagattctcagtcctttggtgatcactt	AGUUUUGC	m6a	Disrupted	D	Luciferase reporter assay, qRT-PCR, Western blot	20080637	by-cluster	GMI,HUMANGENOME_JCVI,PJP,	1.000000,	dbSBP
NM_001122742	ESR1	rs71017521	insertion	chr6	-	152421923	-/T	hsa-miR-19b-1-5p	152421922	152421927	cttaacacagatacataaaattgtccccaaatttaagtgcacataAAAACTttttttttttttttgccctcccagattctcagtcctttggtgatcactt	AGUUUUGC	m6a	Disrupted	D	Western blot, qRT-PCR, Luciferase reporter assay	19706389	by-cluster	GMI,HUMANGENOME_JCVI,PJP,	1.000000,	dbSBP
NM_001122742	ESR1	rs71017521	insertion	chr6	-	152421923	-/T	hsa-miR-19b-2-5p	152421922	152421927	cttaacacagatacataaaattgtccccaaatttaagtgcacataAAAACTttttttttttttttgccctcccagattctcagtcctttggtgatcactt	AGUUUUGC	m6a	Disrupted	D	Western blot, qRT-PCR, Luciferase reporter assay	19706389	by-cluster	GMI,HUMANGENOME_JCVI,PJP,	1.000000,	dbSBP
NM_001122742	ESR1	rs9341076	deletion	chr6	+	152422829	-/T	hsa-miR-302c-5p	152422827	152422832	tgatttaaaaaaaaactcttgcctctgctttcccccactctgaggcaaGTTAAAatgtaaaagatgtgatttatctggggggctcaggtatggtggggaag	UUUAACAU	m6a	Disrupted	D	Luciferase reporter assay, Microarray	19684618	by-cluster,by-frequency	EGP_SNPS,ILLUMINA,	0.022222,0.977778,	dbSBP
NM_001987	ETV6	rs71057779	insertion	chr12	+	12048234	-/AA	hsa-miR-129-5p	12048234	12048239	ggtttataagggactgaatcaaatgaatgtaacaaaaaagaaaaaaaaaaCAAAAAaaaatgccttttctcagggccagtgagttgcaaataatttttaa	CUUUUUGC	m6b	Disrupted	D	In situ hybridization, Microarray, qRT-PCR	19487295	unknown	HUMANGENOME_JCVI,	1.000000,	dbSBP
NM_001987	ETV6	rs72004893	insertion	chr12	+	12048235	-/AA	hsa-miR-129-5p	12048234	12048239	gtttataagggactgaatcaaatgaatgtaacaaaaaagaaaaaaaaaaCAAAAAaaaatgccttttctcagggccagtgagttgcaaataatttttaaa	CUUUUUGC	m6b	Disrupted	D	In situ hybridization, Microarray, qRT-PCR	19487295	unknown	DEVINE_LAB,	0	dbSBP
NM_016946	F11R	rs34789796	deletion	chr1	+	160967174	-/C	hsa-miR-124-5p	160967170	160967175	gacagtagttcctacagctgtagggaggtctgttaatgcacctggcTGAACAggaggtacaagagtaagtaccttctctcacttggtggaacaggccaagg	CGUGUUCA	m6c	Disrupted	N	Microarray	15685193	unknown	ABI,	0	dbSBP
NM_032228	FAR1	rs35354720	insertion	chr11	+	13753642	-/C	hsa-miR-155-5p	13753641	13753646	caaacttttgcatgagaaactagaaaaaggaatgtatgccacgtaactgGCATTAcagaaatgagttaattgtctctgtgataaaaaaaaaaaatgaaatttgacctggcctttttctttcgttctt	UUAAUGCU	m6b	Created	N	pSILAC	18668040	unknown	ABI,	0	dbSBP
NM_021923	FGFRL1	rs35896028	deletion	chr4	+	1019563	-/GATATGGTATCCGGACACACACGTGCA	hsa-miR-210	1019560	1019565	ctggacacacacacacacacggatatgctgtctggacgcacacacgtGCACAGatatgctgcctggacacacagataatgctgccttgacacacacatgagataatgctgccttgacacacacatgc	CUGUGCGU	m6a	Created	D	Luciferase reporter assay, Microarray, qRT-PCR, Western blot	21044961	unknown	DEVINE_LAB,	0	dbSBP
NM_021923	FGFRL1	rs4647945	deletion	chr4	+	1019372	-/CA	hsa-miR-210	1019369	1019375	atgtatgcacacacatgcgcgcacacgtgctccctgaaggcacacgtACGCACAcacgcacatgcacagatatgccgcctgggcacacagataagctgccca	CUGUGCGU	m7b	Disrupted	D	Luciferase reporter assay, Microarray, qRT-PCR, Western blot	21044961	by-cluster,by-frequency,by-1000genomes	1000GENOMES,SBOYD,	0.125000,0.875000,	dbSBP
NM_021923	FGFRL1	rs33966823	deletion	chr4	+	1019551	-/CACACACGTGCAGATATGGTATCCGGA	hsa-miR-210	1019548	1019554	cagatgtgctgcctggacacacacacacacacggatatgctgtctggACGCACAcacgtgcagatatggtatccggacacacacgtgcacagatatgctgcctggacacacagataatgctgccttg	CUGUGCGU	m7b	Disrupted	D	Luciferase reporter assay, Microarray, qRT-PCR, Western blot	21044961	unknown	DEVINE_LAB,	0	dbSBP
NM_001135095	FNDC3B	rs60867657	insertion	chr3	+	172115485	-/A	hsa-miR-129-5p	172115480	172115485	ctaggaaaaggttaaactggatttttttttttaaaaaaaagaaaaAAAAAGaagaaaagtataccagataccaaaagctagctttcttatgttttccttt	CUUUUUGC	m6a	Disrupted	N	Microarray	19487295	by-cluster	HGSV,HUMANGENOME_JCVI,	1.000000,	dbSBP
NM_001114171	FOSB	rs66931823	deletion	chr19	+	45976316	-/T	hsa-miR-224-5p	45976313	45976318	tgtgaactctttagacacacaaaacaaacaaacacatgggggagagaGACTTGgaagaggaggaggaggaggagaaggaggagagagaggggaagagacaa	CAAGUCAC	m6a	Disrupted	D	Luciferase reporter assay	20065103	unknown	DEVINE_LAB,	0	dbSBP
NM_002015	FOXO1	rs34885278	deletion	chr13	-	41132513	-/A	hsa-miR-186-5p	41132512	41132517	aacttttggaaaaaaaaagattaaatgccagctttgtacaggtcttTTCTTTtttttttgtttattttgttatttgcaaatttgtacaaacatttaaattg	CAAAGAAU	m6b	Created	D	Immunohistochemistry, Northern blot, qRT-PCR, Western blot	20028871	unknown	IMCJ-GDT,	0	dbSBP
NM_002015	FOXO1	rs35766455	insertion	chr13	+	41132229	-/C	hsa-miR-9-5p	41132227	41132232	ctaattacaatgatttaagattagtcagaaacatcactaagtagcatcCCAAAGtgtacaaaccagttaagcatgtataaaattagtactaatccagtta	UCUUUGGU	m6b	Disrupted	D	Immunohistochemistry, Northern blot, qRT-PCR, Western blot	20028871	unknown	ABI,	0	dbSBP
NM_016433	GLTP	rs71079588	deletion	chr12	+	110289669	-/T	hsa-miR-373-5p	110289666	110289672	gatctcaaaccctgacctcaagtaatccacccacctcttttttttttTTTTGAGacagagtttcgctcttgttgcccaggctggagtgcaatggtgcgatc	ACUCAAAA	m7b	Disrupted	N	Microarray	15685193	by-cluster	HUMANGENOME_JCVI,PJP,	1.000000,	dbSBP
NM_000833	GRIN2A	rs34551087	insertion	chr16	+	9853501	-/C	hsa-miR-125b-5p	9853495	9853501	tcaccagaaaaactaaatactcagactctctggcatcctgtgaaTCAGGGAagagaaaatcaagagtaatccgtggatgcccagtcatggtgctggctaa	UCCCUGAG	m7a	Disrupted	D	Luciferase reporter assay, qRT-PCR	20159450	unknown	ABI,	0	dbSBP
NM_002093	GSK3B	rs34679567	deletion	chr3	+	119543923	-/G	hsa-miR-26a-5p	119543919	119543924	acacaaccatgggctcagctctgcagccctacagttaccagctaacCTTGAAggcatgtggggaaggagcgggtaggagggaaaggcggccatcactcaaa	UUCAAGUA	m6a	Created	D	Luciferase reporter assay, Microarray, qRT-PCR, Western blot	20525681	unknown	ABI,	0	dbSBP
NM_004712	HGS	rs71796212	deletion	chr17	+	79668778	-/G	hsa-miR-296-5p	79668775	79668780	ctccctgtcctctactgccggtagtgtcccttctctgcgagtgagggGGGGCCttcaccccaagcccacctcccttgtcctcagcctactgcagtccctga	AGGGCCCC	m6c	Disrupted	D	Luciferase reporter assay, Western blot	18977327	unknown	DEVINE_LAB,	0	dbSBP
NM_003483	HMGA2	rs34231266	insertion	chr12	+	66358547	-/G	hsa-miR-125b-2-3p	66358541	66358547	actatgtatttttctatgtttttttaattaaaaatttttaaaatACTTGTGttcagcttctctgctagatttctacattaacttgaaaattttttaaccatgtttaaattaattttgcaagagtctc	UCACAAGU	m7b	Created	D	Luciferase reporter assay	17563749	unknown	ABI,	0	dbSBP
NM_003483	HMGA2	rs10573247	deletion	chr12	+	66358120	-/TT	hsa-miR-185-5p	66358114	66358120	aaaaaaaaaaaggggggggcaatctctctctgtgtctttctctcTCTCTCCctctccctctctcttttcattgtgtatcagtttccatgaaagacctgagaa	UGGAGAGA	m7b	Created	D	Flow, Immunoblot, Microarray, qRT-PCR	19688090	by-cluster,by-1000genomes	1000GENOMES,DEVINE_LAB,GMI,	0	dbSBP
NM_019102	HOXA5	rs71883717	insertion	chr7	+	27180758	-/AAAA	hsa-miR-19a-5p	27180758	27180763	gtattttttccttaaaaacaaatacaaaaaaaaaaaaaaaaaaaaaaaagAAAACTgatcacagtttgcttaaaacagccagacttggacaatatttgtaactcggcatactaggatgggagttccg	AGUUUUGC	m6a	Created	D	Luciferase reporter assay	14697198	unknown	DEVINE_LAB,	0	dbSBP
NM_000875	IGF1R	rs9282714	insertion	chr15	+	99503692	-/T	hsa-miR-133b	99503692	99503697	tgtccctggctggttgtctttggaacaaactgcttctgtgcagatggaatGACCAAcacatttcgtccttaagagagcagtggttcctcaggttctgagg	UUUGGUCC	m6b	Disrupted	D	Luciferase reporter assay	19695767	by-cluster,by-frequency	DEVINE_LAB,HGSV,HUMANGENOME_JCVI,PJP,SNP500CANCER,	0.177525,0.817549,0.004926,	dbSBP
NM_000875	IGF1R	rs3051367	insertion	chr15	+	99503529	-/TT	hsa-miR-7-1-3p	99503526	99503531	tcagacagcttgcctttttctgagatgtcctgttttgtgttgcttttTTTGTTttgttttctatcttggtttccaccaaggtgttagatttctcctcctc	CAACAAAU	m6b	Disrupted	D	Flow, qRT-PCR, Western blot	20819078	unknown	DEVINE_LAB,TSC-CSHL,	0	dbSBP
NM_000875	IGF1R	rs56922568	in-del	chr15	+	99503529	-/GTT	hsa-miR-7-1-3p	99503526	99503531	tcagacagcttgcctttttctgagatgtcctgttttgtgttgcttttTTTGTTttgttttctatcttggtttccaccaaggtgttagatttctcctcctcc	CAACAAAU	m6b	Disrupted	D	Flow, qRT-PCR, Western blot	20819078	unknown	DEVINE_LAB,HGSV,	0	dbSBP
NM_000875	IGF1R	rs3051367	insertion	chr15	+	99503529	-/TT	hsa-miR-7-2-3p	99503526	99503531	tcagacagcttgcctttttctgagatgtcctgttttgtgttgcttttTTTGTTttgttttctatcttggtttccaccaaggtgttagatttctcctcctc	CAACAAAU	m6b	Disrupted	D	Flow, qRT-PCR, Western blot	20819078	unknown	DEVINE_LAB,TSC-CSHL,	0	dbSBP
NM_000875	IGF1R	rs56922568	in-del	chr15	+	99503529	-/GTT	hsa-miR-7-2-3p	99503526	99503531	tcagacagcttgcctttttctgagatgtcctgttttgtgttgcttttTTTGTTttgttttctatcttggtttccaccaaggtgttagatttctcctcctcc	CAACAAAU	m6b	Disrupted	D	Flow, qRT-PCR, Western blot	20819078	unknown	DEVINE_LAB,HGSV,	0	dbSBP
NM_000598	IGFBP3	rs35496550	deletion	chr7	-	45952677	-/A	hsa-miR-125b-5p	45952673	45952678	cccaggatggcttttgctgcggccccgtggggtaggagggacagagagaCAGGGAgagtcagcctccacattcagaggcatcacaagtaatggcacaattc	UCCCUGAG	m6a	Disrupted	N	Microarray	18056640	by-cluster,by-frequency	CGM_KYOTO,CNG,EGP_SNPS,	0.042553,0.957447,	dbSBP
NM_001567	INPPL1	rs71726140	deletion	chr11	+	71949844	-/GAAG	hsa-miR-205-5p	71949842	71949849	aagacctccccacccccgctgggggtgggggcgggtgtccgtccggaaATGAAGGAatagcccgaggaccgggctggggtttatttaaactgttctgtgtgggt	UCCUUCAU	m8a	Disrupted	D	Western blot, Luciferase reporter assay, Northern blot	19033458	unknown	DEVINE_LAB,	0	dbSBP
NM_001567	INPPL1	rs71703907	deletion	chr11	+	71949847	-/GGAA	hsa-miR-205-5p	71949842	71949849	acctccccacccccgctgggggtgggggcgggtgtccgtccggaaATGAAGGAatagcccgaggaccgggctggggtttatttaaactgttctgtgtgggtctg	UCCUUCAU	m8a	Disrupted	D	Western blot, Luciferase reporter assay, Northern blot	19033458	unknown	DEVINE_LAB,	0	dbSBP
NM_005544	IRS1	rs72297410	insertion	chr2	+	227597211	-/AC	hsa-miR-223-5p	227597206	227597211	aagtttctcacaagcctatacatctatatatatatatatatatatATACACacacacacatatgtgtatctatatatgtgtgtatatatatctatatatg	CGUGUAUU	m6b	Disrupted	D	Western blot	19502786	unknown	DEVINE_LAB,	0	dbSBP
NM_003749	IRS2	rs67135045	insertion	chr13	+	110407582	-/T	hsa-miR-7-1-3p	110407577	110407582	atgcctctttttatcagtttctttctttccttttttttttttcttTTTGTTttttttgttcagggcagcctcactggttgacataataacattttattaa	CAACAAAU	m6b	Disrupted	D	Reporter assay, Western blot	18483236	unknown	DEVINE_LAB,	0	dbSBP
NM_003749	IRS2	rs57032199	insertion	chr13	+	110407589	-/T	hsa-miR-7-1-3p	110407586	110407591	tttttatcagtttctttctttccttttttttttttctttttgtttttTTTGTTcagggcagcctcactggttgacataataacattttattaaagataat	CAACAAAU	m6b	Disrupted	D	Reporter assay, Western blot	18483236	by-cluster	HGSV,HUMANGENOME_JCVI,	0.500000,0.500000,	dbSBP
NM_003749	IRS2	rs66843690	insertion	chr13	+	110407590	-/T	hsa-miR-7-1-3p	110407586	110407591	ttttatcagtttctttctttccttttttttttttctttttgtttttTTTGTTcagggcagcctcactggttgacataataacattttattaaagataata	CAACAAAU	m6b	Disrupted	D	Reporter assay, Western blot	18483236	unknown	DEVINE_LAB,	0	dbSBP
NM_003749	IRS2	rs67135045	insertion	chr13	+	110407582	-/T	hsa-miR-7-2-3p	110407577	110407582	atgcctctttttatcagtttctttctttccttttttttttttcttTTTGTTttttttgttcagggcagcctcactggttgacataataacattttattaa	CAACAAAU	m6b	Disrupted	D	Reporter assay, Western blot	18483236	unknown	DEVINE_LAB,	0	dbSBP
NM_003749	IRS2	rs57032199	insertion	chr13	+	110407589	-/T	hsa-miR-7-2-3p	110407586	110407591	tttttatcagtttctttctttccttttttttttttctttttgtttttTTTGTTcagggcagcctcactggttgacataataacattttattaaagataat	CAACAAAU	m6b	Disrupted	D	Reporter assay, Western blot	18483236	by-cluster	HGSV,HUMANGENOME_JCVI,	0.500000,0.500000,	dbSBP
NM_003749	IRS2	rs66843690	insertion	chr13	+	110407590	-/T	hsa-miR-7-2-3p	110407586	110407591	ttttatcagtttctttctttccttttttttttttctttttgtttttTTTGTTcagggcagcctcactggttgacataataacattttattaaagataata	CAACAAAU	m6b	Disrupted	D	Reporter assay, Western blot	18483236	unknown	DEVINE_LAB,	0	dbSBP
NM_002227	JAK1	rs66983374	insertion	chr1	+	65299559	-/TTAA	hsa-miR-20a-3p	65299559	65299564	gtatactgcttaggaaagcactggcacaggcttagttcttgagaattaacATGCAGcaaattatctattccacagctatccccccatgtagaaccagctt	ACUGCAUU	m6b	Disrupted	D	Luciferase reporter assay, Western blot	20299512	unknown	DEVINE_LAB,	0	dbSBP
NM_004856	KIF23	rs71825291	deletion	chr15	+	69740607	-/T	hsa-miR-373-3p	69740603	69740608	cttaaggttttataaacaaatgctgctatttattagctgcaagaatGCACTTtagaactatttgacaattcagactttcaaaataaagatgtaaatgactg	GAAGUGCU	m6b	Disrupted	N	Microarray	15685193	unknown	DEVINE_LAB,	0	dbSBP
NM_001098511	KIF2A	rs34018584	insertion	chr5	+	61681929	-/C	hsa-miR-1	61681924	61681930	taaggctactgaccctaaatttctgaagcacagccaagaaaaattACATTCCttgtcattgtaaattacctttgtgtgtacatttttactgtatttgaga	UGGAAUGU	m7b	Disrupted	D	Luciferase reporter assay, Microarray, pSILAC	15685193	unknown	ABI,	0	dbSBP
NM_015995	KLF13	rs35649426	deletion	chr15	+	31664622	-/C	hsa-miR-125a-5p	31664622	31664627	aagaagagagagaacttgatgcaaagtccacgaaaaaacaatttttttcaCTCAGGtgtcaaagtaaatttgttaaaaaaacaaaaaaaacacaaaaattt	UCCCUGAG	m6c	Created	D	ELISA, Luciferase reporter assay, qRT-PCR, Western blot	20589685	unknown	ABI,	0	dbSBP
NM_015995	KLF13	rs35649426	deletion	chr15	+	31664622	-/C	hsa-miR-125b-5p	31664622	31664627	aagaagagagagaacttgatgcaaagtccacgaaaaaacaatttttttcaCTCAGGtgtcaaagtaaatttgttaaaaaaacaaaaaaaacacaaaaattt	UCCCUGAG	m6c	Created	D	Microarray, qRT-PCR, Western blot	19396866	unknown	ABI,	0	dbSBP
NM_004985	KRAS	rs61764373	insertion	chr12	-	25358423	-/TT	hsa-let-7a-2-3p	25358418	25358423	aatgtattttaactatttttgtatagtgtaaactgaaacatgcacatttTGTACAttgtgctttcttttgtgggacatatgcagtgtgatccagttgttt	CUGUACAG	m6b	Disrupted	D	Luciferase reporter assay, Microarray, Western blot, qRT-PCR	15766527	by-cluster,by-frequency,by-1000genomes	1000GENOMES,PGA-UW-FHCRC,	0.909091,0.090909,	dbSBP
NM_004985	KRAS	rs61764373	insertion	chr12	-	25358423	-/TT	hsa-let-7g-3p	25358418	25358423	aatgtattttaactatttttgtatagtgtaaactgaaacatgcacatttTGTACAttgtgctttcttttgtgggacatatgcagtgtgatccagttgttt	CUGUACAG	m6b	Disrupted	D	Luciferase reporter assay	18308936	by-cluster,by-frequency,by-1000genomes	1000GENOMES,PGA-UW-FHCRC,	0.909091,0.090909,	dbSBP
NM_001195800	LDLR	rs34113544	insertion	chr19	+	11243208	-/A	hsa-miR-124-5p	11243205	11243210	ccgaggcgggtggatcatgaggtcaggagatcgagaccatcctggctAACACGtgaaaccccgtctctactaaaaatacaaaaaattagccgggcgtggt	CGUGUUCA	m6a	Disrupted	N	Microarray	20042474	unknown	ABI,	0	dbSBP
NM_001195800	LDLR	rs57428340	insertion	chr19	+	11243209	-/A	hsa-miR-124-5p	11243205	11243210	cgaggcgggtggatcatgaggtcaggagatcgagaccatcctggctAACACGtgaaaccccgtctctactaaaaatacaaaaaattagccgggcgtggtg	CGUGUUCA	m6a	Disrupted	N	Microarray	20042474	unknown	HGSV,	0	dbSBP
NM_000237	LPL	rs59732467	deletion	chr8	+	19823104	-/A	hsa-miR-138-2-3p	19823101	19823106	ttaaaagacagtggatcatgaaaagtgctgttttgtcctttgagaaaGAAATAattgtttgagcgcagagtaaaataaggctccttcatgtggcgtattgg	GCUAUUUC	m6c	Disrupted	N	qRT-PCR	20486779	unknown	HGSV,	0	dbSBP
NM_001137551	LRRFIP1	rs11431007	insertion	chr2	+	238689097	-/A	hsa-miR-21-3p	238689097	238689102	ttttaagaatatcaagtcaattcatttttctttccctatttaaaaaaaaaGGTGTTttcacagaatgagtgcacttaaaaagtgaagtgaaggaggaggt	CAACACCA	m6b	Disrupted	D	semi-qRT-PCR, Luciferase reporter assay, Western blot	19559015	unknown	DEVINE_LAB,	0	dbSBP
NM_001137551	LRRFIP1	rs149485415	deletion	chr2	+	238674183	-/TAC	hsa-miR-21-5p	238674183	238674188	atttctaatcatcattcaaaagagcagtaaaaaatggttacttgttcttgAAGCTActaattagactatagtaggatattttaaagagctgaatcacttcttt	UAGCUUAU	m6a	Created	D	semi-qRT-PCR, Luciferase reporter assay, Western blot	19559015	by-1000genomes	1000GENOMES,	0	dbSBP
NM_002359	MAFG	rs35411743	insertion	chr17	+	79879282	-/A	hsa-miR-218-5p	79879282	79879287	aaacagacacaagaagtgacacccacaggtcaaaggtcaccagaagcaccAAGCACtttaccgctgcacaaaacctcaccaggcacggacgacaccacggatttcttctaagggattttaggttctc	UUGUGCUU	m6c	Created	N	qRT-PCR, Microarray	19168627	unknown	ABI,	0	dbSBP
NM_139069	MAPK9	rs35246180	deletion	chr5	-	179673764	-/C	hsa-miR-93-3p	179673760	179673765	ggggaagtcaaaataaatgtaaaatgaaagagataaactcatactgtagTCAGCAagtcatgttagagatacagcagaaaggagaataactactctaattg	ACUGCUGA	m6c	Disrupted	D	Luciferase reporter assay	20065103	unknown	EGP_SNPS,	0.005495,0.994505,	dbSBP
NM_139069	MAPK9	rs66646348	deletion	chr5	+	179662130	-/T	hsa-miR-93-3p	179662125	179662130	gaataatttactgatcgtaaagtctaaaagtatcaatttcaggtgAGCAGTtttaaatcagaaaatagtcaatagttaatcatgactcttcagggtatttc	ACUGCUGA	m6a	Disrupted	D	Luciferase reporter assay	20065103	unknown	DEVINE_LAB,	0	dbSBP
NM_001197320	MCL1	rs34100999	insertion	chr1	-	150549813	-/CCACCA	hsa-miR-876-3p	150549810	150549817	ctaataagatagccttactgtaagtgcaatagttgacttttaaccAACCACCAccaccaccaaaaccagtttatgcagttggactccaagctgtaacttc	UGGUGGUU	m8a	Disrupted	D	Luciferase reporter assay, Western blot	20829195	by-frequency	EGP_SNPS,	0.972826,0.027174,	dbSBP
NM_001220482	MEIS2	rs34654533	insertion	chr15	+	37183898	-/C	hsa-miR-204-3p	37183897	37183902	tgaagctggagttcgagtgatgaggttcagccaaaagttcatcatgatcTCCCAGtgtggttcttttctcattggcccaacaggtttaaaatatataccatactctgaggcttaagcactttatctc	GCUGGGAA	m6b	Created	D	Luciferase reporter assay, Western blot	20713703	unknown	ABI,	0	dbSBP
NM_002427	MMP13	rs35477433	insertion	chr11	+	102813998	-/A	hsa-miR-9-3p	102813993	102813998	aaaaggcatccttccatatctcaagggatcacaatctagtagactGCTTTAaaaaaaaatttggatgtctcttttttaatatacatacttccactttata	AUAAAGCU	m6b	Disrupted	D	Luciferase reporter assay	19008124	by-cluster,by-1000genomes	1000GENOMES,ABI,CGM_KYOTO,	0	dbSBP
NM_001203258	MTA1	rs35444623	deletion	chr14	+	105931431	-/G	hsa-miR-661	105931428	105931433	cgtgctcccctgggggtgccccacccctcacaccgtgtggtaccccgCAGGCAcggcgcggctgcccgaagcctcccagagcccgctggtgctgaagcagg	UGCCUGGG	m6a	Disrupted	D	Western blot	19584269	unknown	ABI,	0	dbSBP
NM_002473	MYH9	rs56058205	deletion	chr22	+	36677565	-/A	hsa-miR-124-3p	36677565	36677570	cttttatatcacttcatgatttgagagtttgtttcctttaaaaaaaaaaaTGCCTTcttgccgtaagtctcaatgcagcatatacaaaacagttaggaaat	UAAGGCAC	m6b	Created	N	Microarray	15685193	unknown	HGSV,	0	dbSBP
NM_012334	MYO10	rs70940395	in-del	chr5	+	16663476	-/TTTTTTTTTTTTTTTTTTTT	hsa-miR-30a-5p	16663474	16663479	tacttctagttgttttttttttttttttttttttttttttttttttttTTTACAaatcacctatatgtattagctttcaaaagatttaaaaattaaaaata	UGUAAACA	m6a	Disrupted	N	pSILAC	18668040	unknown	HUMANGENOME_JCVI,	1.000000,	dbSBP
NM_024953	NAA25	rs146516127	deletion	chr12	+	112466437	-/TA	hsa-let-7b-3p	112466435	112466440	ttaaaacattaaagtattaaatcttaattttcaagtcatatatatatgTGTATAtatatatatgtatatatatgactcacaaaaccaatgaaataagtatca	CUAUACAA	m6b	Disrupted	N	pSILAC	18668040	by-1000genomes	1000GENOMES,	0	dbSBP
NM_181659	NCOA3	rs72646217	insertion	chr20	+	46285295	-/AA	hsa-miR-19b-1-5p	46285289	46285295	atttgcagaagctgtgagttttgttcacaattaggttcctaggaGCAAAACctcaaggattgatttattgttttcaactccaaggcacactgttaataaa	AGUUUUGC	m7b	Disrupted	D	Western blot	19706389	by-frequency	EGP_SNPS,	0.913979,0.086021,	dbSBP
NM_181659	NCOA3	rs72646217	insertion	chr20	+	46285295	-/AA	hsa-miR-19b-2-5p	46285289	46285295	atttgcagaagctgtgagttttgttcacaattaggttcctaggaGCAAAACctcaaggattgatttattgttttcaactccaaggcacactgttaataaa	AGUUUUGC	m7b	Disrupted	D	Western blot	19706389	by-frequency	EGP_SNPS,	0.913979,0.086021,	dbSBP
NM_181659	NCOA3	rs34418081	insertion	chr20	+	46283610	-/TG	hsa-miR-21-3p	46283610	46283615	ttaagcagtccgaaataatagcaattcatgggctgtgtgtgtgtgtgtatTGGTGTgtgtgtgtgtgtgtatgtttaattatgttaccttttcatccccttctatcatggaaggggaggtgtcttgt	CAACACCA	m6c	Created	D	Luciferase reporter assay	19528081	unknown	DEVINE_LAB,	0	dbSBP
NM_181659	NCOA3	rs72646217	insertion	chr20	+	46285295	-/AA	hsa-miR-98	46285294	46285299	atttgcagaagctgtgagttttgttcacaattaggttcctaggagcaaaACCTCAaggattgatttattgttttcaactccaaggcacactgttaataaa	UGAGGUAG	m6a	Disrupted	D	Luciferase reporter assay	19528081	by-frequency	EGP_SNPS,	0.913979,0.086021,	dbSBP
NM_001145512	NFIA	rs71841028	insertion	chr1	+	61924953	-/TGTT	hsa-miR-424-3p	61924949	61924954	ttgggcaaagatgagtccctcaaatttctgtgttttttgtttgtttGTTTTGttgtttgttttttctttgggaactgaagtcagaggcacgaacactaactcttaaaccttcctcaattacctgctc	CAAAACGU	m6a	Created	D	Luciferase reporter assay, Norther blot, Western blot	18056638	unknown	DEVINE_LAB,	0	dbSBP
NM_001145512	NFIA	rs71730346	insertion	chr1	+	61924952	-/TTGT	hsa-miR-424-3p	61924949	61924954	attgggcaaagatgagtccctcaaatttctgtgttttttgtttgtttGTTTTGttgtttgttttttctttgggaactgaagtcagaggcacgaacactaactctaaaccttcctcaattacctgctc	CAAAACGU	m6a	Created	D	Luciferase reporter assay, Norther blot, Western blot	18056638	unknown	DEVINE_LAB,	0	dbSBP
NM_017617	NOTCH1	rs71492124	insertion	chr9	+	139390071	-/G	hsa-miR-129-1-3p	139390069	139390074	tgctggtggagcggccgggctggcttggggttgggtgggcgtcggggaAAGGGCgcggcctggacgccccaggagctttttggactatgctcgttcaact	AAGCCCUU	m6c	Disrupted	D	Luciferase reporter assay, Microarray	17150773	unknown	HUMANGENOME_JCVI,	0.500000,0.500000,	dbSBP
NM_017617	NOTCH1	rs71492124	insertion	chr9	+	139390071	-/G	hsa-miR-129-2-3p	139390069	139390074	tgctggtggagcggccgggctggcttggggttgggtgggcgtcggggaAAGGGCgcggcctggacgccccaggagctttttggactatgctcgttcaact	AAGCCCUU	m6c	Disrupted	D	Luciferase reporter assay, Microarray	17150773	unknown	HUMANGENOME_JCVI,	0.500000,0.500000,	dbSBP
NM_020772	NUFIP2	rs71135884	in-del	chr17	-	27588432	-/TGTTTA	hsa-miR-30a-5p	27588429	27588434	acatccctccattataaagactgaaaaaggggtgtgtgtgtgtgtgtgTGTTTAtgtatgtatgtatgtgtgtgtgaggaaaagatggagatattaaaaat	UGUAAACA	m6c	Disrupted	N	pSILAC	18668040	unknown	HUMANGENOME_JCVI,	1.000000,	dbSBP
NM_004852	ONECUT2	rs34995885	deletion	chr18	+	55154592	-/A	hsa-miR-9-5p	55154589	55154595	atttgaaagcgagtattgaaaaactcacctttgcatatttaatttccACCAAAGgagttattttggctttatgctcatgaacttagacctaactggccaat	UCUUUGGU	m7b	Created	D	Luciferase reporter assay, Northern blot, qRT-PCR, Western blot	16831872	unknown	ABI,	0	dbSBP
NM_001184748	PAFAH1B2	rs10535646	deletion	chr11	+	117046161	-/TGC	hsa-miR-16-5p	117046161	117046166	gggactgaggaaagttctgcagacctgggaacagcaagaaaatgtgcagtTGCTGCcctcccactctgtagacgcagggtcctgacgattcaaaagttaagtc	UAGCAGCA	m6c	Disrupted	N	pSILAC	18668040	by-cluster,by-1000genomes	1000GENOMES,BL,DEVINE_LAB,GMI,PJP,	0	dbSBP
NM_001184748	PAFAH1B2	rs56806104	deletion	chr11	+	117046164	-/TGC	hsa-miR-16-5p	117046161	117046166	actgaggaaagttctgcagacctgggaacagcaagaaaatgtgcagtTGCTGCcctcccactctgtagacgcagggtcctgacgattcaaaagttaagtcttg	UAGCAGCA	m6c	Disrupted	N	pSILAC	18668040	by-cluster	DEVINE_LAB,HGSV,HUMANGENOME_JCVI,PJP,	1.000000,	dbSBP
NM_001184748	PAFAH1B2	rs150627380	deletion	chr11	+	117041343	-/A	hsa-miR-30a-5p	117041338	117041343	aaacaaatcttgagtagctcatgcccggctcttaggaattttgtcTGTTTAaaaaaaaaaaaaaaaaaaaagtccaacttactttattttatttttttaac	UGUAAACA	m6c	Disrupted	N	pSILAC	18668040	unknown	PJP,	0	dbSBP
NM_032373	PCGF5	rs34362692	insertion	chr10	+	93041992	-/C	hsa-miR-373-3p	93041992	93041998	ccttaaaaagcaactctaggccgggcacagtggctcatgcctgtaatcccAGCACTTtgggaggccaaggcaggtggatcacttgaggtcaggagttcga	GAAGUGCU	m7b	Disrupted	N	Microarray	15685193	unknown	ABI,	0	dbSBP
NM_000288	PEX7	rs71817837	insertion	chr6	+	137234923	-/AGT	hsa-miR-489	137234918	137234923	taagaaataattaatgttatgatatatcttgtagtatctattaaaATGTCAgttctgggtcataaaatggattaaaatatgggagatcagtaggttatactttaattcg	GUGACAUC	m6b	Created	N	RT-PCR	19440384	unknown	DEVINE_LAB,	0	dbSBP
NM_001198	PRDM1	rs72361948	insertion	chr6	+	106555576	-/ATATATATAT	hsa-let-7a-3p	106555576	106555581	tctcagggcatgaacaaggcaaaggccatatatatatatatatatatatcTGTATAcatattatatatacttatttacacctgtgtctatatatttgccc	CUAUACAA	m6b	Disrupted	D	Luciferase reporter assay, Immunohistochemistry, qRT-PCR, Western blot	18583325	unknown	DEVINE_LAB,	0	dbSBP
NM_001198	PRDM1	rs72361948	insertion	chr6	+	106555576	-/ATATATATAT	hsa-let-7b-3p	106555576	106555581	tctcagggcatgaacaaggcaaaggccatatatatatatatatatatatcTGTATAcatattatatatacttatttacacctgtgtctatatatttgccc	CUAUACAA	m6b	Disrupted	D	Luciferase reporter assay, Immunohistochemistry, qRT-PCR, Western blot	20651244	unknown	DEVINE_LAB,	0	dbSBP
NM_001198	PRDM1	rs72361948	insertion	chr6	+	106555576	-/ATATATATAT	hsa-let-7f-1-3p	106555576	106555581	tctcagggcatgaacaaggcaaaggccatatatatatatatatatatatcTGTATAcatattatatatacttatttacacctgtgtctatatatttgccc	CUAUACAA	m6b	Disrupted	D	Luciferase reporter assay, Immunohistochemistry, qRT-PCR, Western blot	20651244	unknown	DEVINE_LAB,	0	dbSBP
NM_001198	PRDM1	rs72361948	insertion	chr6	+	106555576	-/ATATATATAT	hsa-let-7f-2-3p	106555575	106555581	tctcagggcatgaacaaggcaaaggccatatatatatatatatatatatCTGTATAcatattatatatacttatttacacctgtgtctatatatttgccc	CUAUACAG	m7b	Disrupted	D	Luciferase reporter assay, Immunohistochemistry, qRT-PCR, Western blot	20651244	unknown	DEVINE_LAB,	0	dbSBP
NM_181701	QSOX2	rs35248253	deletion	chr9	+	139099954	-/C	hsa-miR-125b-5p	139099954	139099959	gttgaaatccccacgtctggtgtcgaacacccggaggaacaaggagagccCTCAGGaacctgccctagggaagcagctacaaacacaggatagtccctgga	UCCCUGAG	m6c	Disrupted	N	Microarray	17891175	unknown	ABI,	0	dbSBP
NM_002880	RAF1	rs71777870	insertion	chr3	+	12625277	-/TTGT	hsa-miR-7-1-3p	12625276	12625282	ttccttgtatacacatgatgtgactagagaaacaaggctgtttgtttgtTTTGTTGtttgttagagaaacaaggctggccctgcggccccgccccataggggctatagtagcgcaactgaggttctc	CAACAAAU	m7a	Created	D	Luciferase reporter assay, Microarray, qRT-PCR, Western blot	19073608	unknown	DEVINE_LAB,	0	dbSBP
NM_002880	RAF1	rs71737257	in-del	chr3	+	12625276	-/TTGT	hsa-miR-7-1-3p	12625275	12625281	cttccttgtatacacatgatgtgactagagaaacaaggctgtttgtttgTTTGTTGtttgttagagaaacaaggctggccctgcggccccgccccataggggc	CAACAAAU	m7a	Created	D	Luciferase reporter assay, Microarray, qRT-PCR, Western blot	19073608	unknown	DEVINE_LAB,	0	dbSBP
NM_002880	RAF1	rs71717337	in-del	chr3	+	12625275	-/TTTG	hsa-miR-7-1-3p	12625275	12625281	gcttccttgtatacacatgatgtgactagagaaacaaggctgtttgtttgTTTGTTGtttgttagagaaacaaggctggccctgcggccccgccccatagggg	CAACAAAU	m7a	Created	D	Luciferase reporter assay, Microarray, qRT-PCR, Western blot	19073608	unknown	DEVINE_LAB,	0	dbSBP
NM_002880	RAF1	rs71696379	deletion	chr3	+	12625274	-/GTTT	hsa-miR-7-1-3p	12625271	12625276	ggcttccttgtatacacatgatgtgactagagaaacaaggctgtttgTTTGTTtgtttgttagagaaacaaggctggccctgcggccccgccccataggggcag	CAACAAAU	m6b	Disrupted	D	Luciferase reporter assay, Microarray, qRT-PCR, Western blot	19073608	unknown	DEVINE_LAB,	0	dbSBP
NM_002880	RAF1	rs71670136	deletion	chr3	+	12625281	-/TGTT	hsa-miR-7-1-3p	12625279	12625284	ttgtatacacatgatgtgactagagaaacaaggctgtttgtttgtttgTTTGTTagagaaacaaggctggccctgcggccccgccccataggggcagctcctgg	CAACAAAU	m6b	Disrupted	D	Luciferase reporter assay, Microarray, qRT-PCR, Western blot	19073608	unknown	DEVINE_LAB,	0	dbSBP
NM_002880	RAF1	rs71777870	insertion	chr3	+	12625277	-/TTGT	hsa-miR-7-2-3p	12625276	12625282	ttccttgtatacacatgatgtgactagagaaacaaggctgtttgtttgtTTTGTTGtttgttagagaaacaaggctggccctgcggccccgccccataggggctatagtagcgcaactgaggttctc	CAACAAAU	m7a	Created	D	Luciferase reporter assay, Microarray, qRT-PCR, Western blot	19073608	unknown	DEVINE_LAB,	0	dbSBP
NM_002880	RAF1	rs71737257	in-del	chr3	+	12625276	-/TTGT	hsa-miR-7-2-3p	12625275	12625281	cttccttgtatacacatgatgtgactagagaaacaaggctgtttgtttgTTTGTTGtttgttagagaaacaaggctggccctgcggccccgccccataggggc	CAACAAAU	m7a	Created	D	Luciferase reporter assay, Microarray, qRT-PCR, Western blot	19073608	unknown	DEVINE_LAB,	0	dbSBP
NM_002880	RAF1	rs71717337	in-del	chr3	+	12625275	-/TTTG	hsa-miR-7-2-3p	12625275	12625281	gcttccttgtatacacatgatgtgactagagaaacaaggctgtttgtttgTTTGTTGtttgttagagaaacaaggctggccctgcggccccgccccatagggg	CAACAAAU	m7a	Created	D	Luciferase reporter assay, Microarray, qRT-PCR, Western blot	19073608	unknown	DEVINE_LAB,	0	dbSBP
NM_002880	RAF1	rs71696379	deletion	chr3	+	12625274	-/GTTT	hsa-miR-7-2-3p	12625271	12625276	ggcttccttgtatacacatgatgtgactagagaaacaaggctgtttgTTTGTTtgtttgttagagaaacaaggctggccctgcggccccgccccataggggcag	CAACAAAU	m6b	Disrupted	D	Luciferase reporter assay, Microarray, qRT-PCR, Western blot	19073608	unknown	DEVINE_LAB,	0	dbSBP
NM_002880	RAF1	rs71670136	deletion	chr3	+	12625281	-/TGTT	hsa-miR-7-2-3p	12625279	12625284	ttgtatacacatgatgtgactagagaaacaaggctgtttgtttgtttgTTTGTTagagaaacaaggctggccctgcggccccgccccataggggcagctcctgg	CAACAAAU	m6b	Disrupted	D	Luciferase reporter assay, Microarray, qRT-PCR, Western blot	19073608	unknown	DEVINE_LAB,	0	dbSBP
NM_000321	RB1	rs66652813	insertion	chr13	+	49054324	-/T	hsa-miR-335-5p	49054319	49054324	tataactttcccaggttctgtttatggccacatttaatatcttcaGCTCTTtttgtggatataaaatgtgcagatgcaattgtttgggtgattcctaagc	UCAAGAGC	m6c	Disrupted	D	Luciferase reporter assay, Western blot	20713524	unknown	DEVINE_LAB,	0	dbSBP
NM_002897	RBMS1	rs67711882	insertion	chr2	+	161130293	-/T	hsa-miR-30a-3p	161130293	161130298	caacactacctacactaaatctagtacatcaagttagctttttttttttcCTGAAAaaaggcaaaaaagactttacattgcatcatacagcagatatcct	CUUUCAGU	m6b	Disrupted	N	pSILAC	18668040	unknown	DEVINE_LAB,	0	dbSBP
NM_172037	RDH10	rs72214470	insertion	chr8	+	74235909	-/T	hsa-let-7b-3p	74235906	74235911	aaagtcacaatgactaaagtattagttgaatttttttttttttttttTTGTATggagtctcgctctgtcaccaggctggagtgcagtagcacaatcacggtgtggattaaagggagaacatcctcgt	CUAUACAA	m6c	Created	D	pSILAC, Luciferase reporter assay	18668040	unknown	DEVINE_LAB,	0	dbSBP
NM_014016	SACM1L	rs150784284	deletion	chr3	+	45786499	-/TAATA	hsa-miR-155-5p	45786496	45786501	gcctttatttcagcattacctttttttcatcactatcttttataaaaCATTAAtataagtcgttacttttagaaactaaaggaaataatagctggaaaaccctct	UUAAUGCU	m6a	Disrupted	N	pSILAC	18668040	by-1000genomes	1000GENOMES,	0	dbSBP
NM_001018069	SERBP1	rs34329786	insertion	chr1	+	67874270	-/A	hsa-miR-141-5p	67874268	67874273	gctaaattctgtccaaatgggaattctaagctcaaaaaaaaaaaaaaaAAGATGcaatctccaggagccattaatttctgccccagctcaacctatggaa	CAUCUUCC	m6a	Disrupted	D	Immunoprecipitation, Luciferase reporter assay, Western blot	17637574	by-cluster	ABI,HGSV,HUMANGENOME_JCVI,PJP,	1.000000,	dbSBP
NM_003038	SLC1A4	rs3839063	insertion	chr2	+	65250466	-/GTGTTGTGT	hsa-let-7b-3p	65250463	65250468	acacaacacacacacacatatgtatatctatacacacatgtgtgttgTGTATAtgcatgtgtgtgtgtgcgtgtgtgtatagttttagctccaagccaag	CUAUACAA	m6b	Disrupted	N	pSILAC	18668040	by-cluster	BCMHGSC_JDW,YUSUKE,	0	dbSBP
NM_001077484	SLC38A1	rs11432292	insertion	chr12	+	46576942	-/A	hsa-miR-30a-3p	46576939	46576944	gcagttatagaacagaacttcttatatttctttatttacaccacactCTGAAAaaaaaaacccagttctatttgattaactatgaatagcaaagttttgt	CUUUCAGU	m6b	Disrupted	N	pSILAC	18668040	unknown	DEVINE_LAB,	0	dbSBP
NM_080546	SLC44A1	rs56876158	deletion	chr9	+	108152785	-/G	hsa-miR-1	108152781	108152786	ctcagcattttatcattccatggaaggagaatcttttgaaagaaagCATTCCtcctaccagaactagacagtgaattagatcggtattatggaaatgcaat	UGGAAUGU	m6b	Created	N	Microarray	15685193	unknown	HGSV,	0	dbSBP
NM_003615	SLC4A7	rs34546655	insertion	chr3	+	27417790	-/G	hsa-miR-30a-3p	27417788	27417793	gtgaaacacgatggacatctacagaaatgaaacacaaatagagaagccCTGAAAtgttaccatttttcccacagcactggtatagactccctattcttcc	CUUUCAGU	m6b	Disrupted	N	pSILAC	18668040	unknown	ABI,	0	dbSBP
NM_003486	SLC7A5	rs10702403	insertion	chr16	+	87864918	-/GGG	hsa-miR-7-5p	87864915	87864920	agtctgtccatgtgcagcgggaagcaacggggcaggggtgaataaagGTCTTCattcctcaagcaagagagacggacatctggtcctgagtccccaaact	UGGAAGAC	m6c	Disrupted	D	Immunofluorescence, Luciferase reporter assay, qRT-PCR, Western blot	19892711	unknown	DEVINE_LAB,	0	dbSBP
NM_003486	SLC7A5	rs72529952	insertion	chr16	+	87865273	-/GGG	hsa-miR-7-5p	87865273	87865278	ccggggcctgagaaggcagagccccccgagctcaggagggatcctgcgggGTCTTCttgttctgggggtccctggctgctgccatggaggcagcgacagc	UGGAAGAC	m6c	Disrupted	D	Immunofluorescence, Luciferase reporter assay, qRT-PCR, Western blot	19892711	unknown	BGI,	0	dbSBP
NM_003486	SLC7A5	rs5818648	insertion	chr16	+	87865274	-/GGG	hsa-miR-7-5p	87865273	87865278	cggggcctgagaaggcagagccccccgagctcaggagggatcctgcgggGTCTTCttgttctgggggtccctggctgctgccatggaggcagcgacagct	UGGAAGAC	m6c	Disrupted	D	Immunofluorescence, Luciferase reporter assay, qRT-PCR, Western blot	19892711	unknown	ABI,DEVINE_LAB,HGSV,	0	dbSBP
NM_003486	SLC7A5	rs33962604	insertion	chr16	+	87865275	-/GGG	hsa-miR-7-5p	87865273	87865278	ggggcctgagaaggcagagccccccgagctcaggagggatcctgcgggGTCTTCttgttctgggggtccctggctgctgccatggaggcagcgacagctc	UGGAAGAC	m6c	Disrupted	D	Immunofluorescence, Luciferase reporter assay, qRT-PCR, Western blot	19892711	unknown	DEVINE_LAB,	0	dbSBP
NM_003983	SLC7A6	rs34912543	insertion	chr16	+	68333553	-/G	hsa-miR-125b-5p	68333551	68333556	taagttgtcagccctttaatattggggaaacttaatgagtataaatagCAGGGAgcacattgtaacagcacagtgttttgtttttttcacccggttgctg	UCCCUGAG	m6a	Disrupted	N	Microarray	17891175	unknown	ABI,	0	dbSBP
NM_005359	SMAD4	rs34159851	insertion	chr18	+	48609777	-/C	hsa-miR-18a-3p	48609773	48609778	tgacatcctgccccaaggagtagctaaagtaattgctagtgttttcAGGGCAttttaacatcagactggaatgaatgaatgaaactttttgtcctttttttcccgggggccgcgccctcgagcgcgc	ACUGCCCU	m6c	Created	D	Immunoblot, Luciferase reporter assay, qRT-PCR, Western blot	20940405	unknown	ABI,	0	dbSBP
NM_005359	SMAD4	rs146919169	deletion	chr18	+	48610467	-/CACA	hsa-miR-19a-3p	48610465	48610470	tcagagtttaaggctttcgagtcatgacattctagcttttgaattgcgTGCACAcacacacgcacgcacacactctggtcagagtttattaaggctttcgagtc	UGUGCAAA	m6a	Disrupted	D	Luciferase reporter assay, Microarray	20940405	by-cluster,by-1000genomes	1000GENOMES,	0	dbSBP
NM_005903	SMAD5	rs76080570	insertion	chr5	+	135515497	-/A	hsa-miR-155-3p	135515491	135515497	tcttttacttaaccaggcttatggcatgatctctggaacaaattTGTAGGAaaaaattactccaattgaatgactgatgtatgtaatcaacttcattggg	CUCCUACA	m7b	Disrupted	D	Luciferase reporter assay, immunoblot, qRT-PCR, Western blot	18367535	by-cluster,by-1000genomes	1000GENOMES,BUSHMAN,GMI,	1.000000,	dbSBP
NM_005903	SMAD5	rs72538944	insertion	chr5	+	135515166	-/A	hsa-miR-155-5p	135515166	135515171	ttggtttgactttccactttgtcctttctgctcttgtgaagaaaaaaaaaAGCATTttcgaggaaagaattatgcaatttcttttgttttctgtgtcatt	UUAAUGCU	m6c	Disrupted	D	Luciferase reporter assay, immunoblot, qRT-PCR, Western blot	18367535	unknown	BGI,	0	dbSBP
NM_005903	SMAD5	rs35464260	insertion	chr5	+	135515167	-/A	hsa-miR-155-5p	135515166	135515171	tggtttgactttccactttgtcctttctgctcttgtgaagaaaaaaaaaAGCATTttcgaggaaagaattatgcaatttcttttgttttctgtgtcatta	UUAAUGCU	m6c	Disrupted	D	Luciferase reporter assay, immunoblot, qRT-PCR, Western blot	18367535	by-cluster	ABI,HGSV,HUMANGENOME_JCVI,	0.500000,0.500000,	dbSBP
NM_003107	SOX4	rs71835017	insertion	chr6	+	21596502	-/AAA	hsa-miR-129-5p	21596499	21596505	tagacaggggcgacctgtgattgttgttattgatgttgttgttgatgGCAAAAAaaaaaaagcgacttcgagtttgctcccctttgcttgaagagacccc	CUUUUUGC	m7b	Disrupted	D	In situ hybridization, Microarray, qRT-PCR	19487295	unknown	DEVINE_LAB,	0	dbSBP
NM_003107	SOX4	rs71678351	deletion	chr6	+	21597222	-/G	hsa-miR-129-5p	21597217	21597222	gtggagggcgagtggtttcggaaaaaaaaaaagaaaaaaagaaaaAAAAAGaaaaaaaaaagatttttttcttctcttaatcggaatcgtgatggtgttgg	CUUUUUGC	m6a	Disrupted	D	In situ hybridization, Microarray, qRT-PCR	19487295	unknown	DEVINE_LAB,	0	dbSBP
NM_003107	SOX4	rs11413405	insertion	chr6	+	21596248	-/G	hsa-miR-335-3p	21596246	21596252	gcaggcagggagaagggccggggggggtaggagaggagaaaaaaaaagTGAAAAAaagaaacgaaaaggacagacgaagagtttaaagagaaaagggaaa	UUUUUCAU	m7a	Disrupted	D	Immunohistochemistry, Luciferase reporter assay, Microarray	18185580	unknown	BUSHMAN,DEVINE_LAB,	1.000000,	dbSBP
NM_003107	SOX4	rs35248290	insertion	chr6	+	21596249	-/G	hsa-miR-335-3p	21596246	21596252	caggcagggagaagggccggggggggtaggagaggagaaaaaaaaagTGAAAAAaagaaacgaaaaggacagacgaagagtttaaagagaaaagggaaaa	UUUUUCAU	m7a	Disrupted	D	Immunohistochemistry, Luciferase reporter assay, Microarray	18185580	unknown	DEVINE_LAB,	0	dbSBP
NM_003107	SOX4	rs71747933	insertion	chr6	+	21597196	-/AA	hsa-miR-335-3p	21597192	21597197	tgtttgatgtggtacaggggcagtcagtggagggcgagtggtttcgGAAAAAaaaaaagaaaaaaagaaaaaaaaagaaaaaaaaaagatttttttcttc	UUUUUCAU	m6a	Disrupted	D	Immunohistochemistry, Luciferase reporter assay, Microarray	18185580	unknown	DEVINE_LAB,	0	dbSBP
NM_003107	SOX4	rs71678351	deletion	chr6	+	21597222	-/G	hsa-miR-335-3p	21597222	21597227	gtggagggcgagtggtttcggaaaaaaaaaaagaaaaaaagaaaaaaaaaGAAAAAaaaaagatttttttcttctcttaatcggaatcgtgatggtgttgg	UUUUUCAU	m6a	Disrupted	D	Immunohistochemistry, Luciferase reporter assay, Microarray	18185580	unknown	DEVINE_LAB,	0	dbSBP
NM_003118	SPARC	rs71679506	insertion	chr5	+	151042184	-/A	hsa-miR-204-5p	151042180	151042185	cgaccatcccattaactttgaagtttctcttgattaatagaagaaaAAAGGGgagggtgaagaaaaggaggaacatgctaaaaaccttatgacaatcatc	UUCCCUUU	m6c	Disrupted	N	qRT-PCR	20369013	unknown	DEVINE_LAB,	0	dbSBP
NM_003131	SRF	rs35780248	insertion	chr6	+	43148842	-/C	hsa-miR-122-5p	43148838	43148843	cccagccccttttctctgctcttgtttcactccaccatcactcactCACTCCccactcccccacccatggggaggagacctttgatgaattcttcctctc	UGGAGUGU	m6b	Disrupted	D	Luciferase reporter assay, qRT-PCR, Western blot	19726678	unknown	ABI,	0	dbSBP
NM_139276	STAT3	rs35427318	insertion	chr17	+	40466598	-/G	hsa-miR-125b-5p	40466596	40466601	taaggcacccacagaaacaacctagcctctgaaacagcagatcaagtcCAGGGAgaaagggagtcaaggttgtaagcaccctctgcccagccttactcac	UCCCUGAG	m6a	Disrupted	N	Microarray	17891175	unknown	ABI,	0	dbSBP
NM_006282	STK4	rs34849318	insertion	chr20	+	43706865	-/T	hsa-miR-373-5p	43706861	43706867	aaaaaaaaaatctcagaattctttttttgtttgtgtttttttttttTTTTGAGacagagtctcactctgttgcccaggctggagtgcagtggcgccatct	ACUCAAAA	m7b	Disrupted	N	Microarray	15685193	unknown	ABI,	0	dbSBP
NM_004612	TGFBR1	rs35702937	insertion	chr9	+	101911734	-/C	hsa-miR-204-3p	101911732	101911738	aaggatattgcttccttttgcagcagtgtaataaagtcaattaaaaacTTCCCAGgatttctttggacccaggaaacagccatgtgggtcctttctgtgc	GCUGGGAA	m7b	Disrupted	D	Luciferase reporter assay	20056717	unknown	ABI,	0	dbSBP
NM_003246	THBS1	rs66535514	deletion	chr15	-	39889502	-/A	hsa-miR-19a-5p	39889499	39889504	cattcctagaaaaaggtattggcaaatagtaaaaatgggaggtcaaaaGCAAAAaaaaaaaaaaaaaaaaacaaaacaaaaaaaagaaaaaaccaacaatt	AGUUUUGC	m6c	Disrupted	N	qRT-PCR	20299512	by-cluster	HUMANGENOME_JCVI,	0.750000,0.250000,	dbSBP
NM_182919	TICAM1	rs34623519	deletion	chr19	+	4816229	-/G	hsa-miR-221-5p	4816225	4816230	ggtgctctatggggtcctggccgatgcctgggtccaggggtgttccCCAGGTggtcaggcaaggacacgcggtcattctgcctcctgcgtcttgtcctcgg	ACCUGGCA	m6a	Disrupted	D	Luciferase reporter assay, Northern blot, qRT-PCR, Western blot	21236259	unknown	ABI,	0	dbSBP
NM_013390	TMEM2	rs72410725	insertion	chr9	+	74298469	-/AC	hsa-let-7b-5p	74298467	74298472	gatatttaagtcataaaacacacacacacacacacacacacacacacaCTACCTaatgaccttcaggaaccataatccaataatatatttaataggtaagagggaggctgagtcaacagctctgcag	UGAGGUAG	m6c	Created	N	pSILAC	18668040	unknown	DEVINE_LAB,	0	dbSBP
NM_001135733	TP53INP1	rs144395303	insertion	chr8	+	95940151	-/AA	hsa-miR-129-5p	95940146	95940151	tgtctaaagcgcattgtaaaccactaatatttacaatagcaaaaaAAAAAGctcataaaatgcattttggccatgtttcagagaatacttaacaggtcaa	CUUUUUGC	m6a	Disrupted	N	Microarray	19487295	unknown	GMI,	0	dbSBP
NM_001135733	TP53INP1	rs74889799	deletion	chr8	+	95940476	-/A	hsa-miR-129-5p	95940473	95940478	actagccccaggtaaggcaaacaaaaagtcaataaggaaatctggaaAAAAAGgccattgcagttatacacaaatctgttcatgttgccaaacaaaatctc	CUUUUUGC	m6a	Disrupted	N	Microarray	19487295	unknown	BGI,	0	dbSBP
NM_001135733	TP53INP1	rs67238212	deletion	chr8	+	95940477	-/A	hsa-miR-129-5p	95940473	95940478	ctagccccaggtaaggcaaacaaaaagtcaataaggaaatctggaaAAAAAGgccattgcagttatacacaaatctgttcatgttgccaaacaaaatctca	CUUUUUGC	m6a	Disrupted	N	Microarray	19487295	by-cluster	DEVINE_LAB,HUMANGENOME_JCVI,PJP,	1.000000,	dbSBP
NM_001135733	TP53INP1	rs77909682	deletion	chr8	+	95941656	-/AAAA	hsa-miR-129-5p	95941655	95941660	acttggactgcagggaagaatacttacaatacaaggcaattaaaaaaaaAAAAAGaaaaaagttgagccaacctgtcactcttcactcagatgccatgaaagac	CUUUUUGC	m6a	Disrupted	N	Microarray	19487295	unknown	BCMHGSC_JDW,	0	dbSBP
NM_001135733	TP53INP1	rs141225727	deletion	chr8	+	95941708	-/AC	hsa-miR-130b-5p	95941703	95941708	aagaaaaaagttgagccaacctgtcactcttcactcagatgccatGAAAGAcatcatcaccagacagtccccacactcttgccacttggcaggacaggctcc	ACUCUUUC	m6c	Disrupted	D	Luciferase reporter assay, Western blot	18974142	by-1000genomes	1000GENOMES,	0	dbSBP
NM_001114978	TP63	rs35067146	insertion	chr3	+	189612204	-/T	hsa-miR-92a-2-5p	189612204	189612210	gagcgtgttattgatgctgtgcgattcaccctccgccagaccatctctttCCCACCCcgagatgagtggaatgacttcaactttgacatggatgctcgcc	GGGUGGGG	m7a	Disrupted	D	Luciferase reporter assay, qRT-PCR, Western blot	19608627	unknown	ABI,	0	dbSBP
NM_001018020	TPM1	rs72156870	insertion	chr15	+	63362516	-/GTGTGT	hsa-miR-21-3p	63362514	63362519	gccatgagtcctactttaagtatgtatatatatatatatatgtgtgtgTGGTGTgttgtgtgtgtgtatatattcctatcagatactcatattcctaacttctaaggaactaaacagacgcccctga	CAACACCA	m6c	Created	D	Luciferase reporter assay, Western blot	17363372	unknown	DEVINE_LAB,	0	dbSBP
NM_001018020	TPM1	rs72458478	insertion	chr15	+	63362515	-/TGTGTG	hsa-miR-21-3p	63362511	63362516	agccatgagtcctactttaagtatgtatatatatatatatatgtgtGTGTTGtgtggtgtgtgtgtgtatatattcctatcagatactcatattcctaacttctaggaactaaacagacgcccctga	CAACACCA	m6a	Created	D	Luciferase reporter assay, Western blot	17363372	unknown	DEVINE_LAB,	0	dbSBP
NM_001018020	TPM1	rs71939712	insertion	chr15	+	63362519	-/TGTGTG	hsa-miR-21-3p	63362515	63362520	atgagtcctactttaagtatgtatatatatatatatatgtgtgtgtGTGTTGtgtggtgtgtgtatatattcctatcagatactcatattcctaacttctaaataggaactaaacagacgcccctga	CAACACCA	m6a	Created	D	Luciferase reporter assay, Western blot	17363372	unknown	DEVINE_LAB,	0	dbSBP
NM_001018020	TPM1	rs72302202	insertion	chr15	+	63362525	-/TGTGTG	hsa-miR-21-3p	63362521	63362526	cctactttaagtatgtatatatatatatatatgtgtgtgtgtgtgtGTGTTGtgtggtatatattcctatcagatactcatattcctaacttctaaatatctggtggaactaaacagacgcccctga	CAACACCA	m6a	Created	D	Luciferase reporter assay, Western blot	17363372	unknown	DEVINE_LAB,	0	dbSBP
NM_001204077	UBE4A	rs35394586	insertion	chr11	+	118268156	-/T	hsa-miR-16-2-3p	118268155	118268160	aacatactcattcttcacaaaattctgagattataaaatgtatatagttAATATTtgtttgagcttgtgacctgacttctaagagctacttctaacacag	CCAAUAUU	m6c	Disrupted	N	pSILAC	18668040	unknown	ABI,	0	dbSBP
NM_000376	VDR	rs55703617	deletion	chr12	+	48236421	-/TTTTTT	hsa-let-7a-3p	48236419	48236424	gctgggattacaggcttgcgccaccatgcccggctattttttttttttTTGTATttttaatagagacagggtttctccatgttggtcaggttggtctcggtctcga	CUAUACAA	m6c	Created	D	Luciferase reporter assay	17890240	unknown	HGSV,	0	dbSBP
NM_000376	VDR	rs61526126	insertion	chr12	+	48236427	-/T	hsa-let-7a-3p	48236425	48236430	attacaggcttgcgccaccatgcccggctattttttttttttttttttTTGTATttttaatagagacagggtttctccatgttggtcaggttggtctcga	CUAUACAA	m6c	Disrupted	D	Luciferase reporter assay	17890240	unknown	HGSV,	0	dbSBP
NM_000376	VDR	rs77500290	in-del	chr12	+	48236426	-/TTTTTTTT	hsa-let-7a-3p	48236425	48236430	gattacaggcttgcgccaccatgcccggctattttttttttttttttttTTGTATttttaatagagacagggtttctccatgttggtcaggttggtctcga	CUAUACAA	m6c	Disrupted	D	Luciferase reporter assay	17890240	unknown	BCMHGSC_JDW,	0	dbSBP
NM_001145853	WFS1	rs71537671	deletion	chr4	+	6304561	-/TTTT	hsa-miR-21-3p	6304561	6304566	agattccctctcctcccccaccttcaagcaccctgttccctctttctttcGTGTTGgatttgtttaaaaaccaaataagcatctgtgtaacctccacagacagt	CAACACCA	m6a	Created	N	Quantitative proteomics	19253296	unknown	CNG,	0	dbSBP
NM_005433	YES1	rs76222387	insertion	chr18	+	723394	-/AT	hsa-miR-17-5p	723392	723397	acatcaacattaaacattaccttccatccctctaacttgtaaaactttCACTTTcttttctcgtatttcttttaaatacattttcctctctgttcatcta	CAAAGUGC	m6b	Disrupted	D	Luciferase reporter assay	19734348	unknown	BGI,PJP,	0	dbSBP
NM_005433	YES1	rs56342716	insertion	chr18	+	723395	-/AT	hsa-miR-17-5p	723392	723397	catcaacattaaacattaccttccatccctctaacttgtaaaactttCACTTTcttttctcgtatttcttttaaatacattttcctctctgttcatctat	CAAAGUGC	m6b	Disrupted	D	Luciferase reporter assay	19734348	by-cluster,by-1000genomes	1000GENOMES,BUSHMAN,GMI,HGSV,HUMANGENOME_JCVI,	1.000000,	dbSBP
NM_005433	YES1	rs76222387	insertion	chr18	+	723394	-/AT	hsa-miR-519a-3p	723392	723397	acatcaacattaaacattaccttccatccctctaacttgtaaaactttCACTTTcttttctcgtatttcttttaaatacattttcctctctgttcatcta	AAAGUGCA	m6a	Disrupted	D	Immunoblot, Luciferase reporter assay, qRT-PCR	21274007	unknown	BGI,PJP,	0	dbSBP
NM_005433	YES1	rs56342716	insertion	chr18	+	723395	-/AT	hsa-miR-519a-3p	723392	723397	catcaacattaaacattaccttccatccctctaacttgtaaaactttCACTTTcttttctcgtatttcttttaaatacattttcctctctgttcatctat	AAAGUGCA	m6a	Disrupted	D	Immunoblot, Luciferase reporter assay, qRT-PCR	21274007	by-cluster,by-1000genomes	1000GENOMES,BUSHMAN,GMI,HGSV,HUMANGENOME_JCVI,	1.000000,	dbSBP
NM_001358	DHX15	.	deletion	chr4	-	24529406	TATTC/C	hsa-miR-1	24529404	24529409	ataatggcctttatttgaaagctttttaatttttctttacagtaaatATTCCAttctgatttcataaattaaacatttatgcctcccttttgtgttgacac	UGGAAUGU	m6a	Disrupted	N	Microarray	15685193		1000G		GATK
NM_001429	EP300	.	deletion	chr22	+	41575880	CCACT/C	hsa-miR-194-3p	41575879	41575884	gtccctgggggtttcttctttgcttgctttcttcctccttaccctacccCCCACTcacacacacacacacacacacacacacacacacacacacacacttt	CCAGUGGG	m6c	Disrupted	N	Microarray	19569050		1000G		GATK
NM_021923	FGFRL1	.	deletion	chr4	+	1019369	ACG/A	hsa-miR-210	1019369	1019375	tgcatgtatgcacacacatgcgcgcacacgtgctccctgaaggcacacgtACGCACAcacgcacatgcacagatatgccgcctgggcacacagataagctg	CUGUGCGU	m7b	Disrupted	D	Luciferase reporter assay,Microarray,qRT-PCR,Western blot	21044961		1000G		GATK
NM_021923	FGFRL1	.	deletion	chr4	+	1019371	GCA/G	hsa-miR-210	1019369	1019375	catgtatgcacacacatgcgcgcacacgtgctccctgaaggcacacgtACGCACAcacgcacatgcacagatatgccgcctgggcacacagataagctgcc	CUGUGCGU	m7b	Disrupted	D	Luciferase reporter assay,Microarray,qRT-PCR,Western blot	21044961		1000G		GATK
NM_000875	IGF1R	.	deletion	chr15	+	99503526	TTTG/T	hsa-miR-7-1-3p	99503526	99503531	atttcagacagcttgcctttttctgagatgtcctgttttgtgttgcttttTTTGTTttgttttctatcttggtttccaccaaggtgttagatttctcctcc	CAACAAAU	m6b	Disrupted	D	Luciferase reporter assay	20819078		1000G		GATK
NM_000875	IGF1R	.	deletion	chr15	+	99503526	TTTG/T	hsa-miR-7-2-3p	99503526	99503531	atttcagacagcttgcctttttctgagatgtcctgttttgtgttgcttttTTTGTTttgttttctatcttggtttccaccaaggtgttagatttctcctcc	CAACAAAU	m6b	Disrupted	D	Luciferase reporter assay	20819078		1000G		GATK
NM_001567	INPPL1	.	deletion	chr11	+	71949843	TGAAG/T	hsa-miR-205-5p	71949842	71949849	taagacctccccacccccgctgggggtgggggcgggtgtccgtccggaaATGAAGGAatagcccgaggaccgggctggggtttatttaaactgttctgtgt	UCCUUCAU	m8a	Disrupted	D	Western blot,Luciferase reporter assay,Northern blot	19033458		1000G		GATK
NM_004520	KIF2A	.	deletion	chr5	+	61681733	AT/A	hsa-miR-1	61681732	61681737	gtaagactgtggactcaatccagagccagatagtagggggaagccacagCATTCCttttaactcagttcaatttttgtagtgagactgagcagttttaa	UGGAAUGU	m6b	Created	N	Microarray	15685193		1000G		GATK
NM_182763	MCL1	.	deletion	chr1	-	150549736	GGCTAGGTT/G	hsa-miR-892b	150549734	150549739	agttggactccaagctgtaacttcctagagttgcaccctagcaacctAGCCAGaaaagcaagtggcaagaggattatggctaacaagaataaatacatggg	CACUGGCU	m6c	Disrupted	D	Luciferase reporter assay,Western blot	20829195		1000G		GATK
NM_021960	MCL1	.	deletion	chr1	-	150549736	AACCTAGCC/C	hsa-miR-892b	150549734	150549739	agttggactccaagctgtaacttcctagagttgcaccctagcaacctAGCCAGaaaagcaagtggcaagaggattatggctaacaagaataaatacatggg	CACUGGCU	m6c	Disrupted	D	Luciferase reporter assay,Western blot	20829195		1000G		GATK
NM_000267	NF1	.	deletion	chr17	+	29703385	GGTGTA/G	hsa-miR-10b-5p	29703383	29703388	agaggtttactgttaaaaatactgatatttccataaacgggtttaccaAGGGTAtttcataccgcctgaaatgatcagcattggcacaaatcaaa	UACCCUGU	m6a	Created	D	GFP reporter assay,Luciferase reporter assay,Microarray,qRT-PCR	20550523		1000G		GATK
NM_005611	RBL2	.	insertion	chr16	+	53524676	T/TG	hsa-miR-192-3p	53524675	53524680	aaaaattaggtattttgtcctaaaacacctggtaggagtgtgtgattttTTGGCAttcctgacaaaggagagcacacccaggtttggaggtcctaggtcat	CUGCCAAU	m6b	Created	N	Microarray	16822819		1000G		GATK
NM_021809	TGIF2	.	deletion	chr20	+	35222302	AC/A	hsa-miR-148a-5p	35222301	35222306	agaagcacagttgtcccattgaattatttgagcaaaaactactgtaaatAACTTTtttgtcttttgtcaaataaaatttttttttgtttttttaagcagaa	AAAGUUCU	m6a	Disrupted	D	Luciferase reporter assay,Western blot	18768788		1000G		GATK
