# Supplementary material for: Systematic Analysis of microRNA Targeting Impacted by Small Insertions and Deletions in Human Genome
Source: PLoS One. 2012 Sep 25;7(9):e46176. doi: 10.1371/journal.pone.0046176 (PMC3457991; doi:10.1371/journal.pone.0046176)
Supplement: Table S4 — Indels and SNPs from experimentally supported miRNA targets in KEGG pathway. (XLS) [file pone.0046176.s009.xls]

## Sheet: KEGG
Refseq Id	Name	miRNA	dbSNP ID	Variationtype	TargetSiteClass	PAR-CLIP ID/PubMedID (Target site validation)	Cancer Pathway	Pancreatic cancer pathway	Prostate cancer pathway	Colorectal cancer pathway	ErbB signaling pathway	valid	submitters	alleleFreqs	Database
NM_006282	STK4	hsa-miR-373-5p	rs34849318	INDEL	Disrupted	15685193	Yes	No	No	No	No	unknown	ABI,	0	dbSNP
NM_004985	KRAS	hsa-let-7a-2-3p	rs61764373	INDEL	Disrupted	15766527	Yes	Yes	Yes	Yes	Yes	by-cluster,by-frequency,by-1000genomes	1000GENOMES,PGA-UW-FHCRC,	0.909091,0.090909,	dbSNP
NM_004448	ERBB2	hsa-miR-125a-5p	rs36042695	INDEL	Created	17110380	Yes	Yes	Yes	No	Yes	unknown	ABI,	0	dbSNP
NM_139276	STAT3	hsa-miR-125b-5p	rs35427318	INDEL	Disrupted	17891175	Yes	Yes	No	No	No	unknown	ABI,	0	dbSNP
NM_004985	KRAS	hsa-let-7g-3p	rs61764373	INDEL	Disrupted	18308936	Yes	Yes	Yes	Yes	Yes	by-cluster,by-frequency,by-1000genomes	1000GENOMES,PGA-UW-FHCRC,	0.909091,0.090909,	dbSNP
NM_001259	CDK6	hsa-miR-34a-3p	rs61334719	INDEL	Created	18406353	Yes	Yes	No	No	No	unknown	HGSV,	0	dbSNP
NM_005228	EGFR	hsa-miR-7-5p	rs78669011	INDEL	Disrupted	18483236	Yes	Yes	Yes	Yes	Yes	unknown	GMI,	0	dbSNP
NM_057749	CCNE2	hsa-miR-126-5p	rs72380147	INDEL	Disrupted	18834857	Yes	No	Yes	No	No	unknown	DEVINE_LAB,	0	dbSNP
NM_002880	RAF1	hsa-miR-7-1-3p	rs71777870	INDEL	Created	19073608	Yes	Yes	Yes	Yes	Yes	unknown	DEVINE_LAB,	0	dbSNP
NM_002880	RAF1	hsa-miR-7-2-3p	rs71777870	INDEL	Created	19073608	Yes	Yes	Yes	Yes	Yes	unknown	DEVINE_LAB,	0	dbSNP
NM_002880	RAF1	hsa-miR-7-1-3p	rs71737257	INDEL	Created	19073608	Yes	Yes	Yes	Yes	Yes	unknown	DEVINE_LAB,	0	dbSNP
NM_002880	RAF1	hsa-miR-7-2-3p	rs71737257	INDEL	Created	19073608	Yes	Yes	Yes	Yes	Yes	unknown	DEVINE_LAB,	0	dbSNP
NM_002880	RAF1	hsa-miR-7-1-3p	rs71717337	INDEL	Created	19073608	Yes	Yes	Yes	Yes	Yes	unknown	DEVINE_LAB,	0	dbSNP
NM_002880	RAF1	hsa-miR-7-2-3p	rs71717337	INDEL	Created	19073608	Yes	Yes	Yes	Yes	Yes	unknown	DEVINE_LAB,	0	dbSNP
NM_002880	RAF1	hsa-miR-7-1-3p	rs71696379	INDEL	Disrupted	19073608	Yes	Yes	Yes	Yes	Yes	unknown	DEVINE_LAB,	0	dbSNP
NM_002880	RAF1	hsa-miR-7-2-3p	rs71696379	INDEL	Disrupted	19073608	Yes	Yes	Yes	Yes	Yes	unknown	DEVINE_LAB,	0	dbSNP
NM_002880	RAF1	hsa-miR-7-1-3p	rs71670136	INDEL	Disrupted	19073608	Yes	Yes	Yes	Yes	Yes	unknown	DEVINE_LAB,	0	dbSNP
NM_002880	RAF1	hsa-miR-7-2-3p	rs71670136	INDEL	Disrupted	19073608	Yes	Yes	Yes	Yes	Yes	unknown	DEVINE_LAB,	0	dbSNP
NM_001429	EP300	hsa-miR-200b-3p	rs67182656	INDEL	Disrupted	19569050	Yes	No	Yes	No	No	unknown	DEVINE_LAB,PJP,	0	dbSNP
NM_001429	EP300	hsa-miR-200c-3p	rs67182656	INDEL	Disrupted	19569050	Yes	No	Yes	No	No	unknown	DEVINE_LAB,PJP,	0	dbSNP
NM_001429	EP300	hsa-miR-429	rs67182656	INDEL	Disrupted	19569050	Yes	No	Yes	No	No	unknown	DEVINE_LAB,PJP,	0	dbSNP
NM_004448	ERBB2	hsa-miR-331-3p	rs36042695	INDEL	Created	19584056	Yes	Yes	Yes	No	Yes	unknown	ABI,	0	dbSNP
NM_000875	IGF1R	hsa-miR-133b	rs9282714	INDEL	Disrupted	19695767	Yes	No	Yes	Yes	No	by-cluster,by-frequency	DEVINE_LAB,HGSV,HUMANGENOME_JCVI,PJP,SNP500CANCER,	0.177525,0.817549,0.004926,	dbSNP
NM_004448	ERBB2	hsa-miR-125b-5p	rs36042695	INDEL	Created	19825990	Yes	Yes	Yes	No	Yes	unknown	ABI,	0	dbSNP
NM_002015	FOXO1	hsa-miR-186-5p	rs34885278	INDEL	Created	20028871	Yes	No	Yes	No	No	unknown	IMCJ-GDT,	0	dbSNP
NM_002015	FOXO1	hsa-miR-9-5p	rs35766455	INDEL	Disrupted	20028871	Yes	No	Yes	No	No	unknown	ABI,	0	dbSNP
NM_004612	TGFBR1	hsa-miR-204-3p	rs35702937	INDEL	Disrupted	20056717	Yes	Yes	No	Yes	No	unknown	ABI,	0	dbSNP
NM_139069	MAPK9	hsa-miR-93-3p	rs35246180	INDEL	Disrupted	20065103	Yes	Yes	No	Yes	Yes	unknown	EGP_SNPS,	0.005495,0.994505,	dbSNP
NM_139069	MAPK9	hsa-miR-93-3p	rs66646348	INDEL	Disrupted	20065103	Yes	Yes	No	Yes	Yes	unknown	DEVINE_LAB,	0	dbSNP
NM_078467	CDKN1A	hsa-miR-182-3p	rs71683858	INDEL	Created	20190813	Yes	No	Yes	No	Yes	unknown	DEVINE_LAB,	0	dbSNP
NM_002227	JAK1	hsa-miR-20a-3p	rs66983374	INDEL	Disrupted	20299512	Yes	Yes	No	No	No	unknown	DEVINE_LAB,	0	dbSNP
NM_002093	GSK3B	hsa-miR-26a-5p	rs34679567	INDEL	Created	20525681	Yes	No	Yes	Yes	Yes	unknown	ABI,	0	dbSNP
NM_001278	CHUK	hsa-miR-223-5p	rs72317105	INDEL	Disrupted	20711193	Yes	Yes	Yes	No	No	unknown	DEVINE_LAB,	0	dbSNP
NM_001278	CHUK	hsa-miR-16-2-3p	rs66499229	INDEL	Disrupted	20711193	Yes	Yes	Yes	No	No	unknown	DEVINE_LAB,	0	dbSNP
NM_001278	CHUK	hsa-miR-223-5p	rs35870031	INDEL	Disrupted	20711193	Yes	Yes	Yes	No	No	unknown	ABI,	0	dbSNP
NM_000321	RB1	hsa-miR-335-5p	rs66652813	INDEL	Disrupted	20713524	Yes	Yes	Yes	No	No	unknown	DEVINE_LAB,	0	dbSNP
NM_000875	IGF1R	hsa-miR-7-1-3p	rs3051367	INDEL	Disrupted	20819078	Yes	No	Yes	Yes	No	unknown	DEVINE_LAB,TSC-CSHL,	0	dbSNP
NM_000875	IGF1R	hsa-miR-7-2-3p	rs3051367	INDEL	Disrupted	20819078	Yes	No	Yes	Yes	No	unknown	DEVINE_LAB,TSC-CSHL,	0	dbSNP
NM_000875	IGF1R	hsa-miR-7-1-3p	rs56922568	INDEL	Disrupted	20819078	Yes	No	Yes	Yes	No	unknown	DEVINE_LAB,HGSV,	0	dbSNP
NM_000875	IGF1R	hsa-miR-7-2-3p	rs56922568	INDEL	Disrupted	20819078	Yes	No	Yes	Yes	No	unknown	DEVINE_LAB,HGSV,	0	dbSNP
NM_005359	SMAD4	hsa-miR-18a-3p	rs34159851	INDEL	Created	20940405	Yes	Yes	No	Yes	No	unknown	ABI,	0	dbSNP
NM_005359	SMAD4	hsa-miR-19a-3p	rs146919169	INDEL	Disrupted	20940405	Yes	Yes	No	Yes	No	by-cluster,by-1000genomes	1000GENOMES,	0	dbSNP
NM_004655	AXIN2	hsa-miR-2052	rs11375369	INDEL	Disrupted	ALL_AGO|slc11073_chr17|48|6|35|0.17|COORDS=chr17-:60955900	Yes	No	No	Yes	No	unknown	DEVINE_LAB,	0	dbSNP
NM_004655	AXIN2	hsa-miR-375	rs11375369	INDEL	Disrupted	ALL_AGO|slc11073_chr17|48|6|35|0.17|COORDS=chr17-:60955900	Yes	No	No	Yes	No	unknown	DEVINE_LAB,	0	dbSNP
NM_004655	AXIN2	hsa-miR-5010-3p	rs11375369	INDEL	Disrupted	ALL_AGO|slc11073_chr17|48|6|35|0.17|COORDS=chr17-:60955900	Yes	No	No	Yes	No	unknown	DEVINE_LAB,	0	dbSNP
NM_004655	AXIN2	hsa-miR-19a-5p	rs11375369	INDEL	Disrupted	ALL_AGO|slc11073_chr17|48|6|35|0.17|COORDS=chr17-:60955900	Yes	No	No	Yes	No	unknown	DEVINE_LAB,	0	dbSNP
NM_004655	AXIN2	hsa-miR-19b-1-5p	rs11375369	INDEL	Disrupted	ALL_AGO|slc11073_chr17|48|6|35|0.17|COORDS=chr17-:60955900	Yes	No	No	Yes	No	unknown	DEVINE_LAB,	0	dbSNP
NM_004655	AXIN2	hsa-miR-19b-2-5p	rs11375369	INDEL	Disrupted	ALL_AGO|slc11073_chr17|48|6|35|0.17|COORDS=chr17-:60955900	Yes	No	No	Yes	No	unknown	DEVINE_LAB,	0	dbSNP
NM_004655	AXIN2	hsa-miR-4307	rs11375369	INDEL	Disrupted	ALL_AGO|slc11073_chr17|48|6|35|0.17|COORDS=chr17-:60955900	Yes	No	No	Yes	No	unknown	DEVINE_LAB,	0	dbSNP
NM_003468	FZD5	hsa-miR-3136-3p	rs35564745	INDEL	Created	ALL_AGO|slc17907_chr2|39|5|7|0.71|COORDS=chr2-:208336074	Yes	No	No	Yes	No	unknown	ABI,	0	dbSNP
NM_003468	FZD5	hsa-miR-4690-3p	rs35564745	INDEL	Created	ALL_AGO|slc17907_chr2|39|5|7|0.71|COORDS=chr2-:208336074	Yes	No	No	Yes	No	unknown	ABI,	0	dbSNP
NM_003468	FZD5	hsa-miR-5685	rs35564745	INDEL	Created	ALL_AGO|slc17907_chr2|39|5|7|0.71|COORDS=chr2-:208336074	Yes	No	No	Yes	No	unknown	ABI,	0	dbSNP
NM_003468	FZD5	hsa-miR-1225-3p	rs35564745	INDEL	Created	ALL_AGO|slc17907_chr2|39|5|7|0.71|COORDS=chr2-:208336074	Yes	No	No	Yes	No	unknown	ABI,	0	dbSNP
NM_003468	FZD5	hsa-miR-1233	rs35564745	INDEL	Created	ALL_AGO|slc17907_chr2|39|5|7|0.71|COORDS=chr2-:208336074	Yes	No	No	Yes	No	unknown	ABI,	0	dbSNP
NM_003468	FZD5	hsa-miR-186-3p	rs35564745	INDEL	Created	ALL_AGO|slc17907_chr2|39|5|7|0.71|COORDS=chr2-:208336074	Yes	No	No	Yes	No	unknown	ABI,	0	dbSNP
NM_003468	FZD5	hsa-miR-4480	rs35564745	INDEL	Disrupted	ALL_AGO|slc17907_chr2|39|5|7|0.71|COORDS=chr2-:208336074	Yes	No	No	Yes	No	unknown	ABI,	0	dbSNP
NM_003468	FZD5	hsa-miR-4537	rs35564745	INDEL	Disrupted	ALL_AGO|slc17907_chr2|39|5|7|0.71|COORDS=chr2-:208336074	Yes	No	No	Yes	No	unknown	ABI,	0	dbSNP
NM_003468	FZD5	hsa-miR-4676-5p	rs35564745	INDEL	Disrupted	ALL_AGO|slc17907_chr2|39|5|7|0.71|COORDS=chr2-:208336074	Yes	No	No	Yes	No	unknown	ABI,	0	dbSNP
NM_003468	FZD5	hsa-miR-4694-3p	rs35564745	INDEL	Disrupted	ALL_AGO|slc17907_chr2|39|5|7|0.71|COORDS=chr2-:208336074	Yes	No	No	Yes	No	unknown	ABI,	0	dbSNP
NM_003468	FZD5	hsa-miR-4762-5p	rs35564745	INDEL	Disrupted	ALL_AGO|slc17907_chr2|39|5|7|0.71|COORDS=chr2-:208336074	Yes	No	No	Yes	No	unknown	ABI,	0	dbSNP
NM_003468	FZD5	hsa-miR-575	rs35564745	INDEL	Disrupted	ALL_AGO|slc17907_chr2|39|5|7|0.71|COORDS=chr2-:208336074	Yes	No	No	Yes	No	unknown	ABI,	0	dbSNP
NM_003468	FZD5	hsa-miR-105-5p	rs35564745	INDEL	Disrupted	ALL_AGO|slc17907_chr2|39|5|7|0.71|COORDS=chr2-:208336074	Yes	No	No	Yes	No	unknown	ABI,	0	dbSNP
NM_003468	FZD5	hsa-miR-3926	rs35564745	INDEL	Disrupted	ALL_AGO|slc17907_chr2|39|5|7|0.71|COORDS=chr2-:208336074	Yes	No	No	Yes	No	unknown	ABI,	0	dbSNP
NM_003468	FZD5	hsa-miR-4662a-5p	rs35564745	INDEL	Disrupted	ALL_AGO|slc17907_chr2|39|5|7|0.71|COORDS=chr2-:208336074	Yes	No	No	Yes	No	unknown	ABI,	0	dbSNP
NM_003468	FZD5	hsa-miR-505-5p	rs35564745	INDEL	Disrupted	ALL_AGO|slc17907_chr2|39|5|7|0.71|COORDS=chr2-:208336074	Yes	No	No	Yes	No	unknown	ABI,	0	dbSNP
NM_001167	XIAP	hsa-miR-3613-3p	rs67259103	INDEL	Created	ALL_AGO|slc3365_chrX|50|3|6|0.50|COORDS=chrX+:122869702	Yes	No	No	No	No	unknown	DEVINE_LAB,	0	dbSNP
NM_001167	XIAP	hsa-miR-3974	rs67259103	INDEL	Disrupted	ALL_AGO|slc3365_chrX|50|3|6|0.50|COORDS=chrX+:122869702	Yes	No	No	No	No	unknown	DEVINE_LAB,	0	dbSNP
NM_001167	XIAP	hsa-miR-4464	rs67259103	INDEL	Disrupted	ALL_AGO|slc3365_chrX|50|3|6|0.50|COORDS=chrX+:122869702	Yes	No	No	No	No	unknown	DEVINE_LAB,	0	dbSNP
NM_001167	XIAP	hsa-miR-4484	rs67259103	INDEL	Disrupted	ALL_AGO|slc3365_chrX|50|3|6|0.50|COORDS=chrX+:122869702	Yes	No	No	No	No	unknown	DEVINE_LAB,	0	dbSNP
NM_001167	XIAP	hsa-miR-4735-3p	rs67259103	INDEL	Disrupted	ALL_AGO|slc3365_chrX|50|3|6|0.50|COORDS=chrX+:122869702	Yes	No	No	No	No	unknown	DEVINE_LAB,	0	dbSNP
NM_001167	XIAP	hsa-miR-548ac	rs67259103	INDEL	Disrupted	ALL_AGO|slc3365_chrX|50|3|6|0.50|COORDS=chrX+:122869702	Yes	No	No	No	No	unknown	DEVINE_LAB,	0	dbSNP
NM_001167	XIAP	hsa-miR-548ae	rs67259103	INDEL	Disrupted	ALL_AGO|slc3365_chrX|50|3|6|0.50|COORDS=chrX+:122869702	Yes	No	No	No	No	unknown	DEVINE_LAB,	0	dbSNP
NM_001167	XIAP	hsa-miR-548ag	rs67259103	INDEL	Disrupted	ALL_AGO|slc3365_chrX|50|3|6|0.50|COORDS=chrX+:122869702	Yes	No	No	No	No	unknown	DEVINE_LAB,	0	dbSNP
NM_001167	XIAP	hsa-miR-548ah-3p	rs67259103	INDEL	Disrupted	ALL_AGO|slc3365_chrX|50|3|6|0.50|COORDS=chrX+:122869702	Yes	No	No	No	No	unknown	DEVINE_LAB,	0	dbSNP
NM_001167	XIAP	hsa-miR-548ai	rs67259103	INDEL	Disrupted	ALL_AGO|slc3365_chrX|50|3|6|0.50|COORDS=chrX+:122869702	Yes	No	No	No	No	unknown	DEVINE_LAB,	0	dbSNP
NM_001167	XIAP	hsa-miR-548am-3p	rs67259103	INDEL	Disrupted	ALL_AGO|slc3365_chrX|50|3|6|0.50|COORDS=chrX+:122869702	Yes	No	No	No	No	unknown	DEVINE_LAB,	0	dbSNP
NM_001167	XIAP	hsa-miR-548an	rs67259103	INDEL	Disrupted	ALL_AGO|slc3365_chrX|50|3|6|0.50|COORDS=chrX+:122869702	Yes	No	No	No	No	unknown	DEVINE_LAB,	0	dbSNP
NM_001167	XIAP	hsa-miR-548aq-3p	rs67259103	INDEL	Disrupted	ALL_AGO|slc3365_chrX|50|3|6|0.50|COORDS=chrX+:122869702	Yes	No	No	No	No	unknown	DEVINE_LAB,	0	dbSNP
NM_001167	XIAP	hsa-miR-548c-3p	rs67259103	INDEL	Disrupted	ALL_AGO|slc3365_chrX|50|3|6|0.50|COORDS=chrX+:122869702	Yes	No	No	No	No	unknown	DEVINE_LAB,	0	dbSNP
NM_001167	XIAP	hsa-miR-548d-3p	rs67259103	INDEL	Disrupted	ALL_AGO|slc3365_chrX|50|3|6|0.50|COORDS=chrX+:122869702	Yes	No	No	No	No	unknown	DEVINE_LAB,	0	dbSNP
NM_001167	XIAP	hsa-miR-548h-3p	rs67259103	INDEL	Disrupted	ALL_AGO|slc3365_chrX|50|3|6|0.50|COORDS=chrX+:122869702	Yes	No	No	No	No	unknown	DEVINE_LAB,	0	dbSNP
NM_001167	XIAP	hsa-miR-548o-3p	rs67259103	INDEL	Disrupted	ALL_AGO|slc3365_chrX|50|3|6|0.50|COORDS=chrX+:122869702	Yes	No	No	No	No	unknown	DEVINE_LAB,	0	dbSNP
NM_001167	XIAP	hsa-miR-548z	rs67259103	INDEL	Disrupted	ALL_AGO|slc3365_chrX|50|3|6|0.50|COORDS=chrX+:122869702	Yes	No	No	No	No	unknown	DEVINE_LAB,	0	dbSNP
NM_001167	XIAP	hsa-miR-570-5p	rs67259103	INDEL	Disrupted	ALL_AGO|slc3365_chrX|50|3|6|0.50|COORDS=chrX+:122869702	Yes	No	No	No	No	unknown	DEVINE_LAB,	0	dbSNP
NM_001167	XIAP	hsa-miR-548m	rs67259103	INDEL	Disrupted	ALL_AGO|slc3365_chrX|50|3|6|0.50|COORDS=chrX+:122869702	Yes	No	No	No	No	unknown	DEVINE_LAB,	0	dbSNP
NM_007313	ABL1	hsa-miR-891b	rs67083925	INDEL	Created	ALL_AGO|slc3671_chr9|51|4|8|0.50|COORDS=chr9+:132751042	Yes	No	No	No	Yes	unknown	DEVINE_LAB,	0	dbSNP
NM_007313	ABL1	hsa-miR-3666	rs67083925	INDEL	Created	ALL_AGO|slc3671_chr9|51|4|8|0.50|COORDS=chr9+:132751042	Yes	No	No	No	Yes	unknown	DEVINE_LAB,	0	dbSNP
NM_007313	ABL1	hsa-miR-4295	rs67083925	INDEL	Created	ALL_AGO|slc3671_chr9|51|4|8|0.50|COORDS=chr9+:132751042	Yes	No	No	No	Yes	unknown	DEVINE_LAB,	0	dbSNP
NM_007313	ABL1	hsa-miR-454-3p	rs67083925	INDEL	Created	ALL_AGO|slc3671_chr9|51|4|8|0.50|COORDS=chr9+:132751042	Yes	No	No	No	Yes	unknown	DEVINE_LAB,	0	dbSNP
NM_007313	ABL1	hsa-miR-4772-3p	rs67083925	INDEL	Created	ALL_AGO|slc3671_chr9|51|4|8|0.50|COORDS=chr9+:132751042	Yes	No	No	No	Yes	unknown	DEVINE_LAB,	0	dbSNP
NM_007313	ABL1	hsa-miR-891a	rs67083925	INDEL	Created	ALL_AGO|slc3671_chr9|51|4|8|0.50|COORDS=chr9+:132751042	Yes	No	No	No	Yes	unknown	DEVINE_LAB,	0	dbSNP
NM_007313	ABL1	hsa-miR-548aj-5p	rs67083925	INDEL	Disrupted	ALL_AGO|slc3671_chr9|51|4|8|0.50|COORDS=chr9+:132751042	Yes	No	No	No	Yes	unknown	DEVINE_LAB,	0	dbSNP
NM_007313	ABL1	hsa-miR-548g-5p	rs67083925	INDEL	Disrupted	ALL_AGO|slc3671_chr9|51|4|8|0.50|COORDS=chr9+:132751042	Yes	No	No	No	Yes	unknown	DEVINE_LAB,	0	dbSNP
NM_007313	ABL1	hsa-miR-548x-5p	rs67083925	INDEL	Disrupted	ALL_AGO|slc3671_chr9|51|4|8|0.50|COORDS=chr9+:132751042	Yes	No	No	No	Yes	unknown	DEVINE_LAB,	0	dbSNP
NM_007313	ABL1	hsa-miR-1277-3p	rs67083925	INDEL	Disrupted	ALL_AGO|slc3671_chr9|51|4|8|0.50|COORDS=chr9+:132751042	Yes	No	No	No	Yes	unknown	DEVINE_LAB,	0	dbSNP
NM_007313	ABL1	hsa-miR-518a-5p	rs67083925	INDEL	Disrupted	ALL_AGO|slc3671_chr9|51|4|8|0.50|COORDS=chr9+:132751042	Yes	No	No	No	Yes	unknown	DEVINE_LAB,	0	dbSNP
NM_007313	ABL1	hsa-miR-527	rs67083925	INDEL	Disrupted	ALL_AGO|slc3671_chr9|51|4|8|0.50|COORDS=chr9+:132751042	Yes	No	No	No	Yes	unknown	DEVINE_LAB,	0	dbSNP
NM_007313	ABL1	hsa-miR-424-3p	rs67083925	INDEL	Disrupted	ALL_AGO|slc3671_chr9|51|4|8|0.50|COORDS=chr9+:132751042	Yes	No	No	No	Yes	unknown	DEVINE_LAB,	0	dbSNP
NM_007313	ABL1	hsa-miR-4470	rs67083925	INDEL	Disrupted	ALL_AGO|slc3671_chr9|51|4|8|0.50|COORDS=chr9+:132751042	Yes	No	No	No	Yes	unknown	DEVINE_LAB,	0	dbSNP
NM_007313	ABL1	hsa-miR-548aw	rs67083925	INDEL	Disrupted	ALL_AGO|slc3671_chr9|51|4|8|0.50|COORDS=chr9+:132751042	Yes	No	No	No	Yes	unknown	DEVINE_LAB,	0	dbSNP
NM_007313	ABL1	hsa-miR-130a-3p	rs67083925	INDEL	Created	ALL_AGO|slc3671_chr9|51|4|8|0.50|COORDS=chr9+:132751042	Yes	No	No	No	Yes	unknown	DEVINE_LAB,	0	dbSNP
NM_007313	ABL1	hsa-miR-130b-3p	rs67083925	INDEL	Created	ALL_AGO|slc3671_chr9|51|4|8|0.50|COORDS=chr9+:132751042	Yes	No	No	No	Yes	unknown	DEVINE_LAB,	0	dbSNP
NM_007313	ABL1	hsa-miR-301a-3p	rs67083925	INDEL	Created	ALL_AGO|slc3671_chr9|51|4|8|0.50|COORDS=chr9+:132751042	Yes	No	No	No	Yes	unknown	DEVINE_LAB,	0	dbSNP
NM_007313	ABL1	hsa-miR-301b	rs67083925	INDEL	Created	ALL_AGO|slc3671_chr9|51|4|8|0.50|COORDS=chr9+:132751042	Yes	No	No	No	Yes	unknown	DEVINE_LAB,	0	dbSNP
NM_007313	ABL1	hsa-miR-19a-3p	rs67083925	INDEL	Disrupted	ALL_AGO|slc3671_chr9|51|4|8|0.50|COORDS=chr9+:132751042	Yes	No	No	No	Yes	unknown	DEVINE_LAB,	0	dbSNP
NM_007313	ABL1	hsa-miR-19b-3p	rs67083925	INDEL	Disrupted	ALL_AGO|slc3671_chr9|51|4|8|0.50|COORDS=chr9+:132751042	Yes	No	No	No	Yes	unknown	DEVINE_LAB,	0	dbSNP
NM_002006	FGF2	hsa-miR-4690-3p	rs45617631	INDEL	Created	ALL_AGO|slc3954_chr4|50|17|45|0.38|COORDS=chr4+:124034033	Yes	No	No	No	No	by-cluster,by-frequency	EGP_SNPS,JDRF_WT_DIL,	0.058823,0.941176,	dbSNP
NM_002006	FGF2	hsa-miR-548b-3p	rs45617631	INDEL	Created	ALL_AGO|slc3954_chr4|50|17|45|0.38|COORDS=chr4+:124034033	Yes	No	No	No	No	by-cluster,by-frequency	EGP_SNPS,JDRF_WT_DIL,	0.058823,0.941176,	dbSNP
NM_002006	FGF2	hsa-miR-4480	rs45617631	INDEL	Created	ALL_AGO|slc3954_chr4|50|17|45|0.38|COORDS=chr4+:124034033	Yes	No	No	No	No	by-cluster,by-frequency	EGP_SNPS,JDRF_WT_DIL,	0.058823,0.941176,	dbSNP
NM_002006	FGF2	hsa-miR-449b-3p	rs45617631	INDEL	Disrupted	ALL_AGO|slc3954_chr4|50|17|45|0.38|COORDS=chr4+:124034033	Yes	No	No	No	No	by-cluster,by-frequency	EGP_SNPS,JDRF_WT_DIL,	0.058823,0.941176,	dbSNP
NM_002006	FGF2	hsa-miR-548u	rs45617631	INDEL	Disrupted	ALL_AGO|slc3954_chr4|50|17|45|0.38|COORDS=chr4+:124034033	Yes	No	No	No	No	by-cluster,by-frequency	EGP_SNPS,JDRF_WT_DIL,	0.058823,0.941176,	dbSNP
NM_002006	FGF2	hsa-miR-583	rs45617631	INDEL	Disrupted	ALL_AGO|slc3954_chr4|50|17|45|0.38|COORDS=chr4+:124034033	Yes	No	No	No	No	by-cluster,by-frequency	EGP_SNPS,JDRF_WT_DIL,	0.058823,0.941176,	dbSNP
NM_002006	FGF2	hsa-miR-3133	rs45617631	INDEL	Disrupted	ALL_AGO|slc3954_chr4|50|17|45|0.38|COORDS=chr4+:124034033	Yes	No	No	No	No	by-cluster,by-frequency	EGP_SNPS,JDRF_WT_DIL,	0.058823,0.941176,	dbSNP
NM_002006	FGF2	hsa-miR-4691-3p	rs45617631	INDEL	Disrupted	ALL_AGO|slc3954_chr4|50|17|45|0.38|COORDS=chr4+:124034033	Yes	No	No	No	No	by-cluster,by-frequency	EGP_SNPS,JDRF_WT_DIL,	0.058823,0.941176,	dbSNP
NM_002006	FGF2	hsa-miR-186-3p	rs45617631	INDEL	Disrupted	ALL_AGO|slc3954_chr4|50|17|45|0.38|COORDS=chr4+:124034033	Yes	No	No	No	No	by-cluster,by-frequency	EGP_SNPS,JDRF_WT_DIL,	0.058823,0.941176,	dbSNP
NM_002006	FGF2	hsa-miR-3157-5p	rs45617631	INDEL	Disrupted	ALL_AGO|slc3954_chr4|50|17|45|0.38|COORDS=chr4+:124034033	Yes	No	No	No	No	by-cluster,by-frequency	EGP_SNPS,JDRF_WT_DIL,	0.058823,0.941176,	dbSNP
NM_002006	FGF2	hsa-miR-3926	rs45617631	INDEL	Disrupted	ALL_AGO|slc3954_chr4|50|17|45|0.38|COORDS=chr4+:124034033	Yes	No	No	No	No	by-cluster,by-frequency	EGP_SNPS,JDRF_WT_DIL,	0.058823,0.941176,	dbSNP
NM_002006	FGF2	hsa-miR-4662a-5p	rs45617631	INDEL	Disrupted	ALL_AGO|slc3954_chr4|50|17|45|0.38|COORDS=chr4+:124034033	Yes	No	No	No	No	by-cluster,by-frequency	EGP_SNPS,JDRF_WT_DIL,	0.058823,0.941176,	dbSNP
NM_002006	FGF2	hsa-miR-186-5p	rs45617631	INDEL	Disrupted	ALL_AGO|slc3954_chr4|50|17|45|0.38|COORDS=chr4+:124034033	Yes	No	No	No	No	by-cluster,by-frequency	EGP_SNPS,JDRF_WT_DIL,	0.058823,0.941176,	dbSNP
NM_002006	FGF2	hsa-miR-548b-3p	rs142957653	INDEL	Created	ALL_AGO|slc3954_chr4|50|17|45|0.38|COORDS=chr4+:124034033	Yes	No	No	No	No	by-cluster,by-1000genomes	1000GENOMES,	0	dbSNP
NM_002006	FGF2	hsa-miR-4662a-5p	rs142957653	INDEL	Created	ALL_AGO|slc3954_chr4|50|17|45|0.38|COORDS=chr4+:124034033	Yes	No	No	No	No	by-cluster,by-1000genomes	1000GENOMES,	0	dbSNP
NM_002006	FGF2	hsa-miR-4480	rs142957653	INDEL	Created	ALL_AGO|slc3954_chr4|50|17|45|0.38|COORDS=chr4+:124034033	Yes	No	No	No	No	by-cluster,by-1000genomes	1000GENOMES,	0	dbSNP
NM_002006	FGF2	hsa-miR-548u	rs142957653	INDEL	Disrupted	ALL_AGO|slc3954_chr4|50|17|45|0.38|COORDS=chr4+:124034033	Yes	No	No	No	No	by-cluster,by-1000genomes	1000GENOMES,	0	dbSNP
NM_002006	FGF2	hsa-miR-583	rs142957653	INDEL	Disrupted	ALL_AGO|slc3954_chr4|50|17|45|0.38|COORDS=chr4+:124034033	Yes	No	No	No	No	by-cluster,by-1000genomes	1000GENOMES,	0	dbSNP
NM_002006	FGF2	hsa-miR-3133	rs142957653	INDEL	Disrupted	ALL_AGO|slc3954_chr4|50|17|45|0.38|COORDS=chr4+:124034033	Yes	No	No	No	No	by-cluster,by-1000genomes	1000GENOMES,	0	dbSNP
NM_002006	FGF2	hsa-miR-5680	rs142957653	INDEL	Disrupted	ALL_AGO|slc3954_chr4|50|17|45|0.38|COORDS=chr4+:124034033	Yes	No	No	No	No	by-cluster,by-1000genomes	1000GENOMES,	0	dbSNP
NM_002006	FGF2	hsa-miR-186-3p	rs142957653	INDEL	Disrupted	ALL_AGO|slc3954_chr4|50|17|45|0.38|COORDS=chr4+:124034033	Yes	No	No	No	No	by-cluster,by-1000genomes	1000GENOMES,	0	dbSNP
NM_002006	FGF2	hsa-miR-3926	rs142957653	INDEL	Disrupted	ALL_AGO|slc3954_chr4|50|17|45|0.38|COORDS=chr4+:124034033	Yes	No	No	No	No	by-cluster,by-1000genomes	1000GENOMES,	0	dbSNP
NM_002006	FGF2	hsa-miR-539-5p	rs142957653	INDEL	Disrupted	ALL_AGO|slc3954_chr4|50|17|45|0.38|COORDS=chr4+:124034033	Yes	No	No	No	No	by-cluster,by-1000genomes	1000GENOMES,	0	dbSNP
NM_002006	FGF2	hsa-miR-186-5p	rs142957653	INDEL	Disrupted	ALL_AGO|slc3954_chr4|50|17|45|0.38|COORDS=chr4+:124034033	Yes	No	No	No	No	by-cluster,by-1000genomes	1000GENOMES,	0	dbSNP
NM_002006	FGF2	hsa-miR-548b-3p	rs11340920	INDEL	Created	ALL_AGO|slc3954_chr4|50|17|45|0.38|COORDS=chr4+:124034033	Yes	No	No	No	No	unknown	DEVINE_LAB,	0	dbSNP
NM_002006	FGF2	hsa-miR-4662a-5p	rs11340920	INDEL	Created	ALL_AGO|slc3954_chr4|50|17|45|0.38|COORDS=chr4+:124034033	Yes	No	No	No	No	unknown	DEVINE_LAB,	0	dbSNP
NM_002006	FGF2	hsa-miR-4480	rs11340920	INDEL	Created	ALL_AGO|slc3954_chr4|50|17|45|0.38|COORDS=chr4+:124034033	Yes	No	No	No	No	unknown	DEVINE_LAB,	0	dbSNP
NM_002006	FGF2	hsa-miR-548u	rs11340920	INDEL	Disrupted	ALL_AGO|slc3954_chr4|50|17|45|0.38|COORDS=chr4+:124034033	Yes	No	No	No	No	unknown	DEVINE_LAB,	0	dbSNP
NM_002006	FGF2	hsa-miR-583	rs11340920	INDEL	Disrupted	ALL_AGO|slc3954_chr4|50|17|45|0.38|COORDS=chr4+:124034033	Yes	No	No	No	No	unknown	DEVINE_LAB,	0	dbSNP
NM_002006	FGF2	hsa-miR-3133	rs11340920	INDEL	Disrupted	ALL_AGO|slc3954_chr4|50|17|45|0.38|COORDS=chr4+:124034033	Yes	No	No	No	No	unknown	DEVINE_LAB,	0	dbSNP
NM_002006	FGF2	hsa-miR-5680	rs11340920	INDEL	Disrupted	ALL_AGO|slc3954_chr4|50|17|45|0.38|COORDS=chr4+:124034033	Yes	No	No	No	No	unknown	DEVINE_LAB,	0	dbSNP
NM_002006	FGF2	hsa-miR-186-3p	rs11340920	INDEL	Disrupted	ALL_AGO|slc3954_chr4|50|17|45|0.38|COORDS=chr4+:124034033	Yes	No	No	No	No	unknown	DEVINE_LAB,	0	dbSNP
NM_002006	FGF2	hsa-miR-3926	rs11340920	INDEL	Disrupted	ALL_AGO|slc3954_chr4|50|17|45|0.38|COORDS=chr4+:124034033	Yes	No	No	No	No	unknown	DEVINE_LAB,	0	dbSNP
NM_002006	FGF2	hsa-miR-539-5p	rs11340920	INDEL	Disrupted	ALL_AGO|slc3954_chr4|50|17|45|0.38|COORDS=chr4+:124034033	Yes	No	No	No	No	unknown	DEVINE_LAB,	0	dbSNP
NM_002006	FGF2	hsa-miR-186-5p	rs11340920	INDEL	Disrupted	ALL_AGO|slc3954_chr4|50|17|45|0.38|COORDS=chr4+:124034033	Yes	No	No	No	No	unknown	DEVINE_LAB,	0	dbSNP
NM_002006	FGF2	hsa-miR-513a-3p	rs45571542	INDEL	Created	ALL_AGO|slc3959_chr4|47|18|57|0.32|COORDS=chr4+:124035219	Yes	No	No	No	No	by-cluster	EGP_SNPS,HGSV,	0.994382,0.005618,	dbSNP
NM_002006	FGF2	hsa-miR-513c-3p	rs45571542	INDEL	Created	ALL_AGO|slc3959_chr4|47|18|57|0.32|COORDS=chr4+:124035219	Yes	No	No	No	No	by-cluster	EGP_SNPS,HGSV,	0.994382,0.005618,	dbSNP
NM_002006	FGF2	hsa-miR-4282	rs45571542	INDEL	Created	ALL_AGO|slc3959_chr4|47|18|57|0.32|COORDS=chr4+:124035219	Yes	No	No	No	No	by-cluster	EGP_SNPS,HGSV,	0.994382,0.005618,	dbSNP
NM_002006	FGF2	hsa-miR-4699-3p	rs45571542	INDEL	Created	ALL_AGO|slc3959_chr4|47|18|57|0.32|COORDS=chr4+:124035219	Yes	No	No	No	No	by-cluster	EGP_SNPS,HGSV,	0.994382,0.005618,	dbSNP
NM_002006	FGF2	hsa-miR-548aj-3p	rs45571542	INDEL	Disrupted	ALL_AGO|slc3959_chr4|47|18|57|0.32|COORDS=chr4+:124035219	Yes	No	No	No	No	by-cluster	EGP_SNPS,HGSV,	0.994382,0.005618,	dbSNP
NM_002006	FGF2	hsa-miR-548x-3p	rs45571542	INDEL	Disrupted	ALL_AGO|slc3959_chr4|47|18|57|0.32|COORDS=chr4+:124035219	Yes	No	No	No	No	by-cluster	EGP_SNPS,HGSV,	0.994382,0.005618,	dbSNP
NM_002006	FGF2	hsa-miR-944	rs45571542	INDEL	Disrupted	ALL_AGO|slc3959_chr4|47|18|57|0.32|COORDS=chr4+:124035219	Yes	No	No	No	No	by-cluster	EGP_SNPS,HGSV,	0.994382,0.005618,	dbSNP
NM_002006	FGF2	hsa-miR-548c-3p	rs45571542	INDEL	Disrupted	ALL_AGO|slc3959_chr4|47|18|57|0.32|COORDS=chr4+:124035219	Yes	No	No	No	No	by-cluster	EGP_SNPS,HGSV,	0.994382,0.005618,	dbSNP
NM_002006	FGF2	hsa-miR-4275	rs45571542	INDEL	Disrupted	ALL_AGO|slc3959_chr4|47|18|57|0.32|COORDS=chr4+:124035219	Yes	No	No	No	No	by-cluster	EGP_SNPS,HGSV,	0.994382,0.005618,	dbSNP
NM_002006	FGF2	hsa-miR-32-3p	rs45571542	INDEL	Created	ALL_AGO|slc3959_chr4|47|18|57|0.32|COORDS=chr4+:124035219	Yes	No	No	No	No	by-cluster	EGP_SNPS,HGSV,	0.994382,0.005618,	dbSNP
NM_006908	RAC1	hsa-miR-1537	rs35850876	INDEL	Created	ALL_AGO|slc416_chr7|51|4|5|0.80|COORDS=chr7+:6409605	Yes	Yes	No	Yes	No	unknown	EGP_SNPS,	0.005319,0.994681,	dbSNP
NM_006908	RAC1	hsa-miR-4735-5p	rs35850876	INDEL	Created	ALL_AGO|slc416_chr7|51|4|5|0.80|COORDS=chr7+:6409605	Yes	Yes	No	Yes	No	unknown	EGP_SNPS,	0.005319,0.994681,	dbSNP
NM_006908	RAC1	hsa-miR-548e	rs35850876	INDEL	Created	ALL_AGO|slc416_chr7|51|4|5|0.80|COORDS=chr7+:6409605	Yes	Yes	No	Yes	No	unknown	EGP_SNPS,	0.005319,0.994681,	dbSNP
NM_006908	RAC1	hsa-miR-548f	rs35850876	INDEL	Created	ALL_AGO|slc416_chr7|51|4|5|0.80|COORDS=chr7+:6409605	Yes	Yes	No	Yes	No	unknown	EGP_SNPS,	0.005319,0.994681,	dbSNP
NM_006908	RAC1	hsa-miR-649	rs35850876	INDEL	Created	ALL_AGO|slc416_chr7|51|4|5|0.80|COORDS=chr7+:6409605	Yes	Yes	No	Yes	No	unknown	EGP_SNPS,	0.005319,0.994681,	dbSNP
NM_006908	RAC1	hsa-miR-548ae	rs35850876	INDEL	Created	ALL_AGO|slc416_chr7|51|4|5|0.80|COORDS=chr7+:6409605	Yes	Yes	No	Yes	No	unknown	EGP_SNPS,	0.005319,0.994681,	dbSNP
NM_006908	RAC1	hsa-miR-548ah-3p	rs35850876	INDEL	Created	ALL_AGO|slc416_chr7|51|4|5|0.80|COORDS=chr7+:6409605	Yes	Yes	No	Yes	No	unknown	EGP_SNPS,	0.005319,0.994681,	dbSNP
NM_006908	RAC1	hsa-miR-548aj-3p	rs35850876	INDEL	Created	ALL_AGO|slc416_chr7|51|4|5|0.80|COORDS=chr7+:6409605	Yes	Yes	No	Yes	No	unknown	EGP_SNPS,	0.005319,0.994681,	dbSNP
NM_006908	RAC1	hsa-miR-548am-3p	rs35850876	INDEL	Created	ALL_AGO|slc416_chr7|51|4|5|0.80|COORDS=chr7+:6409605	Yes	Yes	No	Yes	No	unknown	EGP_SNPS,	0.005319,0.994681,	dbSNP
NM_006908	RAC1	hsa-miR-548aq-3p	rs35850876	INDEL	Created	ALL_AGO|slc416_chr7|51|4|5|0.80|COORDS=chr7+:6409605	Yes	Yes	No	Yes	No	unknown	EGP_SNPS,	0.005319,0.994681,	dbSNP
NM_006908	RAC1	hsa-miR-548as-3p	rs35850876	INDEL	Created	ALL_AGO|slc416_chr7|51|4|5|0.80|COORDS=chr7+:6409605	Yes	Yes	No	Yes	No	unknown	EGP_SNPS,	0.005319,0.994681,	dbSNP
NM_006908	RAC1	hsa-miR-548at-3p	rs35850876	INDEL	Created	ALL_AGO|slc416_chr7|51|4|5|0.80|COORDS=chr7+:6409605	Yes	Yes	No	Yes	No	unknown	EGP_SNPS,	0.005319,0.994681,	dbSNP
NM_006908	RAC1	hsa-miR-548x-3p	rs35850876	INDEL	Created	ALL_AGO|slc416_chr7|51|4|5|0.80|COORDS=chr7+:6409605	Yes	Yes	No	Yes	No	unknown	EGP_SNPS,	0.005319,0.994681,	dbSNP
NM_006908	RAC1	hsa-miR-4714-3p	rs35850876	INDEL	Created	ALL_AGO|slc416_chr7|51|4|5|0.80|COORDS=chr7+:6409605	Yes	Yes	No	Yes	No	unknown	EGP_SNPS,	0.005319,0.994681,	dbSNP
NM_006908	RAC1	hsa-miR-548aa	rs35850876	INDEL	Created	ALL_AGO|slc416_chr7|51|4|5|0.80|COORDS=chr7+:6409605	Yes	Yes	No	Yes	No	unknown	EGP_SNPS,	0.005319,0.994681,	dbSNP
NM_006908	RAC1	hsa-miR-548ap-3p	rs35850876	INDEL	Created	ALL_AGO|slc416_chr7|51|4|5|0.80|COORDS=chr7+:6409605	Yes	Yes	No	Yes	No	unknown	EGP_SNPS,	0.005319,0.994681,	dbSNP
NM_006908	RAC1	hsa-miR-548t-3p	rs35850876	INDEL	Created	ALL_AGO|slc416_chr7|51|4|5|0.80|COORDS=chr7+:6409605	Yes	Yes	No	Yes	No	unknown	EGP_SNPS,	0.005319,0.994681,	dbSNP
NM_006908	RAC1	hsa-miR-548ac	rs35850876	INDEL	Created	ALL_AGO|slc416_chr7|51|4|5|0.80|COORDS=chr7+:6409605	Yes	Yes	No	Yes	No	unknown	EGP_SNPS,	0.005319,0.994681,	dbSNP
NM_006908	RAC1	hsa-miR-548d-3p	rs35850876	INDEL	Created	ALL_AGO|slc416_chr7|51|4|5|0.80|COORDS=chr7+:6409605	Yes	Yes	No	Yes	No	unknown	EGP_SNPS,	0.005319,0.994681,	dbSNP
NM_006908	RAC1	hsa-miR-548h-3p	rs35850876	INDEL	Created	ALL_AGO|slc416_chr7|51|4|5|0.80|COORDS=chr7+:6409605	Yes	Yes	No	Yes	No	unknown	EGP_SNPS,	0.005319,0.994681,	dbSNP
NM_006908	RAC1	hsa-miR-548z	rs35850876	INDEL	Created	ALL_AGO|slc416_chr7|51|4|5|0.80|COORDS=chr7+:6409605	Yes	Yes	No	Yes	No	unknown	EGP_SNPS,	0.005319,0.994681,	dbSNP
NM_006908	RAC1	hsa-miR-3667-3p	rs35850876	INDEL	Disrupted	ALL_AGO|slc416_chr7|51|4|5|0.80|COORDS=chr7+:6409605	Yes	Yes	No	Yes	No	unknown	EGP_SNPS,	0.005319,0.994681,	dbSNP
NM_006908	RAC1	hsa-miR-1237	rs35850876	INDEL	Disrupted	ALL_AGO|slc416_chr7|51|4|5|0.80|COORDS=chr7+:6409605	Yes	Yes	No	Yes	No	unknown	EGP_SNPS,	0.005319,0.994681,	dbSNP
NM_006908	RAC1	hsa-miR-4263	rs35850876	INDEL	Disrupted	ALL_AGO|slc416_chr7|51|4|5|0.80|COORDS=chr7+:6409605	Yes	Yes	No	Yes	No	unknown	EGP_SNPS,	0.005319,0.994681,	dbSNP
NM_006908	RAC1	hsa-miR-4724-3p	rs35850876	INDEL	Disrupted	ALL_AGO|slc416_chr7|51|4|5|0.80|COORDS=chr7+:6409605	Yes	Yes	No	Yes	No	unknown	EGP_SNPS,	0.005319,0.994681,	dbSNP
NM_006908	RAC1	hsa-miR-1248	rs35850876	INDEL	Disrupted	ALL_AGO|slc416_chr7|51|4|5|0.80|COORDS=chr7+:6409605	Yes	Yes	No	Yes	No	unknown	EGP_SNPS,	0.005319,0.994681,	dbSNP
NM_006908	RAC1	hsa-miR-576-5p	rs35850876	INDEL	Disrupted	ALL_AGO|slc416_chr7|51|4|5|0.80|COORDS=chr7+:6409605	Yes	Yes	No	Yes	No	unknown	EGP_SNPS,	0.005319,0.994681,	dbSNP
NM_006908	RAC1	hsa-miR-4735-5p	rs139209076	INDEL	Created	ALL_AGO|slc416_chr7|51|4|5|0.80|COORDS=chr7+:6409605	Yes	Yes	No	Yes	No	by-1000genomes	1000GENOMES,	0	dbSNP
NM_006908	RAC1	hsa-miR-649	rs139209076	INDEL	Created	ALL_AGO|slc416_chr7|51|4|5|0.80|COORDS=chr7+:6409605	Yes	Yes	No	Yes	No	by-1000genomes	1000GENOMES,	0	dbSNP
NM_006908	RAC1	hsa-miR-4714-3p	rs139209076	INDEL	Created	ALL_AGO|slc416_chr7|51|4|5|0.80|COORDS=chr7+:6409605	Yes	Yes	No	Yes	No	by-1000genomes	1000GENOMES,	0	dbSNP
NM_006908	RAC1	hsa-miR-365a-3p	rs139209076	INDEL	Disrupted	ALL_AGO|slc416_chr7|51|4|5|0.80|COORDS=chr7+:6409605	Yes	Yes	No	Yes	No	by-1000genomes	1000GENOMES,	0	dbSNP
NM_006908	RAC1	hsa-miR-365b-3p	rs139209076	INDEL	Disrupted	ALL_AGO|slc416_chr7|51|4|5|0.80|COORDS=chr7+:6409605	Yes	Yes	No	Yes	No	by-1000genomes	1000GENOMES,	0	dbSNP
NM_006908	RAC1	hsa-miR-1237	rs139209076	INDEL	Disrupted	ALL_AGO|slc416_chr7|51|4|5|0.80|COORDS=chr7+:6409605	Yes	Yes	No	Yes	No	by-1000genomes	1000GENOMES,	0	dbSNP
NM_006908	RAC1	hsa-miR-155-5p	rs139209076	INDEL	Disrupted	ALL_AGO|slc416_chr7|51|4|5|0.80|COORDS=chr7+:6409605	Yes	Yes	No	Yes	No	by-1000genomes	1000GENOMES,	0	dbSNP
NM_006908	RAC1	hsa-miR-4263	rs139209076	INDEL	Disrupted	ALL_AGO|slc416_chr7|51|4|5|0.80|COORDS=chr7+:6409605	Yes	Yes	No	Yes	No	by-1000genomes	1000GENOMES,	0	dbSNP
NM_006908	RAC1	hsa-miR-1248	rs139209076	INDEL	Disrupted	ALL_AGO|slc416_chr7|51|4|5|0.80|COORDS=chr7+:6409605	Yes	Yes	No	Yes	No	by-1000genomes	1000GENOMES,	0	dbSNP
NM_006908	RAC1	hsa-miR-576-5p	rs139209076	INDEL	Disrupted	ALL_AGO|slc416_chr7|51|4|5|0.80|COORDS=chr7+:6409605	Yes	Yes	No	Yes	No	by-1000genomes	1000GENOMES,	0	dbSNP
NM_006908	RAC1	hsa-miR-5700	rs139209076	INDEL	Disrupted	ALL_AGO|slc416_chr7|51|4|5|0.80|COORDS=chr7+:6409605	Yes	Yes	No	Yes	No	by-1000genomes	1000GENOMES,	0	dbSNP
NM_139276	STAT3	hsa-miR-4635	rs68066110	INDEL	Created	ALL_AGO|slc8984_chr17|68|1|5|0.20|COORDS=chr17-:37721114	Yes	Yes	No	No	No	unknown	DEVINE_LAB,	0	dbSNP
NM_139276	STAT3	hsa-miR-526b-5p	rs68066110	INDEL	Created	ALL_AGO|slc8984_chr17|68|1|5|0.20|COORDS=chr17-:37721114	Yes	Yes	No	No	No	unknown	DEVINE_LAB,	0	dbSNP
NM_139276	STAT3	hsa-miR-1304-5p	rs68066110	INDEL	Disrupted	ALL_AGO|slc8984_chr17|68|1|5|0.20|COORDS=chr17-:37721114	Yes	Yes	No	No	No	unknown	DEVINE_LAB,	0	dbSNP
NM_139276	STAT3	hsa-miR-9-5p	rs68066110	INDEL	Disrupted	ALL_AGO|slc8984_chr17|68|1|5|0.20|COORDS=chr17-:37721114	Yes	Yes	No	No	No	unknown	DEVINE_LAB,	0	dbSNP
NM_001171622	VEGFA	hsa-miR-16-2*	rs1802040	SNP	Created	15131085	Yes	Yes	No	No	No	unknown	HGBASE,	0	dbSNP
NM_004422	DVL2	hsa-miR-124	rs1054280	SNP	Disrupted	15685193	Yes	No	No	Yes	No	by-cluster,by-frequency,by-1000genomes	1000GENOMES,BUSHMAN,CGAP-GAI,COMPLETE_GENOMICS,HGSV,LEE,	0.069640,0.930360,	dbSNP
NM_004985	KRAS	hsa-let-7a	rs192263744	SNP	Created	15766527	Yes	Yes	Yes	Yes	Yes	by-1000genomes	1000GENOMES,	0	dbSNP
NM_004985	KRAS	hsa-let-7a	rs61764367	SNP	Created	15766527	Yes	Yes	Yes	Yes	Yes	by-cluster,by-frequency,by-1000genomes	1000GENOMES,PGA-UW-FHCRC,	0.046012,0.953988,	dbSNP
NM_004985	KRAS	hsa-let-7a	rs104894362	SNP	Created	15766527	Yes	Yes	Yes	Yes	Yes	by-cluster	OMICIA,OMIM-CURATED-RECORDS,	0	dbSNP
NM_004985	KRAS	hsa-let-7	rs149693994	SNP	Disrupted	15766527	Yes	Yes	Yes	Yes	Yes	unknown	PJP,	0	dbSNP
NM_001259	CDK6	hsa-miR-30a*	rs147562791	SNP	Disrupted	16239240	Yes	Yes	No	No	No	by-1000genomes	1000GENOMES,	0	dbSNP
NM_001259	CDK6	hsa-miR-30a-3p	rs147562791	SNP	Disrupted	16239240	Yes	Yes	No	No	No	by-1000genomes	1000GENOMES,	0	dbSNP
NM_002609	PDGFRB	hsa-miR-224	rs246387	SNP	Disrupted	16331254	Yes	No	Yes	Yes	No	by-cluster,by-1000genomes	1000GENOMES,BCM-HGSC-SUB,BCMHGSC_JDW,BGI,BL,BUSHMAN,CGM_KYOTO,CNG,COMPLETE_GENOMICS,ENSEMBL,GMI,HGSV,HUMANGENOME_JCVI,ILLUMINA,ILLUMINA-UK,KWOK,PJP,SSAHASNP,TSC-CSHL,	0.993654,0.006346,	dbSNP
NM_003242	TGFBR2	hsa-miR-26a	rs141927808	SNP	Created	16461460	Yes	Yes	No	Yes	No	by-1000genomes	1000GENOMES,	0	dbSNP
NM_001195478	TFG	hsa-miR-192	rs113590781	SNP	Disrupted	16822819	Yes	No	No	No	No	by-frequency,by-1000genomes	1000GENOMES,BUSHMAN,	0.988595,0.011405,	dbSNP
NM_133487	RAD51	hsa-miR-197	rs7180135	SNP	Disrupted	16822819	Yes	Yes	No	No	No	by-cluster,by-frequency,by-2hit-2allele,by-1000genomes	1000GENOMES,BCM_SSAHASNP,BGI,BUSHMAN,CGM_KYOTO,COMPLETE_GENOMICS,EGP_SNPS,ENSEMBL,GMI,HGSV,HUMANGENOME_JCVI,ILLUMINA-UK,KRIBB_YJKIM,PJP,SSAHASNP,	0.732620,0.267380,	dbSNP
NM_000633	BCL2	hsa-miR-21	rs4987864	SNP	Created	17072344	Yes	No	Yes	Yes	No	by-cluster,by-frequency,by-1000genomes	1000GENOMES,EGP_SNPS,ILLUMINA,KRIBB_YJKIM,	0.982030,0.017970,	dbSNP
NM_198159	MITF	hsa-miR-96	rs191960456	SNP	Created	17597072	Yes	No	No	No	No	by-1000genomes	1000GENOMES,	0	dbSNP
NM_001259	CDK6	hsa-let-7b	rs7810195	SNP	Disrupted	17699775	Yes	Yes	No	No	No	by-2hit-2allele	WI_SSAHASNP,	0	dbSNP
NM_000633	BCL2	hsa-miR-16-1*	rs4987847	SNP	Disrupted	17877811	Yes	No	Yes	Yes	No	by-cluster,by-frequency,by-1000genomes	1000GENOMES,EGP_SNPS,	0.994245,0.005755,	dbSNP
NM_000633	BCL2	hsa-miR-16-1	rs4987847	SNP	Disrupted	17877811	Yes	No	Yes	Yes	No	by-cluster,by-frequency,by-1000genomes	1000GENOMES,EGP_SNPS,	0.994245,0.005755,	dbSNP
NM_000314	PTEN	hsa-miR-214	rs2735347	SNP	Disrupted	18199536	Yes	No	Yes	No	No	by-cluster	ILLUMINA,KRIBB_YJKIM,SC_JCM,SNP500CANCER,	1.000000,	dbSNP
NM_078467	CDKN1A	hsa-miR-17-19b-1	rs1059234	SNP	Disrupted	18212054	Yes	No	Yes	No	Yes	by-cluster,by-frequency,by-hapmap,by-1000genomes	1000GENOMES,AFFY,BCM-HGSC-SUB,BGI,BICR,BUSHMAN,CGAP-GAI,COMPLETE_GENOMICS,CSHL-HAPMAP,EGP_SNPS,ILLUMINA,KRIBB_YJKIM,LEE,PERLEGEN,SI_EXO,SNP500CANCER,YUSUKE,	0.774563,0.225437,	dbSNP
NM_078467	CDKN1A	hsa-miR-17-92	rs1059234	SNP	Disrupted	18212054	Yes	No	Yes	No	Yes	by-cluster,by-frequency,by-hapmap,by-1000genomes	1000GENOMES,AFFY,BCM-HGSC-SUB,BGI,BICR,BUSHMAN,CGAP-GAI,COMPLETE_GENOMICS,CSHL-HAPMAP,EGP_SNPS,ILLUMINA,KRIBB_YJKIM,LEE,PERLEGEN,SI_EXO,SNP500CANCER,YUSUKE,	0.774563,0.225437,	dbSNP
NM_078467	CDKN1A	hsa-miR-17-5p	rs1059234	SNP	Disrupted	18212054	Yes	No	Yes	No	Yes	by-cluster,by-frequency,by-hapmap,by-1000genomes	1000GENOMES,AFFY,BCM-HGSC-SUB,BGI,BICR,BUSHMAN,CGAP-GAI,COMPLETE_GENOMICS,CSHL-HAPMAP,EGP_SNPS,ILLUMINA,KRIBB_YJKIM,LEE,PERLEGEN,SI_EXO,SNP500CANCER,YUSUKE,	0.774563,0.225437,	dbSNP
NM_078467	CDKN1A	hsa-miR-17-3p	rs1059234	SNP	Disrupted	18212054	Yes	No	Yes	No	Yes	by-cluster,by-frequency,by-hapmap,by-1000genomes	1000GENOMES,AFFY,BCM-HGSC-SUB,BGI,BICR,BUSHMAN,CGAP-GAI,COMPLETE_GENOMICS,CSHL-HAPMAP,EGP_SNPS,ILLUMINA,KRIBB_YJKIM,LEE,PERLEGEN,SI_EXO,SNP500CANCER,YUSUKE,	0.774563,0.225437,	dbSNP
NM_078467	CDKN1A	hsa-miR-17	rs1059234	SNP	Disrupted	18212054	Yes	No	Yes	No	Yes	by-cluster,by-frequency,by-hapmap,by-1000genomes	1000GENOMES,AFFY,BCM-HGSC-SUB,BGI,BICR,BUSHMAN,CGAP-GAI,COMPLETE_GENOMICS,CSHL-HAPMAP,EGP_SNPS,ILLUMINA,KRIBB_YJKIM,LEE,PERLEGEN,SI_EXO,SNP500CANCER,YUSUKE,	0.774563,0.225437,	dbSNP
NM_019851	FGF20	hsa-miR-433-3p	rs12720208	SNP	Disrupted	18252210	Yes	No	No	No	No	by-cluster,by-frequency,by-1000genomes	1000GENOMES,CHG,EGP_SNPS,ILLUMINA,KRIBB_YJKIM,PERLEGEN,	0.962914,0.037086,	dbSNP
NM_019851	FGF20	hsa-miR-433-5p	rs12720208	SNP	Disrupted	18252210	Yes	No	No	No	No	by-cluster,by-frequency,by-1000genomes	1000GENOMES,CHG,EGP_SNPS,ILLUMINA,KRIBB_YJKIM,PERLEGEN,	0.962914,0.037086,	dbSNP
NM_019851	FGF20	hsa-miR-433	rs12720208	SNP	Disrupted	18252210	Yes	No	No	No	No	by-cluster,by-frequency,by-1000genomes	1000GENOMES,CHG,EGP_SNPS,ILLUMINA,KRIBB_YJKIM,PERLEGEN,	0.962914,0.037086,	dbSNP
NM_004985	KRAS	hsa-let-7g	rs61764374	SNP	Disrupted	18308936	Yes	Yes	Yes	Yes	Yes	by-cluster,by-frequency,by-1000genomes	1000GENOMES,PGA-UW-FHCRC,	0.980228,0.019772,	dbSNP
NM_001171622	VEGFA	hsa-miR-140-5p	rs10434	SNP	Disrupted	18320040	Yes	Yes	No	No	No	by-cluster,by-frequency,by-2hit-2allele,by-hapmap,by-1000genomes	1000GENOMES,ABI,BCM-HGSC-SUB,BCMHGSC_JDW,BGI,CGAP-GAI,COMPLETE_GENOMICS,CSHL-HAPMAP,ENSEMBL,GMI,HGSV,HUMANGENOME_JCVI,ILLUMINA,ILLUMINA-UK,KRIBB_YJKIM,LEE,PGA-UW-FHCRC,PJP,SC_JCM,SHGC,SI_EXO,SNP500CANCER,	0.336980,0.663020,	dbSNP
NM_001171622	VEGFA	hsa-miR-195	rs1802040	SNP	Created	18320040	Yes	Yes	No	No	No	unknown	HGBASE,	0	dbSNP
NM_001171622	VEGFA	hsa-miR-361-5p	rs3025053	SNP	Disrupted	18320040	Yes	Yes	No	No	No	by-cluster,by-frequency,by-1000genomes	1000GENOMES,BL,COMPLETE_GENOMICS,GMI,ILLUMINA,KRIBB_YJKIM,PGA-UW-FHCRC,SHGC,	0.065514,0.934486,	dbSNP
NM_001171622	VEGFA	hsa-miR-17-19b-1	rs3025053	SNP	Created	18320040	Yes	Yes	No	No	No	by-cluster,by-frequency,by-1000genomes	1000GENOMES,BL,COMPLETE_GENOMICS,GMI,ILLUMINA,KRIBB_YJKIM,PGA-UW-FHCRC,SHGC,	0.065514,0.934486,	dbSNP
NM_001171622	VEGFA	hsa-miR-17-92	rs3025053	SNP	Created	18320040	Yes	Yes	No	No	No	by-cluster,by-frequency,by-1000genomes	1000GENOMES,BL,COMPLETE_GENOMICS,GMI,ILLUMINA,KRIBB_YJKIM,PGA-UW-FHCRC,SHGC,	0.065514,0.934486,	dbSNP
NM_001171622	VEGFA	hsa-miR-17-5p	rs3025053	SNP	Created	18320040	Yes	Yes	No	No	No	by-cluster,by-frequency,by-1000genomes	1000GENOMES,BL,COMPLETE_GENOMICS,GMI,ILLUMINA,KRIBB_YJKIM,PGA-UW-FHCRC,SHGC,	0.065514,0.934486,	dbSNP
NM_001171622	VEGFA	hsa-miR-17-3p	rs3025053	SNP	Created	18320040	Yes	Yes	No	No	No	by-cluster,by-frequency,by-1000genomes	1000GENOMES,BL,COMPLETE_GENOMICS,GMI,ILLUMINA,KRIBB_YJKIM,PGA-UW-FHCRC,SHGC,	0.065514,0.934486,	dbSNP
NM_001171622	VEGFA	hsa-miR-17	rs3025053	SNP	Created	18320040	Yes	Yes	No	No	No	by-cluster,by-frequency,by-1000genomes	1000GENOMES,BL,COMPLETE_GENOMICS,GMI,ILLUMINA,KRIBB_YJKIM,PGA-UW-FHCRC,SHGC,	0.065514,0.934486,	dbSNP
NM_001171622	VEGFA	hsa-miR-29b-1	rs182317842	SNP	Disrupted	18320040	Yes	Yes	No	No	No	by-1000genomes	1000GENOMES,	0	dbSNP
NM_001171622	VEGFA	hsa-miR-140-5p	rs182317842	SNP	Disrupted	18320040	Yes	Yes	No	No	No	by-1000genomes	1000GENOMES,	0	dbSNP
NM_000251	MSH2	hsa-miR-16-2*	rs192502889	SNP	Disrupted	18362358	Yes	No	No	Yes	No	by-1000genomes	1000GENOMES,	0	dbSNP
NM_000251	MSH2	hsa-miR-16-2*	rs104895027	SNP	Disrupted	18362358	Yes	No	No	Yes	No	unknown	HARRISLAB,	0	dbSNP
NM_000251	MSH2	hsa-miR-16-2*	rs17225053	SNP	Disrupted	18362358	Yes	No	No	Yes	No	by-cluster,by-frequency,by-1000genomes	1000GENOMES,CGM_KYOTO,EGP_SNPS,ILLUMINA,KRIBB_YJKIM,	0.010801,0.989200,	dbSNP
NM_058195	CDKN2A	hsa-miR-24-1*	rs3731255	SNP	Created	18365017	Yes	Yes	No	No	No	by-cluster,by-frequency,by-1000genomes	1000GENOMES,BUSHMAN,EGP_SNPS,ILLUMINA,SNP500CANCER,	0.320867,0.679133,	dbSNP
NM_058195	CDKN2A	hsa-miR-24	rs111532782	SNP	Disrupted	18365017	Yes	Yes	No	No	No	by-frequency,by-1000genomes	1000GENOMES,WTCCC,	0.001371,0.998629,	dbSNP
NM_001259	CDK6	hsa-miR-137	rs144987490	SNP	Created	18381414	Yes	Yes	No	No	No	by-1000genomes	1000GENOMES,	0	dbSNP
NM_001259	CDK6	hsa-miR-34a	rs188032819	SNP	Disrupted	18406353	Yes	Yes	No	No	No	by-1000genomes	1000GENOMES,	0	dbSNP
NM_001190720	IKBKB	hsa-miR-199a-5p	rs182602715	SNP	Disrupted	18408758	Yes	Yes	Yes	No	No	by-1000genomes	1000GENOMES,	0	dbSNP
NM_000222	KIT	hsa-miR-222	rs17084733	SNP	Disrupted	18417445	Yes	No	No	No	No	by-cluster,by-frequency,by-1000genomes	1000GENOMES,BCMHGSC_JDW,CGM_KYOTO,COMPLETE_GENOMICS,ENSEMBL,HGSV,ILLUMINA,ILLUMINA-UK,KRIBB_YJKIM,PERLEGEN,PJP,SNP500CANCER,	0.089869,0.910131,	dbSNP
NM_002745	MAPK1	hsa-miR-199b-3p	rs3810611	SNP	Disrupted	18456660	Yes	Yes	Yes	Yes	Yes	unknown	YUSUKE,	0	dbSNP
NM_053056	CCND1	hsa-miR-16	rs3212908	SNP	Created	18483394	Yes	Yes	Yes	Yes	No	by-cluster,by-frequency,by-1000genomes	1000GENOMES,EGP_SNPS,HGSV,ILLUMINA,KRIBB_YJKIM,	0.985594,0.014406,	dbSNP
NM_004620	TRAF6	hsa-miR-146a	rs192872060	SNP	Disrupted	18504431	Yes	No	No	No	No	by-1000genomes	1000GENOMES,	0	dbSNP
NM_004620	TRAF6	hsa-miR-146a	rs5030478	SNP	Disrupted	18504431	Yes	No	No	No	No	by-cluster	ILLUMINA,KRIBB_YJKIM,PGA-UW-FHCRC,	0.010417,0.989583,	dbSNP
NM_005225	E2F1	hsa-miR-126	rs149816386	SNP	Disrupted	18521848	Yes	Yes	Yes	No	No	by-1000genomes	1000GENOMES,BL,	0	dbSNP
NM_002228	JUN	hsa-miR-30a-3p	rs2655	SNP	Disrupted	18668040	Yes	No	No	Yes	Yes	unknown	WIAF,	1.000000,0.000000,	dbSNP
NM_002228	JUN	hsa-miR-30a	rs2655	SNP	Disrupted	18668040	Yes	No	No	Yes	Yes	unknown	WIAF,	1.000000,0.000000,	dbSNP
NM_001043352	TPM3	hsa-miR-1	rs1051239	SNP	Created	18668040	Yes	No	No	No	No	unknown	LEE,	0	dbSNP
NM_001043352	TPM3	hsa-miR-16-1*	rs143097126	SNP	Disrupted	18668040	Yes	No	No	No	No	by-1000genomes	1000GENOMES,	0	dbSNP
NM_001043352	TPM3	hsa-miR-16-1	rs143097126	SNP	Disrupted	18668040	Yes	No	No	No	No	by-1000genomes	1000GENOMES,	0	dbSNP
NM_000963	PTGS2	hsa-miR-16	rs4648296	SNP	Disrupted	18668040	Yes	No	No	No	No	by-cluster,by-1000genomes	1000GENOMES,EGP_SNPS,ILLUMINA,IMCJ-GDT,KRIBB_YJKIM,	0.001689,0.998311,	dbSNP
NM_000963	PTGS2	hsa-miR-16	rs150239498	SNP	Disrupted	18668040	Yes	No	No	No	No	by-1000genomes	1000GENOMES,	0	dbSNP
NM_000963	PTGS2	hsa-miR-16-2*	rs142234315	SNP	Created	18668040	Yes	No	No	No	No	by-1000genomes	1000GENOMES,	0	dbSNP
NM_003392	WNT5A	hsa-miR-30a-3p	rs182690547	SNP	Created	18668040	Yes	No	No	No	No	by-1000genomes	1000GENOMES,	0	dbSNP
NM_003392	WNT5A	hsa-miR-30a	rs182690547	SNP	Created	18668040	Yes	No	No	No	No	by-1000genomes	1000GENOMES,	0	dbSNP
NM_003392	WNT5A	hsa-miR-30a-3p	rs141029144	SNP	Created	18668040	Yes	No	No	No	No	by-1000genomes	1000GENOMES,	0	dbSNP
NM_003392	WNT5A	hsa-miR-30a	rs141029144	SNP	Created	18668040	Yes	No	No	No	No	by-1000genomes	1000GENOMES,	0	dbSNP
NM_002006	FGF2	hsa-miR-16	rs187737646	SNP	Disrupted	18668040	Yes	No	No	No	No	by-1000genomes	1000GENOMES,	0	dbSNP
NM_002203	ITGA2	hsa-miR-16-2*	rs3212648	SNP	Disrupted	18668040	Yes	No	No	No	No	by-cluster,by-frequency,by-1000genomes	1000GENOMES,PGA-UW-FHCRC,	0.998515,0.001485,	dbSNP
NM_002203	ITGA2	hsa-miR-16-2*	rs182541283	SNP	Disrupted	18668040	Yes	No	No	No	No	by-1000genomes	1000GENOMES,	0	dbSNP
NM_002203	ITGA2	hsa-miR-16-2*	rs188770677	SNP	Disrupted	18668040	Yes	No	No	No	No	by-1000genomes	1000GENOMES,	0	dbSNP
NM_002228	JUN	hsa-miR-30	rs2655	SNP	Disrupted	18668040	Yes	No	No	Yes	Yes	unknown	WIAF,	1.000000,0.000000,	dbSNP
NM_003392	WNT5A	hsa-miR-30	rs182690547	SNP	Created	18668040	Yes	No	No	No	No	by-1000genomes	1000GENOMES,	0	dbSNP
NM_003392	WNT5A	hsa-miR-30	rs141029144	SNP	Created	18668040	Yes	No	No	No	No	by-1000genomes	1000GENOMES,	0	dbSNP
NM_001243076	E2F3	hsa-miR-128	rs145742366	SNP	Created	18810376	Yes	Yes	Yes	No	No	by-1000genomes	1000GENOMES,	0	dbSNP
NM_053056	CCND1	has-miR-16	rs3212908	SNP	Created	18931683	Yes	Yes	Yes	Yes	No	by-cluster,by-frequency,by-1000genomes	1000GENOMES,EGP_SNPS,HGSV,ILLUMINA,KRIBB_YJKIM,	0.985594,0.014406,	dbSNP
NM_033131	WNT3A	has-miR-15a	rs117497173	SNP	Disrupted	18931683	Yes	No	No	No	No	by-frequency,by-1000genomes	1000GENOMES,	0.014298,0.985702,	dbSNP
NM_033131	WNT3A	hsa-miR-15a	rs117497173	SNP	Disrupted	18931683	Yes	No	No	No	No	by-frequency,by-1000genomes	1000GENOMES,	0.014298,0.985702,	dbSNP
NM_000633	BCL2	hsa-miR-204	rs191858049	SNP	Disrupted	19074899	Yes	No	Yes	Yes	No	by-1000genomes	1000GENOMES,	0	dbSNP
NM_181504	PIK3R1	hsa-miR-29b	rs188971814	SNP	Created	19079265	Yes	Yes	Yes	Yes	Yes	by-1000genomes	1000GENOMES,	0	dbSNP
NM_181504	PIK3R1	hsa-miR-29c	rs188971814	SNP	Created	19079265	Yes	Yes	Yes	Yes	Yes	by-1000genomes	1000GENOMES,	0	dbSNP
NM_000222	KIT	hsa-miR-221	rs17084733	SNP	Disrupted	19088079	Yes	No	No	No	No	by-cluster,by-frequency,by-1000genomes	1000GENOMES,BCMHGSC_JDW,CGM_KYOTO,COMPLETE_GENOMICS,ENSEMBL,HGSV,ILLUMINA,ILLUMINA-UK,KRIBB_YJKIM,PERLEGEN,PJP,SNP500CANCER,	0.089869,0.910131,	dbSNP
NM_001754	RUNX1	hsa-miR-27a	rs146088810	SNP	Disrupted	19114653	Yes	No	No	No	No	by-1000genomes	1000GENOMES,	0	dbSNP
NM_053056	CCND1	hsa-miR-15b	rs3212901	SNP	Created	19135980	Yes	Yes	Yes	Yes	No	by-cluster,by-frequency,by-1000genomes	1000GENOMES,EGP_SNPS,HGSV,ILLUMINA,KRIBB_YJKIM,	0.978104,0.021896,	dbSNP
NM_004985	KRAS	hsa-miR-143	rs61764365	SNP	Disrupted	19157460	Yes	Yes	Yes	Yes	Yes	by-cluster,by-1000genomes	1000GENOMES,PGA-UW-FHCRC,	0.998685,0.001315,	dbSNP
NM_001238	CCNE1	hsa-miR-16	rs3218074	SNP	Disrupted	19250063	Yes	No	Yes	No	No	unknown	EGP_SNPS,	0.991228,0.008772,	dbSNP
NM_001238	CCNE1	hsa-miR-16-1*	rs186353947	SNP	Disrupted	19250063	Yes	No	Yes	No	No	by-1000genomes	1000GENOMES,	0	dbSNP
NM_001238	CCNE1	hsa-miR-16-1	rs186353947	SNP	Disrupted	19250063	Yes	No	Yes	No	No	by-1000genomes	1000GENOMES,	0	dbSNP
NM_004964	HDAC1	hsa-miR-449a	rs185887588	SNP	Disrupted	19252524	Yes	No	No	No	No	by-1000genomes	1000GENOMES,	0	dbSNP
NM_004964	HDAC1	hsa-miR-449a	rs192026534	SNP	Disrupted	19252524	Yes	No	No	No	No	by-1000genomes	1000GENOMES,	0	dbSNP
NM_003242	TGFBR2	hsa-miR-19b-2	rs1803446	SNP	Disrupted	19435428	Yes	Yes	No	Yes	No	by-cluster,by-frequency,by-1000genomes	1000GENOMES,EGP_SNPS,HGBASE,IIPGA-WEISS-MARTINEZ,ILLUMINA,	0.986867,0.013133,	dbSNP
NM_004422	DVL2	hsa-miR-324-3p	rs182308682	SNP	Disrupted	19478946	Yes	No	No	Yes	No	by-1000genomes	1000GENOMES,	0	dbSNP
NM_000245	MET	hsa-miR-23b	rs186175651	SNP	Created	19490101	Yes	No	No	Yes	No	by-1000genomes	1000GENOMES,	0	dbSNP
NM_001143820	ETS1	hsa-miR-31	rs184983352	SNP	Created	19524507	Yes	No	No	No	No	by-1000genomes	1000GENOMES,	0	dbSNP
NM_004091	E2F2	hsa-miR-98	rs78357686	SNP	Disrupted	19528081	Yes	Yes	Yes	No	No	by-frequency,by-1000genomes	1000GENOMES,	0.988735,0.011265,	dbSNP
NM_053056	CCND1	hsa-miR-503	rs3212908	SNP	Disrupted	19538740	Yes	Yes	Yes	Yes	No	by-cluster,by-frequency,by-1000genomes	1000GENOMES,EGP_SNPS,HGSV,ILLUMINA,KRIBB_YJKIM,	0.985594,0.014406,	dbSNP
NM_001429	EP300	hsa-miR-194	rs146984033	SNP	Disrupted	19569050	Yes	No	Yes	No	No	unknown	BL,	0	dbSNP
NM_001429	EP300	hsa-miR-194	rs149250603	SNP	Disrupted	19569050	Yes	No	Yes	No	No	unknown	BL,	0	dbSNP
NM_004360	CDH1	hsa-miR-9	rs35942505	SNP	Disrupted	19572217	Yes	No	No	No	No	unknown	EGP_SNPS,	0.994624,0.005376,	dbSNP
NM_001135937	SMAD2	hsa-miR-155	rs72661149	SNP	Created	19650740	Yes	Yes	No	Yes	No	unknown	NEPH-RES_QUB,	0	dbSNP
NM_000633	BCL2	hsa-miR-20a	rs4987866	SNP	Created	19666108	Yes	No	Yes	Yes	No	by-cluster,by-1000genomes	1000GENOMES,EGP_SNPS,	0.996046,0.003954,	dbSNP
NM_000633	BCL2	hsa-miR-153	rs4987866	SNP	Disrupted	19676043	Yes	No	Yes	Yes	No	by-cluster,by-1000genomes	1000GENOMES,EGP_SNPS,	0.996046,0.003954,	dbSNP
NM_005163	AKT1	hsa-miR-185	rs17846828	SNP	Disrupted	19688090	Yes	Yes	Yes	Yes	Yes	by-cluster	CGM_KYOTO,IMCJ-GDT,SHGC,	0.960000,0.040000,	dbSNP
NM_005163	AKT1	hsa-miR-185	rs1130295	SNP	Disrupted	19688090	Yes	Yes	Yes	Yes	Yes	unknown	LEE,	1.000000,0.000000,	dbSNP
NM_005163	AKT1	hsa-miR-185	rs61761249	SNP	Disrupted	19688090	Yes	Yes	Yes	Yes	Yes	by-cluster,by-frequency,by-1000genomes	1000GENOMES,BUSHMAN,PGA-UW-FHCRC,	0.046930,0.953070,	dbSNP
NM_005207	CRKL	hsa-miR-107	rs183479700	SNP	Created	19688090	Yes	No	No	No	Yes	by-1000genomes	1000GENOMES,	0	dbSNP
NM_005207	CRKL	hsa-miR-107	rs116709245	SNP	Created	19688090	Yes	No	No	No	Yes	by-frequency,by-1000genomes	1000GENOMES,	0.997832,0.002168,	dbSNP
NM_000875	IGF1R	hsa-miR-122	rs140195279	SNP	Disrupted	19726678	Yes	No	Yes	Yes	No	by-1000genomes	1000GENOMES,	0	dbSNP
NM_004091	E2F2	hsa-miR-24	rs12406323	SNP	Disrupted	19748357	Yes	Yes	Yes	No	No	by-hapmap	CSHL-HAPMAP,	0	dbSNP
NM_002467	MYC	hsa-miR-24	rs181048497	SNP	Disrupted	19748357	Yes	No	No	Yes	Yes	by-1000genomes	1000GENOMES,	0	dbSNP
NM_002467	MYC	hsa-miR-24	rs35524866	SNP	Disrupted	19748357	Yes	No	No	Yes	Yes	by-cluster,by-frequency,by-1000genomes	1000GENOMES,SNP500CANCER,	0.006946,0.993054,	dbSNP
NM_000245	MET	hsa-miR-562	rs1621	SNP	Disrupted	19789318	Yes	No	No	Yes	No	by-cluster,by-frequency,by-2hit-2allele,by-hapmap,by-1000genomes	1000GENOMES,BCM-HGSC-SUB,BCMHGSC_JDW,BGI,BL,BUSHMAN,CGAP-GAI,COMPLETE_GENOMICS,CSHL-HAPMAP,ENSEMBL,GMI,HUMANGENOME_JCVI,ILLUMINA,ILLUMINA-UK,KRIBB_YJKIM,KWOK,LEE,PJP,SC_SNP,SSAHASNP,WIAF,WUGSC_SSAHASNP,YUSUKE,	0.699473,0.300527,	dbSNP
NM_004448	ERBB2	hsa-miR-125b	rs192237900	SNP	Disrupted	19825990	Yes	Yes	Yes	No	Yes	by-1000genomes	1000GENOMES,	0	dbSNP
NM_001259	CDK6	hsa-miR-449a	rs11979348	SNP	Disrupted	19833767	Yes	Yes	No	No	No	by-cluster,by-hapmap	CSHL-HAPMAP,ILLUMINA,KRIBB_YJKIM,	1.000000,	dbSNP
NM_001259	CDK6	hsa-miR-203	rs78450959	SNP	Disrupted	19843643	Yes	Yes	No	No	No	unknown	ILLUMINA,	0	dbSNP
NM_001259	CDK6	hsa-miR-203	rs191254857	SNP	Disrupted	19843643	Yes	Yes	No	No	No	by-1000genomes	1000GENOMES,	0	dbSNP
NM_000142	FGFR3	hsa-miR-99a	rs139961981	SNP	Disrupted	19843843	Yes	No	No	No	No	unknown	PJP,	0	dbSNP
NM_001259	CDK6	hsa-miR-29b-1	rs7806571	SNP	Disrupted	19850741	Yes	Yes	No	No	No	by-2hit-2allele	WI_SSAHASNP,	0	dbSNP
NM_001259	CDK6	hsa-miR-29b-1	rs76922652	SNP	Disrupted	19850741	Yes	Yes	No	No	No	unknown	ILLUMINA,	0	dbSNP
NM_000600	IL6	hsa-let-7a	rs183160679	SNP	Disrupted	19878981	Yes	No	No	No	No	by-1000genomes	1000GENOMES,	0	dbSNP
NM_001238	CCNE1	hsa-miR-503	rs3218074	SNP	Disrupted	19956200	Yes	No	Yes	No	No	unknown	EGP_SNPS,	0.991228,0.008772,	dbSNP
NM_000314	PTEN	hsa-miR-494	rs150265244	SNP	Disrupted	20006626	Yes	No	Yes	No	No	by-1000genomes	1000GENOMES,	0	dbSNP
NM_000314	PTEN	hsa-miR-20a	rs11202606	SNP	Disrupted	20008935	Yes	No	Yes	No	No	unknown	SC_SNP,	1.000000,	dbSNP
NM_000314	PTEN	hsa-miR-19b-2	rs149401400	SNP	Disrupted	20008935	Yes	No	Yes	No	No	by-1000genomes	1000GENOMES,	0	dbSNP
NM_002015	FOXO1	hsa-miR-186	rs189789024	SNP	Disrupted	20028871	Yes	No	Yes	No	No	by-1000genomes	1000GENOMES,	0	dbSNP
NM_002467	MYC	hsa-let-7a	rs190322311	SNP	Created	20033209	Yes	No	No	Yes	Yes	by-1000genomes	1000GENOMES,	0	dbSNP
NM_004612	TGFBR1	hsa-miR-128	rs79410528	SNP	Created	20054641	Yes	Yes	No	Yes	No	by-frequency,by-1000genomes	1000GENOMES,	0.994796,0.005204,	dbSNP
NM_004612	TGFBR1	hsa-miR-128	rs191007659	SNP	Created	20054641	Yes	Yes	No	Yes	No	by-1000genomes	1000GENOMES,	0	dbSNP
NM_000321	RB1	hsa-miR-26a	rs143536240	SNP	Disrupted	20080666	Yes	Yes	Yes	No	No	by-1000genomes	1000GENOMES,	0	dbSNP
NM_004985	KRAS	hsa-miR-181c	rs8720	SNP	Created	20080834	Yes	Yes	Yes	Yes	Yes	by-cluster,by-frequency,by-hapmap,by-1000genomes	1000GENOMES,ABI,BCMHGSC_JDW,BGI,CGAP-GAI,COMPLETE_GENOMICS,CSHL-HAPMAP,ENSEMBL,GMI,HGBASE,HGSV,HUMANGENOME_JCVI,ILLUMINA-UK,PERLEGEN,PJP,SC_JCM,SC_SNP,SEQUENOM,SSAHASNP,UWGC,WI_SSAHASNP,	0.450300,0.549700,	dbSNP
NM_004985	KRAS	hsa-miR-181c	rs184195260	SNP	Disrupted	20080834	Yes	Yes	Yes	Yes	Yes	by-1000genomes	1000GENOMES,	0	dbSNP
NM_004985	KRAS	hsa-miR-181c	rs1137282	SNP	Disrupted	20080834	Yes	Yes	Yes	Yes	Yes	by-cluster,by-frequency,by-1000genomes	1000GENOMES,AFFY,BCM-HGSC-SUB,BGI,BUSHMAN,CGAP-GAI,COMPLETE_GENOMICS,CORNELL,HGBASE,HGSV,ILLUMINA,KRIBB_YJKIM,LEE,NHLBI-ESP,PERLEGEN,PGA-UW-FHCRC,PJP,SEATTLESEQ,	0.345706,0.110202,0.069833,0.474258,	dbSNP
NM_000963	PTGS2	hsa-miR-26b	rs13306031	SNP	Disrupted	20100477	Yes	No	No	No	No	unknown	IMCJ-GDT,	0	dbSNP
NM_053056	CCND1	hsa-miR-19a	rs3212897	SNP	Disrupted	20133739	Yes	Yes	Yes	Yes	No	by-cluster,by-frequency,by-1000genomes	1000GENOMES,BUSHMAN,EGP_SNPS,ILLUMINA,KRIBB_YJKIM,	0.019748,0.980252,	dbSNP
NM_053056	CCND1	hsa-miR-19a	rs1051357	SNP	Disrupted	20133739	Yes	Yes	Yes	Yes	No	unknown	LEE,	1.000000,	dbSNP
NM_000633	BCL2	hsa-miR-181b	rs142616439	SNP	Created	20162574	Yes	No	Yes	Yes	No	by-1000genomes	1000GENOMES,	0	dbSNP
NM_000633	BCL2	hsa-miR-181d	rs184698169	SNP	Created	20162574	Yes	No	Yes	Yes	No	by-1000genomes	1000GENOMES,	0	dbSNP
NM_000633	BCL2	hsa-miR-181a	rs4987846	SNP	Disrupted	20162574	Yes	No	Yes	Yes	No	by-cluster,by-frequency,by-1000genomes	1000GENOMES,EGP_SNPS,ILLUMINA,KRIBB_YJKIM,PERLEGEN,	0.011533,0.988467,	dbSNP
NM_000633	BCL2	hsa-miR-181c	rs4987846	SNP	Disrupted	20162574	Yes	No	Yes	Yes	No	by-cluster,by-frequency,by-1000genomes	1000GENOMES,EGP_SNPS,ILLUMINA,KRIBB_YJKIM,PERLEGEN,	0.011533,0.988467,	dbSNP
NM_078467	CDKN1A	hsa-miR-20a	rs1059234	SNP	Disrupted	20190813	Yes	No	Yes	No	Yes	by-cluster,by-frequency,by-hapmap,by-1000genomes	1000GENOMES,AFFY,BCM-HGSC-SUB,BGI,BICR,BUSHMAN,CGAP-GAI,COMPLETE_GENOMICS,CSHL-HAPMAP,EGP_SNPS,ILLUMINA,KRIBB_YJKIM,LEE,PERLEGEN,SI_EXO,SNP500CANCER,YUSUKE,	0.774563,0.225437,	dbSNP
NM_078467	CDKN1A	hsa-miR-657	rs189202045	SNP	Created	20190813	Yes	No	Yes	No	Yes	by-1000genomes	1000GENOMES,	0	dbSNP
NM_078467	CDKN1A	hsa-miR-572	rs3176359	SNP	Disrupted	20190813	Yes	No	Yes	No	Yes	by-cluster,by-frequency,by-1000genomes	1000GENOMES,BUSHMAN,EGP_SNPS,ILLUMINA,KRIBB_YJKIM,PERLEGEN,YUSUKE,	0.029137,0.970863,	dbSNP
NM_078467	CDKN1A	hsa-miR-639	rs3176359	SNP	Disrupted	20190813	Yes	No	Yes	No	Yes	by-cluster,by-frequency,by-1000genomes	1000GENOMES,BUSHMAN,EGP_SNPS,ILLUMINA,KRIBB_YJKIM,PERLEGEN,YUSUKE,	0.029137,0.970863,	dbSNP
NM_078467	CDKN1A	hsa-miR-299-5p	rs1136646	SNP	Disrupted	20190813	Yes	No	Yes	No	Yes	unknown	LEE,	0	dbSNP
NM_197957	MAX	hsa-miR-22	rs72728272	SNP	Disrupted	20214878	Yes	No	No	No	No	by-1000genomes	1000GENOMES,	0	dbSNP
NM_000314	PTEN	hsa-miR-217	rs11202606	SNP	Disrupted	20216554	Yes	No	Yes	No	No	unknown	SC_SNP,	1.000000,	dbSNP
NM_005631	SMO	hsa-miR-324-5p	rs188027340	SNP	Disrupted	20216554	Yes	No	No	No	No	by-1000genomes	1000GENOMES,	0	dbSNP
NM_005631	SMO	hsa-miR-326	rs180934283	SNP	Disrupted	20216554	Yes	No	No	No	No	by-1000genomes	1000GENOMES,	0	dbSNP
NM_000314	PTEN	hsa-miR-17-19b-1	rs11202606	SNP	Disrupted	20227518	Yes	No	Yes	No	No	unknown	SC_SNP,	1.000000,	dbSNP
NM_000314	PTEN	hsa-miR-17-92	rs11202606	SNP	Disrupted	20227518	Yes	No	Yes	No	No	unknown	SC_SNP,	1.000000,	dbSNP
NM_000314	PTEN	hsa-miR-17-5p	rs11202606	SNP	Disrupted	20227518	Yes	No	Yes	No	No	unknown	SC_SNP,	1.000000,	dbSNP
NM_000314	PTEN	hsa-miR-17-3p	rs11202606	SNP	Disrupted	20227518	Yes	No	Yes	No	No	unknown	SC_SNP,	1.000000,	dbSNP
NM_000314	PTEN	hsa-miR-17	rs11202606	SNP	Disrupted	20227518	Yes	No	Yes	No	No	unknown	SC_SNP,	1.000000,	dbSNP
NM_000314	PTEN	hsa-miR-17-19b-1	rs34140758	SNP	Disrupted	20227518	Yes	No	Yes	No	No	by-cluster,by-frequency,by-1000genomes	1000GENOMES,BUSHMAN,EGP_SNPS,ILLUMINA,	0.011760,0.987820,0.000420,	dbSNP
NM_000314	PTEN	hsa-miR-17-92	rs34140758	SNP	Disrupted	20227518	Yes	No	Yes	No	No	by-cluster,by-frequency,by-1000genomes	1000GENOMES,BUSHMAN,EGP_SNPS,ILLUMINA,	0.011760,0.987820,0.000420,	dbSNP
NM_000314	PTEN	hsa-miR-17-5p	rs34140758	SNP	Disrupted	20227518	Yes	No	Yes	No	No	by-cluster,by-frequency,by-1000genomes	1000GENOMES,BUSHMAN,EGP_SNPS,ILLUMINA,	0.011760,0.987820,0.000420,	dbSNP
NM_000314	PTEN	hsa-miR-17-3p	rs34140758	SNP	Disrupted	20227518	Yes	No	Yes	No	No	by-cluster,by-frequency,by-1000genomes	1000GENOMES,BUSHMAN,EGP_SNPS,ILLUMINA,	0.011760,0.987820,0.000420,	dbSNP
NM_000314	PTEN	hsa-miR-17	rs34140758	SNP	Disrupted	20227518	Yes	No	Yes	No	No	by-cluster,by-frequency,by-1000genomes	1000GENOMES,BUSHMAN,EGP_SNPS,ILLUMINA,	0.011760,0.987820,0.000420,	dbSNP
NM_000314	PTEN	hsa-miR-17-19b-1	rs186996550	SNP	Created	20227518	Yes	No	Yes	No	No	by-1000genomes	1000GENOMES,	0	dbSNP
NM_000314	PTEN	hsa-miR-17-92	rs186996550	SNP	Created	20227518	Yes	No	Yes	No	No	by-1000genomes	1000GENOMES,	0	dbSNP
NM_000314	PTEN	hsa-miR-17-5p	rs186996550	SNP	Created	20227518	Yes	No	Yes	No	No	by-1000genomes	1000GENOMES,	0	dbSNP
NM_000314	PTEN	hsa-miR-17-3p	rs186996550	SNP	Created	20227518	Yes	No	Yes	No	No	by-1000genomes	1000GENOMES,	0	dbSNP
NM_000314	PTEN	hsa-miR-17	rs186996550	SNP	Created	20227518	Yes	No	Yes	No	No	by-1000genomes	1000GENOMES,	0	dbSNP
NM_001530	HIF1A	hsa-miR-20b	rs180837209	SNP	Created	20232316	Yes	No	No	No	No	by-1000genomes	1000GENOMES,	0	dbSNP
NM_002227	JAK1	hsa-miR-20a	rs181063377	SNP	Disrupted	20299512	Yes	Yes	No	No	No	by-1000genomes	1000GENOMES,	0	dbSNP
NM_002227	JAK1	hsa-miR-20a	rs138719237	SNP	Disrupted	20299512	Yes	Yes	No	No	No	by-1000genomes	1000GENOMES,	0	dbSNP
NM_002227	JAK1	hsa-miR-17-19b-1	rs181063377	SNP	Disrupted	20299512	Yes	Yes	No	No	No	by-1000genomes	1000GENOMES,	0	dbSNP
NM_002227	JAK1	hsa-miR-17-92	rs181063377	SNP	Disrupted	20299512	Yes	Yes	No	No	No	by-1000genomes	1000GENOMES,	0	dbSNP
NM_002227	JAK1	hsa-miR-17-5p	rs181063377	SNP	Disrupted	20299512	Yes	Yes	No	No	No	by-1000genomes	1000GENOMES,	0	dbSNP
NM_002227	JAK1	hsa-miR-17-3p	rs181063377	SNP	Disrupted	20299512	Yes	Yes	No	No	No	by-1000genomes	1000GENOMES,	0	dbSNP
NM_002227	JAK1	hsa-miR-17	rs181063377	SNP	Disrupted	20299512	Yes	Yes	No	No	No	by-1000genomes	1000GENOMES,	0	dbSNP
NM_002227	JAK1	hsa-miR-17-19b-1	rs138719237	SNP	Disrupted	20299512	Yes	Yes	No	No	No	by-1000genomes	1000GENOMES,	0	dbSNP
NM_002227	JAK1	hsa-miR-17-92	rs138719237	SNP	Disrupted	20299512	Yes	Yes	No	No	No	by-1000genomes	1000GENOMES,	0	dbSNP
NM_002227	JAK1	hsa-miR-17-5p	rs138719237	SNP	Disrupted	20299512	Yes	Yes	No	No	No	by-1000genomes	1000GENOMES,	0	dbSNP
NM_002227	JAK1	hsa-miR-17-3p	rs138719237	SNP	Disrupted	20299512	Yes	Yes	No	No	No	by-1000genomes	1000GENOMES,	0	dbSNP
NM_002227	JAK1	hsa-miR-17	rs138719237	SNP	Disrupted	20299512	Yes	Yes	No	No	No	by-1000genomes	1000GENOMES,	0	dbSNP
NM_000965	RARB	hsa-miR-16-2*	rs113216805	SNP	Disrupted	20309880	Yes	No	No	No	No	unknown	BUSHMAN,	0.500000,0.500000,	dbSNP
NM_000965	RARB	hsa-miR-16-2*	rs183022432	SNP	Disrupted	20309880	Yes	No	No	No	No	by-1000genomes	1000GENOMES,	0	dbSNP
NM_058195	CDKN2A	hsa-let-7g	rs147602781	SNP	Disrupted	20309945	Yes	Yes	No	No	No	by-1000genomes	1000GENOMES,	0	dbSNP
NM_058195	CDKN2A	hsa-let-7g	rs189126115	SNP	Disrupted	20309945	Yes	Yes	No	No	No	unknown	BROAD_NHGRI_T2D,	0	dbSNP
NM_001191	BCL2L1	hsa-let-7c	rs3208684	SNP	Disrupted	20347499	Yes	Yes	No	No	No	unknown	LEE,SEQUENOM,	1.000000,	dbSNP
NM_058195	CDKN2A	hsa-miR-125b	rs45476696	SNP	Disrupted	20347935	Yes	Yes	No	No	No	by-cluster	CGM_KYOTO,CNGFU,ILLUMINA,	0	dbSNP
NM_000584	IL8	hsa-miR-17-19b-1	rs183164466	SNP	Disrupted	20406904	Yes	No	No	No	No	by-1000genomes	1000GENOMES,	0	dbSNP
NM_000584	IL8	hsa-miR-17-92	rs183164466	SNP	Disrupted	20406904	Yes	No	No	No	No	by-1000genomes	1000GENOMES,	0	dbSNP
NM_000584	IL8	hsa-miR-17-5p	rs183164466	SNP	Disrupted	20406904	Yes	No	No	No	No	by-1000genomes	1000GENOMES,	0	dbSNP
NM_000584	IL8	hsa-miR-17-3p	rs183164466	SNP	Disrupted	20406904	Yes	No	No	No	No	by-1000genomes	1000GENOMES,	0	dbSNP
NM_000584	IL8	hsa-miR-17	rs183164466	SNP	Disrupted	20406904	Yes	No	No	No	No	by-1000genomes	1000GENOMES,	0	dbSNP
NM_001626	AKT2	hsa-miR-184	rs113239357	SNP	Created	20409325	Yes	Yes	Yes	Yes	Yes	by-cluster,by-1000genomes	1000GENOMES,BUSHMAN,ILLUMINA,	0.005025,0.000457,0.994518,	dbSNP
NM_138763	BAX	hsa-miR-296-5p	rs146457199	SNP	Disrupted	20485139	Yes	No	No	Yes	No	by-1000genomes	1000GENOMES,	0	dbSNP
NM_004364	CEBPA	hsa-miR-138	rs707656	SNP	Disrupted	20486779	Yes	No	No	No	No	by-cluster,by-frequency,by-2hit-2allele,by-1000genomes	1000GENOMES,BUSHMAN,ILLUMINA,IMCJ-GDT,LEE,LIGHT,SNP500CANCER,TSC-CSHL,	0.335657,0.664343,	dbSNP
NM_004985	KRAS	hsa-miR-96	rs8720	SNP	Disrupted	20610624	Yes	Yes	Yes	Yes	Yes	by-cluster,by-frequency,by-hapmap,by-1000genomes	1000GENOMES,ABI,BCMHGSC_JDW,BGI,CGAP-GAI,COMPLETE_GENOMICS,CSHL-HAPMAP,ENSEMBL,GMI,HGBASE,HGSV,HUMANGENOME_JCVI,ILLUMINA-UK,PERLEGEN,PJP,SC_JCM,SC_SNP,SEQUENOM,SSAHASNP,UWGC,WI_SSAHASNP,	0.450300,0.549700,	dbSNP
NM_004985	KRAS	hsa-miR-96	rs180766260	SNP	Created	20610624	Yes	Yes	Yes	Yes	Yes	by-1000genomes	1000GENOMES,	0	dbSNP
NM_004985	KRAS	hsa-miR-96	rs7973450	SNP	Disrupted	20610624	Yes	Yes	Yes	Yes	Yes	by-cluster,by-frequency,by-2hit-2allele,by-1000genomes	1000GENOMES,AFFY,BCM-HGSC-SUB,BGI,COMPLETE_GENOMICS,KRIBB_YJKIM,PGA-UW-FHCRC,PJP,SC_SNP,WI_SSAHASNP,	0.829423,0.170577,	dbSNP
NM_000314	PTEN	hsa-miR-221	rs11591427	SNP	Created	20618998	Yes	No	Yes	No	No	by-cluster,by-frequency,by-hapmap	ABI,CSHL-HAPMAP,ENSEMBL,	0.995146,0.004854,	dbSNP
NM_000314	PTEN	hsa-miR-222	rs11591427	SNP	Created	20618998	Yes	No	Yes	No	No	by-cluster,by-frequency,by-hapmap	ABI,CSHL-HAPMAP,ENSEMBL,	0.995146,0.004854,	dbSNP
NM_005163	AKT1	hsa-miR-149*	rs17846828	SNP	Disrupted	20623644	Yes	Yes	Yes	Yes	Yes	by-cluster	CGM_KYOTO,IMCJ-GDT,SHGC,	0.960000,0.040000,	dbSNP
NM_005163	AKT1	hsa-miR-149*	rs3803305	SNP	Disrupted	20623644	Yes	Yes	Yes	Yes	Yes	by-cluster,by-1000genomes	1000GENOMES,CGM_KYOTO,IMCJ-GDT,SHGC,YUSUKE,	0.004566,0.000913,0.994521,	dbSNP
NM_005225	E2F1	hsa-miR-149*	rs190861929	SNP	Disrupted	20623644	Yes	Yes	Yes	No	No	by-1000genomes	1000GENOMES,	0	dbSNP
NM_005225	E2F1	hsa-miR-149*	rs144921013	SNP	Disrupted	20623644	Yes	Yes	Yes	No	No	by-1000genomes	1000GENOMES,	0	dbSNP
NM_001278	CHUK	hsa-miR-16-1*	rs1138516	SNP	Created	20711193	Yes	Yes	Yes	No	No	by-cluster	HGBASE,ILLUMINA,KRIBB_YJKIM,LEE,	1.000000,	dbSNP
NM_001278	CHUK	hsa-miR-16-1	rs1138516	SNP	Created	20711193	Yes	Yes	Yes	No	No	by-cluster	HGBASE,ILLUMINA,KRIBB_YJKIM,LEE,	1.000000,	dbSNP
NM_001278	CHUK	hsa-miR-16-2*	rs112903511	SNP	Disrupted	20711193	Yes	Yes	Yes	No	No	unknown	BUSHMAN,	0.500000,0.500000,	dbSNP
NM_000321	RB1	hsa-miR-335	rs143174150	SNP	Disrupted	20713524	Yes	Yes	Yes	No	No	unknown	PJP,	0	dbSNP
NM_001126115	TP53	hsa-miR-25	rs191918079	SNP	Disrupted	20935678	Yes	Yes	Yes	Yes	No	by-1000genomes	1000GENOMES,	0	dbSNP
NM_003242	TGFBR2	hsa-miR-18a-3p	rs185309141	SNP	Created	20940405	Yes	Yes	No	Yes	No	by-1000genomes	1000GENOMES,	0	dbSNP
NM_003242	TGFBR2	hsa-miR-18a	rs185309141	SNP	Created	20940405	Yes	Yes	No	Yes	No	by-1000genomes	1000GENOMES,	0	dbSNP
NM_005359	SMAD4	hsa-miR-92a	rs4939651	SNP	Disrupted	20940405	Yes	Yes	No	Yes	No	by-frequency,by-1000genomes	1000GENOMES,WI_SSAHASNP,	0.990859,0.009141,	dbSNP
NM_005359	SMAD4	hsa-miR-18a-3p	rs183255810	SNP	Disrupted	20940405	Yes	Yes	No	Yes	No	by-1000genomes	1000GENOMES,	0	dbSNP
NM_005359	SMAD4	hsa-miR-18a	rs183255810	SNP	Disrupted	20940405	Yes	Yes	No	Yes	No	by-1000genomes	1000GENOMES,	0	dbSNP
NM_005359	SMAD4	hsa-miR-92a	rs189948351	SNP	Disrupted	20940405	Yes	Yes	No	Yes	No	by-1000genomes	1000GENOMES,	0	dbSNP
NM_005359	SMAD4	hsa-miR-18a-3p	rs189948351	SNP	Created	20940405	Yes	Yes	No	Yes	No	by-1000genomes	1000GENOMES,	0	dbSNP
NM_005359	SMAD4	hsa-miR-18a	rs189948351	SNP	Created	20940405	Yes	Yes	No	Yes	No	by-1000genomes	1000GENOMES,	0	dbSNP
NM_005359	SMAD4	hsa-miR-19a	rs117142232	SNP	Disrupted	20940405	Yes	Yes	No	Yes	No	by-1000genomes	1000GENOMES,	0.993934,0.006066,	dbSNP
NM_181504	PIK3R1	hsa-miR-29a	rs188971814	SNP	Created	20943204	Yes	Yes	Yes	Yes	Yes	by-1000genomes	1000GENOMES,	0	dbSNP
NM_001143820	ETS1	hsa-miR-200b	rs183359748	SNP	Disrupted	21081489	Yes	No	No	No	No	by-1000genomes	1000GENOMES,	0	dbSNP
NM_005359	SMAD4	hsa-miR-483-3p	rs149424787	SNP	Disrupted	21112326	Yes	Yes	No	Yes	No	by-1000genomes	1000GENOMES,	0	dbSNP
NM_003120	SPI1	hsa-miR-569	rs1057233	SNP	Disrupted	21162035	Yes	No	No	No	No	by-cluster,by-frequency,by-2hit-2allele,by-hapmap,by-1000genomes	1000GENOMES,ABI,BCM-HGSC-SUB,BCMHGSC_JDW,BGI,BL,BUSHMAN,CGAP-GAI,CSHL-HAPMAP,ENSEMBL,GMI,HGSV,HUMANGENOME_JCVI,ILLUMINA,ILLUMINA-UK,LEE,PJP,WI_SSAHASNP,YUSUKE,	0.323225,0.676775,	dbSNP
NM_000245	MET	hsa-miR-340	rs12540703	SNP	Disrupted	21225860	Yes	No	No	Yes	No	by-cluster,by-hapmap,by-1000genomes	1000GENOMES,ABI,BCM-HGSC-SUB,COMPLETE_GENOMICS,CSHL-HAPMAP,	0.075799,0.924201,	dbSNP
NM_002608	PDGFB	hsa-miR-146b-3p	rs17000897	SNP	Disrupted	21266476	Yes	No	Yes	No	No	by-cluster,by-frequency,by-1000genomes	1000GENOMES,PERLEGEN,	0.997854,0.002146,	dbSNP
NM_000633	BCL2	hsa-miR-630	rs4987847	SNP	Disrupted	21274007	Yes	No	Yes	Yes	No	by-cluster,by-frequency,by-1000genomes	1000GENOMES,EGP_SNPS,	0.994245,0.005755,	dbSNP
NM_001328	CTBP1	hsa-miR-137	rs4974572	SNP	Created	21278922	Yes	No	No	No	No	unknown	WI_SSAHASNP,	0	dbSNP
NM_001145138	RELA	hsa-miR-124	rs9725	SNP	Disrupted	15685193,ALL_AGO|slc9115_chr11|42|28|37|0.76|COORDS=chr11-:65178023	Yes	Yes	Yes	No	No	by-cluster,by-frequency,by-1000genomes	1000GENOMES,BUSHMAN,CGAP-GAI,ILLUMINA,ILLUMINA-UK,KRIBB_YJKIM,	0.953371,0.046629,	dbSNP
NM_003242	TGFBR2	hsa-miR-19b	rs17026326	SNP	Disrupted	19435428,ALL_AGO|slc1215_chr3|56|182|409|0.44|COORDS=chr3+:30708342	Yes	Yes	No	Yes	No	unknown	EGP_SNPS,	0.005814,0.994186,	dbSNP
NM_003242	TGFBR2	hsa-miR-19a	rs17026326	SNP	Disrupted	20940405,ALL_AGO|slc1215_chr3|56|182|409|0.44|COORDS=chr3+:30708342	Yes	Yes	No	Yes	No	unknown	EGP_SNPS,	0.005814,0.994186,	dbSNP
NM_005359	SMAD4	hsa-miR-19a	rs78407704	SNP	Disrupted	20940405,ALL_AGO|slc1497_chr18|46|3|12|0.25|COORDS=chr18+:46860170	Yes	Yes	No	Yes	No	unknown	ENSEMBL,	0.500000,0.500000,	dbSNP
NM_005359	SMAD4	hsa-miR-19a	rs185104256	SNP	Disrupted	20940405,ALL_AGO|slc1497_chr18|46|3|12|0.25|COORDS=chr18+:46860170	Yes	Yes	No	Yes	No	by-1000genomes	1000GENOMES,	0	dbSNP
NM_004064	CDKN1B	hsa-miR-625	rs79141596	SNP	Disrupted	ALL_AGO|slc1010_chr12|43|224|585|0.38|COORDS=chr12+:12765481	Yes	No	Yes	No	Yes	by-1000genomes	1000GENOMES,	0.000867,0.999133,	dbSNP
NM_003242	TGFBR2	hsa-miR-30c	rs113220101	SNP	Disrupted	ALL_AGO|slc1215_chr3|56|182|409|0.44|COORDS=chr3+:30708342	Yes	Yes	No	Yes	No	unknown	ILLUMINA,	0	dbSNP
NM_003242	TGFBR2	hsa-miR-409-3p	rs17026326	SNP	Disrupted	ALL_AGO|slc1215_chr3|56|182|409|0.44|COORDS=chr3+:30708342	Yes	Yes	No	Yes	No	unknown	EGP_SNPS,	0.005814,0.994186,	dbSNP
NM_003242	TGFBR2	hsa-miR-33a	rs17026326	SNP	Disrupted	ALL_AGO|slc1215_chr3|56|182|409|0.44|COORDS=chr3+:30708342	Yes	Yes	No	Yes	No	unknown	EGP_SNPS,	0.005814,0.994186,	dbSNP
NM_005359	SMAD4	hsa-miR-19b	rs78407704	SNP	Disrupted	ALL_AGO|slc1482_chr18|43|5|5|1.00|COORDS=chr18+:46858648,ALL_AGO|slc1497_chr18|46|3|12|0.25|COORDS=chr18+:46860170	Yes	Yes	No	Yes	No	unknown	ENSEMBL,	0.500000,0.500000,	dbSNP
NM_005359	SMAD4	hsa-miR-19b	rs185104256	SNP	Disrupted	ALL_AGO|slc1482_chr18|43|5|5|1.00|COORDS=chr18+:46858648,ALL_AGO|slc1497_chr18|46|3|12|0.25|COORDS=chr18+:46860170	Yes	Yes	No	Yes	No	by-1000genomes	1000GENOMES,	0	dbSNP
NM_005359	SMAD4	hsa-miR-148b*	rs78407704	SNP	Disrupted	ALL_AGO|slc1497_chr18|46|3|12|0.25|COORDS=chr18+:46860170	Yes	Yes	No	Yes	No	unknown	ENSEMBL,	0.500000,0.500000,	dbSNP
NM_005359	SMAD4	hsa-miR-152	rs78407704	SNP	Disrupted	ALL_AGO|slc1497_chr18|46|3|12|0.25|COORDS=chr18+:46860170	Yes	Yes	No	Yes	No	unknown	ENSEMBL,	0.500000,0.500000,	dbSNP
NM_005359	SMAD4	hsa-miR-519b-3p	rs78407704	SNP	Disrupted	ALL_AGO|slc1497_chr18|46|3|12|0.25|COORDS=chr18+:46860170	Yes	Yes	No	Yes	No	unknown	ENSEMBL,	0.500000,0.500000,	dbSNP
NM_005359	SMAD4	hsa-miR-519c-3p	rs78407704	SNP	Disrupted	ALL_AGO|slc1497_chr18|46|3|12|0.25|COORDS=chr18+:46860170	Yes	Yes	No	Yes	No	unknown	ENSEMBL,	0.500000,0.500000,	dbSNP
NM_005359	SMAD4	hsa-miR-519a	rs78407704	SNP	Disrupted	ALL_AGO|slc1497_chr18|46|3|12|0.25|COORDS=chr18+:46860170	Yes	Yes	No	Yes	No	unknown	ENSEMBL,	0.500000,0.500000,	dbSNP
NM_005359	SMAD4	hsa-miR-148b*	rs185104256	SNP	Disrupted	ALL_AGO|slc1497_chr18|46|3|12|0.25|COORDS=chr18+:46860170	Yes	Yes	No	Yes	No	by-1000genomes	1000GENOMES,	0	dbSNP
NM_005359	SMAD4	hsa-miR-152	rs185104256	SNP	Disrupted	ALL_AGO|slc1497_chr18|46|3|12|0.25|COORDS=chr18+:46860170	Yes	Yes	No	Yes	No	by-1000genomes	1000GENOMES,	0	dbSNP
NM_005359	SMAD4	hsa-miR-302a	rs185104256	SNP	Disrupted	ALL_AGO|slc1497_chr18|46|3|12|0.25|COORDS=chr18+:46860170	Yes	Yes	No	Yes	No	by-1000genomes	1000GENOMES,	0	dbSNP
NM_005359	SMAD4	hsa-miR-302b	rs185104256	SNP	Disrupted	ALL_AGO|slc1497_chr18|46|3|12|0.25|COORDS=chr18+:46860170	Yes	Yes	No	Yes	No	by-1000genomes	1000GENOMES,	0	dbSNP
NM_005359	SMAD4	hsa-miR-302c	rs185104256	SNP	Disrupted	ALL_AGO|slc1497_chr18|46|3|12|0.25|COORDS=chr18+:46860170	Yes	Yes	No	Yes	No	by-1000genomes	1000GENOMES,	0	dbSNP
NM_005359	SMAD4	hsa-miR-302d	rs185104256	SNP	Disrupted	ALL_AGO|slc1497_chr18|46|3|12|0.25|COORDS=chr18+:46860170	Yes	Yes	No	Yes	No	by-1000genomes	1000GENOMES,	0	dbSNP
NM_005359	SMAD4	hsa-miR-373	rs185104256	SNP	Disrupted	ALL_AGO|slc1497_chr18|46|3|12|0.25|COORDS=chr18+:46860170	Yes	Yes	No	Yes	No	by-1000genomes	1000GENOMES,	0	dbSNP
NM_005359	SMAD4	hsa-miR-518a-5p	rs185104256	SNP	Created	ALL_AGO|slc1497_chr18|46|3|12|0.25|COORDS=chr18+:46860170	Yes	Yes	No	Yes	No	by-1000genomes	1000GENOMES,	0	dbSNP
NM_005359	SMAD4	hsa-let-7i	rs185104256	SNP	Created	ALL_AGO|slc1497_chr18|46|3|12|0.25|COORDS=chr18+:46860170	Yes	Yes	No	Yes	No	by-1000genomes	1000GENOMES,	0	dbSNP
NM_005359	SMAD4	hsa-miR-519d	rs185104256	SNP	Disrupted	ALL_AGO|slc1497_chr18|46|3|12|0.25|COORDS=chr18+:46860170	Yes	Yes	No	Yes	No	by-1000genomes	1000GENOMES,	0	dbSNP
NM_005359	SMAD4	hsa-miR-520g	rs185104256	SNP	Disrupted	ALL_AGO|slc1497_chr18|46|3|12|0.25|COORDS=chr18+:46860170	Yes	Yes	No	Yes	No	by-1000genomes	1000GENOMES,	0	dbSNP
NM_005359	SMAD4	hsa-miR-520h	rs185104256	SNP	Disrupted	ALL_AGO|slc1497_chr18|46|3|12|0.25|COORDS=chr18+:46860170	Yes	Yes	No	Yes	No	by-1000genomes	1000GENOMES,	0	dbSNP
NM_005359	SMAD4	hsa-miR-512-5p	rs185104256	SNP	Disrupted	ALL_AGO|slc1497_chr18|46|3|12|0.25|COORDS=chr18+:46860170	Yes	Yes	No	Yes	No	by-1000genomes	1000GENOMES,	0	dbSNP
NM_005359	SMAD4	hsa-miR-512-3p	rs185104256	SNP	Disrupted	ALL_AGO|slc1497_chr18|46|3|12|0.25|COORDS=chr18+:46860170	Yes	Yes	No	Yes	No	by-1000genomes	1000GENOMES,	0	dbSNP
NM_005359	SMAD4	hsa-miR-519e	rs185104256	SNP	Disrupted	ALL_AGO|slc1497_chr18|46|3|12|0.25|COORDS=chr18+:46860170	Yes	Yes	No	Yes	No	by-1000genomes	1000GENOMES,	0	dbSNP
NM_005359	SMAD4	hsa-miR-520a-3p	rs185104256	SNP	Disrupted	ALL_AGO|slc1497_chr18|46|3|12|0.25|COORDS=chr18+:46860170	Yes	Yes	No	Yes	No	by-1000genomes	1000GENOMES,	0	dbSNP
NM_005359	SMAD4	hsa-miR-520c-3p	rs185104256	SNP	Disrupted	ALL_AGO|slc1497_chr18|46|3|12|0.25|COORDS=chr18+:46860170	Yes	Yes	No	Yes	No	by-1000genomes	1000GENOMES,	0	dbSNP
NM_005359	SMAD4	hsa-miR-372	rs185104256	SNP	Disrupted	ALL_AGO|slc1497_chr18|46|3|12|0.25|COORDS=chr18+:46860170	Yes	Yes	No	Yes	No	by-1000genomes	1000GENOMES,	0	dbSNP
NM_005359	SMAD4	hsa-miR-520b	rs185104256	SNP	Disrupted	ALL_AGO|slc1497_chr18|46|3|12|0.25|COORDS=chr18+:46860170	Yes	Yes	No	Yes	No	by-1000genomes	1000GENOMES,	0	dbSNP
NM_005359	SMAD4	hsa-miR-520c	rs185104256	SNP	Disrupted	ALL_AGO|slc1497_chr18|46|3|12|0.25|COORDS=chr18+:46860170	Yes	Yes	No	Yes	No	by-1000genomes	1000GENOMES,	0	dbSNP
NM_005359	SMAD4	hsa-miR-519b-3p	rs185104256	SNP	Disrupted	ALL_AGO|slc1497_chr18|46|3|12|0.25|COORDS=chr18+:46860170	Yes	Yes	No	Yes	No	by-1000genomes	1000GENOMES,	0	dbSNP
NM_005359	SMAD4	hsa-miR-519c-3p	rs185104256	SNP	Disrupted	ALL_AGO|slc1497_chr18|46|3|12|0.25|COORDS=chr18+:46860170	Yes	Yes	No	Yes	No	by-1000genomes	1000GENOMES,	0	dbSNP
NM_005359	SMAD4	hsa-miR-519a	rs185104256	SNP	Disrupted	ALL_AGO|slc1497_chr18|46|3|12|0.25|COORDS=chr18+:46860170	Yes	Yes	No	Yes	No	by-1000genomes	1000GENOMES,	0	dbSNP
NM_005359	SMAD4	has-mir-106a	rs185104256	SNP	Disrupted	ALL_AGO|slc1497_chr18|46|3|12|0.25|COORDS=chr18+:46860170	Yes	Yes	No	Yes	No	by-1000genomes	1000GENOMES,	0	dbSNP
NM_005359	SMAD4	has-miR-320	rs185104256	SNP	Created	ALL_AGO|slc1497_chr18|46|3|12|0.25|COORDS=chr18+:46860170	Yes	Yes	No	Yes	No	by-1000genomes	1000GENOMES,	0	dbSNP
NM_005359	SMAD4	hsa-miR-320a	rs185104256	SNP	Created	ALL_AGO|slc1497_chr18|46|3|12|0.25|COORDS=chr18+:46860170	Yes	Yes	No	Yes	No	by-1000genomes	1000GENOMES,	0	dbSNP
NM_005359	SMAD4	hsa-miR-148a	rs78407704	SNP	Disrupted	ALL_AGO|slc1497_chr18|46|3|12|0.25|COORDS=chr18+:46860170,ALL_AGO|slc1497_chr18|46|3|12|0.25|COORDS=chr18+:46860170	Yes	Yes	No	Yes	No	unknown	ENSEMBL,	0.500000,0.500000,	dbSNP
NM_005359	SMAD4	hsa-miR-148b	rs78407704	SNP	Disrupted	ALL_AGO|slc1497_chr18|46|3|12|0.25|COORDS=chr18+:46860170,ALL_AGO|slc1497_chr18|46|3|12|0.25|COORDS=chr18+:46860170	Yes	Yes	No	Yes	No	unknown	ENSEMBL,	0.500000,0.500000,	dbSNP
NM_005359	SMAD4	hsa-miR-130a	rs78407704	SNP	Disrupted	ALL_AGO|slc1497_chr18|46|3|12|0.25|COORDS=chr18+:46860170,ALL_AGO|slc1497_chr18|46|3|12|0.25|COORDS=chr18+:46860170	Yes	Yes	No	Yes	No	unknown	ENSEMBL,	0.500000,0.500000,	dbSNP
NM_005359	SMAD4	hsa-miR-130b	rs78407704	SNP	Disrupted	ALL_AGO|slc1497_chr18|46|3|12|0.25|COORDS=chr18+:46860170,ALL_AGO|slc1497_chr18|46|3|12|0.25|COORDS=chr18+:46860170	Yes	Yes	No	Yes	No	unknown	ENSEMBL,	0.500000,0.500000,	dbSNP
NM_005359	SMAD4	hsa-miR-301a	rs78407704	SNP	Disrupted	ALL_AGO|slc1497_chr18|46|3|12|0.25|COORDS=chr18+:46860170,ALL_AGO|slc1497_chr18|46|3|12|0.25|COORDS=chr18+:46860170	Yes	Yes	No	Yes	No	unknown	ENSEMBL,	0.500000,0.500000,	dbSNP
NM_005359	SMAD4	hsa-miR-301b	rs78407704	SNP	Disrupted	ALL_AGO|slc1497_chr18|46|3|12|0.25|COORDS=chr18+:46860170,ALL_AGO|slc1497_chr18|46|3|12|0.25|COORDS=chr18+:46860170	Yes	Yes	No	Yes	No	unknown	ENSEMBL,	0.500000,0.500000,	dbSNP
NM_005359	SMAD4	hsa-miR-148a	rs185104256	SNP	Disrupted	ALL_AGO|slc1497_chr18|46|3|12|0.25|COORDS=chr18+:46860170,ALL_AGO|slc1497_chr18|46|3|12|0.25|COORDS=chr18+:46860170	Yes	Yes	No	Yes	No	by-1000genomes	1000GENOMES,	0	dbSNP
NM_005359	SMAD4	hsa-miR-148b	rs185104256	SNP	Disrupted	ALL_AGO|slc1497_chr18|46|3|12|0.25|COORDS=chr18+:46860170,ALL_AGO|slc1497_chr18|46|3|12|0.25|COORDS=chr18+:46860170	Yes	Yes	No	Yes	No	by-1000genomes	1000GENOMES,	0	dbSNP
NM_005359	SMAD4	hsa-miR-130a	rs185104256	SNP	Disrupted	ALL_AGO|slc1497_chr18|46|3|12|0.25|COORDS=chr18+:46860170,ALL_AGO|slc1497_chr18|46|3|12|0.25|COORDS=chr18+:46860170	Yes	Yes	No	Yes	No	by-1000genomes	1000GENOMES,	0	dbSNP
NM_005359	SMAD4	hsa-miR-130b	rs185104256	SNP	Disrupted	ALL_AGO|slc1497_chr18|46|3|12|0.25|COORDS=chr18+:46860170,ALL_AGO|slc1497_chr18|46|3|12|0.25|COORDS=chr18+:46860170	Yes	Yes	No	Yes	No	by-1000genomes	1000GENOMES,	0	dbSNP
NM_005359	SMAD4	hsa-miR-301a	rs185104256	SNP	Disrupted	ALL_AGO|slc1497_chr18|46|3|12|0.25|COORDS=chr18+:46860170,ALL_AGO|slc1497_chr18|46|3|12|0.25|COORDS=chr18+:46860170	Yes	Yes	No	Yes	No	by-1000genomes	1000GENOMES,	0	dbSNP
NM_005359	SMAD4	hsa-miR-301b	rs185104256	SNP	Disrupted	ALL_AGO|slc1497_chr18|46|3|12|0.25|COORDS=chr18+:46860170,ALL_AGO|slc1497_chr18|46|3|12|0.25|COORDS=chr18+:46860170	Yes	Yes	No	Yes	No	by-1000genomes	1000GENOMES,	0	dbSNP
NM_005359	SMAD4	hsa-miR-320	rs185104256	SNP	Created	ALL_AGO|slc1497_chr18|46|3|12|0.25|COORDS=chr18+:46860170,ALL_AGO|slc1497_chr18|46|3|12|0.25|COORDS=chr18+:46860170	Yes	Yes	No	Yes	No	by-1000genomes	1000GENOMES,	0	dbSNP
NM_001098209	CTNNB1	hsa-miR-582-5p	rs116875446	SNP	Disrupted	ALL_AGO|slc1759_chr3|43|3|9|0.33|COORDS=chr3+:41255869	Yes	No	Yes	Yes	No	by-frequency,by-1000genomes	1000GENOMES,	0.998700,0.001300,	dbSNP
NM_001098209	CTNNB1	hsa-miR-892b	rs116875446	SNP	Disrupted	ALL_AGO|slc1759_chr3|43|3|9|0.33|COORDS=chr3+:41255869	Yes	No	Yes	Yes	No	by-frequency,by-1000genomes	1000GENOMES,	0.998700,0.001300,	dbSNP
NM_001098209	CTNNB1	hsa-miR-193a-3p	rs116875446	SNP	Disrupted	ALL_AGO|slc1759_chr3|43|3|9|0.33|COORDS=chr3+:41255869	Yes	No	Yes	Yes	No	by-frequency,by-1000genomes	1000GENOMES,	0.998700,0.001300,	dbSNP
NM_001098209	CTNNB1	hsa-miR-193a-5p	rs116875446	SNP	Disrupted	ALL_AGO|slc1759_chr3|43|3|9|0.33|COORDS=chr3+:41255869	Yes	No	Yes	Yes	No	by-frequency,by-1000genomes	1000GENOMES,	0.998700,0.001300,	dbSNP
NM_001098209	CTNNB1	hsa-miR-193b	rs116875446	SNP	Disrupted	ALL_AGO|slc1759_chr3|43|3|9|0.33|COORDS=chr3+:41255869	Yes	No	Yes	Yes	No	by-frequency,by-1000genomes	1000GENOMES,	0.998700,0.001300,	dbSNP
NM_004612	TGFBR1	hsa-miR-133	rs190633391	SNP	Disrupted	ALL_AGO|slc1983_chr9|45|5|11|0.45|COORDS=chr9+:100955250	Yes	Yes	No	Yes	No	by-1000genomes	1000GENOMES,	0	dbSNP
NM_004612	TGFBR1	hsa-miR-133a	rs190633391	SNP	Disrupted	ALL_AGO|slc1983_chr9|45|5|11|0.45|COORDS=chr9+:100955250	Yes	Yes	No	Yes	No	by-1000genomes	1000GENOMES,	0	dbSNP
NM_004612	TGFBR1	hsa-miR-133b	rs190633391	SNP	Disrupted	ALL_AGO|slc1983_chr9|45|5|11|0.45|COORDS=chr9+:100955250	Yes	Yes	No	Yes	No	by-1000genomes	1000GENOMES,	0	dbSNP
NM_004612	TGFBR1	hsa-miR-659	rs190633391	SNP	Disrupted	ALL_AGO|slc1983_chr9|45|5|11|0.45|COORDS=chr9+:100955250	Yes	Yes	No	Yes	No	by-1000genomes	1000GENOMES,	0	dbSNP
NM_004612	TGFBR1	hsa-miR-545	rs114704997	SNP	Created	ALL_AGO|slc1985_chr9|44|3|6|0.50|COORDS=chr9+:100955382	Yes	Yes	No	Yes	No	by-frequency,by-1000genomes	1000GENOMES,	0.994796,0.005204,	dbSNP
NM_004612	TGFBR1	hsa-miR-510	rs114704997	SNP	Created	ALL_AGO|slc1985_chr9|44|3|6|0.50|COORDS=chr9+:100955382	Yes	Yes	No	Yes	No	by-frequency,by-1000genomes	1000GENOMES,	0.994796,0.005204,	dbSNP
NM_004612	TGFBR1	hsa-miR-582-5p	rs114704997	SNP	Disrupted	ALL_AGO|slc1985_chr9|44|3|6|0.50|COORDS=chr9+:100955382	Yes	Yes	No	Yes	No	by-frequency,by-1000genomes	1000GENOMES,	0.994796,0.005204,	dbSNP
NM_181504	PIK3R1	hsa-miR-126	rs141513458	SNP	Disrupted	ALL_AGO|slc2258_chr5|62|21|36|0.58|COORDS=chr5+:67630378	Yes	Yes	Yes	Yes	Yes	by-cluster,by-1000genomes	1000GENOMES,MPI_MOLGEN,	0	dbSNP
NM_181504	PIK3R1	hsa-miR-483-3p	rs187593797	SNP	Disrupted	ALL_AGO|slc2265_chr5|41|4|5|0.80|COORDS=chr5+:67631326	Yes	Yes	Yes	Yes	Yes	by-1000genomes	1000GENOMES,	0	dbSNP
NM_181504	PIK3R1	hsa-miR-510	rs187593797	SNP	Disrupted	ALL_AGO|slc2265_chr5|41|4|5|0.80|COORDS=chr5+:67631326	Yes	Yes	Yes	Yes	Yes	by-1000genomes	1000GENOMES,	0	dbSNP
NM_181504	PIK3R1	hsa-miR-34c-5p	rs187593797	SNP	Created	ALL_AGO|slc2265_chr5|41|4|5|0.80|COORDS=chr5+:67631326	Yes	Yes	Yes	Yes	Yes	by-1000genomes	1000GENOMES,	0	dbSNP
NM_181504	PIK3R1	hsa-miR-34c	rs187593797	SNP	Created	ALL_AGO|slc2265_chr5|41|4|5|0.80|COORDS=chr5+:67631326	Yes	Yes	Yes	Yes	Yes	by-1000genomes	1000GENOMES,	0	dbSNP
NM_181504	PIK3R1	hsa-miR-22	rs187593797	SNP	Created	ALL_AGO|slc2265_chr5|41|4|5|0.80|COORDS=chr5+:67631326	Yes	Yes	Yes	Yes	Yes	by-1000genomes	1000GENOMES,	0	dbSNP
NM_181504	PIK3R1	has-miR-320	rs187593797	SNP	Created	ALL_AGO|slc2265_chr5|41|4|5|0.80|COORDS=chr5+:67631326	Yes	Yes	Yes	Yes	Yes	by-1000genomes	1000GENOMES,	0	dbSNP
NM_181504	PIK3R1	hsa-miR-320	rs187593797	SNP	Created	ALL_AGO|slc2265_chr5|41|4|5|0.80|COORDS=chr5+:67631326	Yes	Yes	Yes	Yes	Yes	by-1000genomes	1000GENOMES,	0	dbSNP
NM_181504	PIK3R1	hsa-miR-320a	rs187593797	SNP	Created	ALL_AGO|slc2265_chr5|41|4|5|0.80|COORDS=chr5+:67631326	Yes	Yes	Yes	Yes	Yes	by-1000genomes	1000GENOMES,	0	dbSNP
NM_012096	APPL1	hsa-miR-148	rs145153328	SNP	Disrupted	ALL_AGO|slc2723_chr3|54|5|7|0.71|COORDS=chr3+:57279224	Yes	No	No	Yes	No	by-1000genomes	1000GENOMES,	0	dbSNP
NM_012096	APPL1	has-mir-106a	rs145153328	SNP	Disrupted	ALL_AGO|slc2723_chr3|54|5|7|0.71|COORDS=chr3+:57279224	Yes	No	No	Yes	No	by-1000genomes	1000GENOMES,	0	dbSNP
NM_012096	APPL1	hsa-miR-148	rs116632536	SNP	Disrupted	ALL_AGO|slc2723_chr3|54|5|7|0.71|COORDS=chr3+:57279224	Yes	No	No	Yes	No	by-frequency,by-1000genomes	1000GENOMES,	0.006938,0.993062,	dbSNP
NM_012096	APPL1	has-mir-106a	rs116632536	SNP	Disrupted	ALL_AGO|slc2723_chr3|54|5|7|0.71|COORDS=chr3+:57279224	Yes	No	No	Yes	No	by-frequency,by-1000genomes	1000GENOMES,	0.006938,0.993062,	dbSNP
NM_012096	APPL1	hsa-miR-182	rs145153328	SNP	Disrupted	ALL_AGO|slc2731_chr3|48|13|26|0.50|COORDS=chr3+:57280345,ALL_AGO|slc2723_chr3|54|5|7|0.71|COORDS=chr3+:57279224	Yes	No	No	Yes	No	by-1000genomes	1000GENOMES,	0	dbSNP
NM_000964	RARA	hsa-miR-126-5p	rs185566558	SNP	Disrupted	ALL_AGO|slc2912_chr17|57|3|13|0.23|COORDS=chr17+:35766547	Yes	No	No	No	No	by-1000genomes	1000GENOMES,	0	dbSNP
NM_005207	CRKL	hsa-miR-346	rs57484744	SNP	Disrupted	ALL_AGO|slc299_chr22|48|5|18|0.28|COORDS=chr22+:19635748	Yes	No	No	No	Yes	by-cluster,by-1000genomes	1000GENOMES,HGSV,ILLUMINA-UK,	0.988584,0.011416,	dbSNP
NM_005207	CRKL	hsa-miR-632	rs57484744	SNP	Disrupted	ALL_AGO|slc299_chr22|48|5|18|0.28|COORDS=chr22+:19635748	Yes	No	No	No	Yes	by-cluster,by-1000genomes	1000GENOMES,HGSV,ILLUMINA-UK,	0.988584,0.011416,	dbSNP
NM_001167	XIAP	hsa-miR-545	rs17330651	SNP	Disrupted	ALL_AGO|slc3381_chrX|43|4|8|0.50|COORDS=chrX+:122872071	Yes	No	No	No	No	by-cluster,by-frequency,by-1000genomes	1000GENOMES,BCMHGSC_JDW,BUSHMAN,COMPLETE_GENOMICS,EGP_SNPS,PERLEGEN,	0.024254,0.227833,0.747913,	dbSNP
NM_001167	XIAP	hsa-miR-132	rs17330651	SNP	Disrupted	ALL_AGO|slc3381_chrX|43|4|8|0.50|COORDS=chrX+:122872071	Yes	No	No	No	No	by-cluster,by-frequency,by-1000genomes	1000GENOMES,BCMHGSC_JDW,BUSHMAN,COMPLETE_GENOMICS,EGP_SNPS,PERLEGEN,	0.024254,0.227833,0.747913,	dbSNP
NM_001167	XIAP	hsa-miR-212	rs17330651	SNP	Disrupted	ALL_AGO|slc3381_chrX|43|4|8|0.50|COORDS=chrX+:122872071	Yes	No	No	No	No	by-cluster,by-frequency,by-1000genomes	1000GENOMES,BCMHGSC_JDW,BUSHMAN,COMPLETE_GENOMICS,EGP_SNPS,PERLEGEN,	0.024254,0.227833,0.747913,	dbSNP
NM_001167	XIAP	hsa-miR-214	rs17330651	SNP	Disrupted	ALL_AGO|slc3381_chrX|43|4|8|0.50|COORDS=chrX+:122872071	Yes	No	No	No	No	by-cluster,by-frequency,by-1000genomes	1000GENOMES,BCMHGSC_JDW,BUSHMAN,COMPLETE_GENOMICS,EGP_SNPS,PERLEGEN,	0.024254,0.227833,0.747913,	dbSNP
NM_003506	FZD6	hsa-miR-218	rs187081989	SNP	Disrupted	ALL_AGO|slc3526_chr8|51|2|14|0.14|COORDS=chr8+:104414134	Yes	No	No	Yes	No	by-1000genomes	1000GENOMES,	0	dbSNP
NM_003506	FZD6	hsa-miR-515-3p	rs187081989	SNP	Disrupted	ALL_AGO|slc3526_chr8|51|2|14|0.14|COORDS=chr8+:104414134	Yes	No	No	Yes	No	by-1000genomes	1000GENOMES,	0	dbSNP
NM_003506	FZD6	hsa-miR-129-5p	rs187081989	SNP	Created	ALL_AGO|slc3526_chr8|51|2|14|0.14|COORDS=chr8+:104414134	Yes	No	No	Yes	No	by-1000genomes	1000GENOMES,	0	dbSNP
NM_003506	FZD6	hsa-miR-129	rs187081989	SNP	Created	ALL_AGO|slc3526_chr8|51|2|14|0.14|COORDS=chr8+:104414134	Yes	No	No	Yes	No	by-1000genomes	1000GENOMES,	0	dbSNP
NM_003506	FZD6	hsa-miR-33b	rs187081989	SNP	Disrupted	ALL_AGO|slc3526_chr8|51|2|14|0.14|COORDS=chr8+:104414134	Yes	No	No	Yes	No	by-1000genomes	1000GENOMES,	0	dbSNP
NM_003506	FZD6	hsa-miR-19b-2	rs187081989	SNP	Created	ALL_AGO|slc3526_chr8|51|2|14|0.14|COORDS=chr8+:104414134	Yes	No	No	Yes	No	by-1000genomes	1000GENOMES,	0	dbSNP
NM_003506	FZD6	hsa-miR-519e	rs187081989	SNP	Disrupted	ALL_AGO|slc3526_chr8|51|2|14|0.14|COORDS=chr8+:104414134	Yes	No	No	Yes	No	by-1000genomes	1000GENOMES,	0	dbSNP
NM_053056	CCND1	hsa-miR-125a-5p	rs147194931	SNP	Disrupted	ALL_AGO|slc3575_chr11|46|4|7|0.57|COORDS=chr11+:69176031	Yes	Yes	Yes	Yes	No	by-1000genomes	1000GENOMES,	0	dbSNP
NM_053056	CCND1	hsa-miR-125a	rs147194931	SNP	Disrupted	ALL_AGO|slc3575_chr11|46|4|7|0.57|COORDS=chr11+:69176031	Yes	Yes	Yes	Yes	No	by-1000genomes	1000GENOMES,	0	dbSNP
NM_053056	CCND1	hsa-miR-448	rs3212894	SNP	Created	ALL_AGO|slc3575_chr11|46|4|7|0.57|COORDS=chr11+:69176031	Yes	Yes	Yes	Yes	No	by-cluster,by-frequency	EGP_SNPS,ILLUMINA,KRIBB_YJKIM,	0.994444,0.005556,	dbSNP
NM_053056	CCND1	hsa-miR-562	rs140469724	SNP	Disrupted	ALL_AGO|slc3575_chr11|46|4|7|0.57|COORDS=chr11+:69176031	Yes	Yes	Yes	Yes	No	by-1000genomes	1000GENOMES,	0	dbSNP
NM_053056	CCND1	hsa-miR-942	rs3212895	SNP	Disrupted	ALL_AGO|slc3575_chr11|46|4|7|0.57|COORDS=chr11+:69176031	Yes	Yes	Yes	Yes	No	by-cluster,by-frequency,by-1000genomes	1000GENOMES,COMPLETE_GENOMICS,EGP_SNPS,ILLUMINA,KRIBB_YJKIM,	0.011669,0.988331,	dbSNP
NM_053056	CCND1	hsa-miR-130b-5p	rs3212895	SNP	Disrupted	ALL_AGO|slc3575_chr11|46|4|7|0.57|COORDS=chr11+:69176031	Yes	Yes	Yes	Yes	No	by-cluster,by-frequency,by-1000genomes	1000GENOMES,COMPLETE_GENOMICS,EGP_SNPS,ILLUMINA,KRIBB_YJKIM,	0.011669,0.988331,	dbSNP
NM_053056	CCND1	hsa-miR-30c	rs140779377	SNP	Disrupted	ALL_AGO|slc3585_chr11|45|10|44|0.23|COORDS=chr11+:69177284	Yes	Yes	Yes	Yes	No	by-1000genomes	1000GENOMES,	0	dbSNP
NM_053056	CCND1	hsa-miR-489	rs140779377	SNP	Created	ALL_AGO|slc3585_chr11|45|10|44|0.23|COORDS=chr11+:69177284	Yes	Yes	Yes	Yes	No	by-1000genomes	1000GENOMES,	0	dbSNP
NM_053056	CCND1	hsa-miR-200	rs187991526	SNP	Created	ALL_AGO|slc3585_chr11|45|10|44|0.23|COORDS=chr11+:69177284	Yes	Yes	Yes	Yes	No	by-1000genomes	1000GENOMES,	0	dbSNP
NM_053056	CCND1	hsa-miR-141	rs187991526	SNP	Created	ALL_AGO|slc3585_chr11|45|10|44|0.23|COORDS=chr11+:69177284	Yes	Yes	Yes	Yes	No	by-1000genomes	1000GENOMES,	0	dbSNP
NM_053056	CCND1	hsa-miR-200a	rs187991526	SNP	Created	ALL_AGO|slc3585_chr11|45|10|44|0.23|COORDS=chr11+:69177284	Yes	Yes	Yes	Yes	No	by-1000genomes	1000GENOMES,	0	dbSNP
NM_053056	CCND1	hsa-miR-489	rs187991526	SNP	Disrupted	ALL_AGO|slc3585_chr11|45|10|44|0.23|COORDS=chr11+:69177284	Yes	Yes	Yes	Yes	No	by-1000genomes	1000GENOMES,	0	dbSNP
NM_053056	CCND1	hsa-miR-20b	rs187991526	SNP	Created	ALL_AGO|slc3585_chr11|45|10|44|0.23|COORDS=chr11+:69177284	Yes	Yes	Yes	Yes	No	by-1000genomes	1000GENOMES,	0	dbSNP
NM_007313	ABL1	hsa-miR-494	rs180974703	SNP	Created	ALL_AGO|slc3671_chr9|51|4|8|0.50|COORDS=chr9+:132751042	Yes	No	No	No	Yes	by-1000genomes	1000GENOMES,	0	dbSNP
NM_007313	ABL1	hsa-miR-424	rs180974703	SNP	Disrupted	ALL_AGO|slc3671_chr9|51|4|8|0.50|COORDS=chr9+:132751042	Yes	No	No	No	Yes	by-1000genomes	1000GENOMES,	0	dbSNP
NM_007313	ABL1	hsa-miR-424*	rs180974703	SNP	Disrupted	ALL_AGO|slc3671_chr9|51|4|8|0.50|COORDS=chr9+:132751042	Yes	No	No	No	Yes	by-1000genomes	1000GENOMES,	0	dbSNP
NM_007313	ABL1	hsa-miR-424	rs183837110	SNP	Disrupted	ALL_AGO|slc3671_chr9|51|4|8|0.50|COORDS=chr9+:132751042	Yes	No	No	No	Yes	by-1000genomes	1000GENOMES,	0	dbSNP
NM_007313	ABL1	hsa-miR-424*	rs183837110	SNP	Disrupted	ALL_AGO|slc3671_chr9|51|4|8|0.50|COORDS=chr9+:132751042	Yes	No	No	No	Yes	by-1000genomes	1000GENOMES,	0	dbSNP
NM_007313	ABL1	hsa-miR-657	rs71501166	SNP	Disrupted	ALL_AGO|slc3671_chr9|51|4|8|0.50|COORDS=chr9+:132751042	Yes	No	No	No	Yes	unknown	HUMANGENOME_JCVI,	0.500000,0.500000,	dbSNP
NM_007313	ABL1	hsa-miR-663	rs71501166	SNP	Disrupted	ALL_AGO|slc3671_chr9|51|4|8|0.50|COORDS=chr9+:132751042	Yes	No	No	No	Yes	unknown	HUMANGENOME_JCVI,	0.500000,0.500000,	dbSNP
NM_007313	ABL1	hsa-miR-885-5p	rs71501166	SNP	Created	ALL_AGO|slc3671_chr9|51|4|8|0.50|COORDS=chr9+:132751042	Yes	No	No	No	Yes	unknown	HUMANGENOME_JCVI,	0.500000,0.500000,	dbSNP
NM_000875	IGF1R	hsa-miR-135b	rs138827688	SNP	Disrupted	ALL_AGO|slc3792_chr15|45|4|6|0.67|COORDS=chr15+:97323603	Yes	No	Yes	Yes	No	by-1000genomes	1000GENOMES,	0	dbSNP
NM_000875	IGF1R	hsa-miR-20b	rs138827688	SNP	Disrupted	ALL_AGO|slc3792_chr15|45|4|6|0.67|COORDS=chr15+:97323603	Yes	No	Yes	Yes	No	by-1000genomes	1000GENOMES,	0	dbSNP
NM_000875	IGF1R	hsa-miR-515-3p	rs186189815	SNP	Disrupted	ALL_AGO|slc3792_chr15|45|4|6|0.67|COORDS=chr15+:97323603	Yes	No	Yes	Yes	No	by-1000genomes	1000GENOMES,	0	dbSNP
NM_000875	IGF1R	hsa-miR-302a	rs111563582	SNP	Created	ALL_AGO|slc3792_chr15|45|4|6|0.67|COORDS=chr15+:97323603	Yes	No	Yes	Yes	No	by-cluster,by-frequency,by-1000genomes	1000GENOMES,BCM-HGSC-SUB,	0.978336,0.021664,	dbSNP
NM_000875	IGF1R	hsa-miR-302b	rs111563582	SNP	Created	ALL_AGO|slc3792_chr15|45|4|6|0.67|COORDS=chr15+:97323603	Yes	No	Yes	Yes	No	by-cluster,by-frequency,by-1000genomes	1000GENOMES,BCM-HGSC-SUB,	0.978336,0.021664,	dbSNP
NM_000875	IGF1R	hsa-miR-302c	rs111563582	SNP	Created	ALL_AGO|slc3792_chr15|45|4|6|0.67|COORDS=chr15+:97323603	Yes	No	Yes	Yes	No	by-cluster,by-frequency,by-1000genomes	1000GENOMES,BCM-HGSC-SUB,	0.978336,0.021664,	dbSNP
NM_000875	IGF1R	hsa-miR-302d	rs111563582	SNP	Created	ALL_AGO|slc3792_chr15|45|4|6|0.67|COORDS=chr15+:97323603	Yes	No	Yes	Yes	No	by-cluster,by-frequency,by-1000genomes	1000GENOMES,BCM-HGSC-SUB,	0.978336,0.021664,	dbSNP
NM_000875	IGF1R	hsa-miR-515-3p	rs111563582	SNP	Disrupted	ALL_AGO|slc3792_chr15|45|4|6|0.67|COORDS=chr15+:97323603	Yes	No	Yes	Yes	No	by-cluster,by-frequency,by-1000genomes	1000GENOMES,BCM-HGSC-SUB,	0.978336,0.021664,	dbSNP
NM_000875	IGF1R	hsa-miR-373	rs111563582	SNP	Created	ALL_AGO|slc3792_chr15|45|4|6|0.67|COORDS=chr15+:97323603	Yes	No	Yes	Yes	No	by-cluster,by-frequency,by-1000genomes	1000GENOMES,BCM-HGSC-SUB,	0.978336,0.021664,	dbSNP
NM_000875	IGF1R	hsa-miR-519d	rs111563582	SNP	Created	ALL_AGO|slc3792_chr15|45|4|6|0.67|COORDS=chr15+:97323603	Yes	No	Yes	Yes	No	by-cluster,by-frequency,by-1000genomes	1000GENOMES,BCM-HGSC-SUB,	0.978336,0.021664,	dbSNP
NM_000875	IGF1R	hsa-miR-512-5p	rs111563582	SNP	Created	ALL_AGO|slc3792_chr15|45|4|6|0.67|COORDS=chr15+:97323603	Yes	No	Yes	Yes	No	by-cluster,by-frequency,by-1000genomes	1000GENOMES,BCM-HGSC-SUB,	0.978336,0.021664,	dbSNP
NM_000875	IGF1R	hsa-miR-512-3p	rs111563582	SNP	Created	ALL_AGO|slc3792_chr15|45|4|6|0.67|COORDS=chr15+:97323603	Yes	No	Yes	Yes	No	by-cluster,by-frequency,by-1000genomes	1000GENOMES,BCM-HGSC-SUB,	0.978336,0.021664,	dbSNP
NM_000875	IGF1R	hsa-miR-519e	rs111563582	SNP	Created	ALL_AGO|slc3792_chr15|45|4|6|0.67|COORDS=chr15+:97323603	Yes	No	Yes	Yes	No	by-cluster,by-frequency,by-1000genomes	1000GENOMES,BCM-HGSC-SUB,	0.978336,0.021664,	dbSNP
NM_000875	IGF1R	hsa-miR-520a-3p	rs111563582	SNP	Created	ALL_AGO|slc3792_chr15|45|4|6|0.67|COORDS=chr15+:97323603	Yes	No	Yes	Yes	No	by-cluster,by-frequency,by-1000genomes	1000GENOMES,BCM-HGSC-SUB,	0.978336,0.021664,	dbSNP
NM_000875	IGF1R	hsa-miR-520c-3p	rs111563582	SNP	Created	ALL_AGO|slc3792_chr15|45|4|6|0.67|COORDS=chr15+:97323603	Yes	No	Yes	Yes	No	by-cluster,by-frequency,by-1000genomes	1000GENOMES,BCM-HGSC-SUB,	0.978336,0.021664,	dbSNP
NM_000875	IGF1R	hsa-miR-372	rs111563582	SNP	Created	ALL_AGO|slc3792_chr15|45|4|6|0.67|COORDS=chr15+:97323603	Yes	No	Yes	Yes	No	by-cluster,by-frequency,by-1000genomes	1000GENOMES,BCM-HGSC-SUB,	0.978336,0.021664,	dbSNP
NM_000875	IGF1R	hsa-miR-520b	rs111563582	SNP	Created	ALL_AGO|slc3792_chr15|45|4|6|0.67|COORDS=chr15+:97323603	Yes	No	Yes	Yes	No	by-cluster,by-frequency,by-1000genomes	1000GENOMES,BCM-HGSC-SUB,	0.978336,0.021664,	dbSNP
NM_000875	IGF1R	hsa-miR-520c	rs111563582	SNP	Created	ALL_AGO|slc3792_chr15|45|4|6|0.67|COORDS=chr15+:97323603	Yes	No	Yes	Yes	No	by-cluster,by-frequency,by-1000genomes	1000GENOMES,BCM-HGSC-SUB,	0.978336,0.021664,	dbSNP
NM_000875	IGF1R	hsa-miR-519b-3p	rs111563582	SNP	Created	ALL_AGO|slc3792_chr15|45|4|6|0.67|COORDS=chr15+:97323603	Yes	No	Yes	Yes	No	by-cluster,by-frequency,by-1000genomes	1000GENOMES,BCM-HGSC-SUB,	0.978336,0.021664,	dbSNP
NM_000875	IGF1R	hsa-miR-519c-3p	rs111563582	SNP	Created	ALL_AGO|slc3792_chr15|45|4|6|0.67|COORDS=chr15+:97323603	Yes	No	Yes	Yes	No	by-cluster,by-frequency,by-1000genomes	1000GENOMES,BCM-HGSC-SUB,	0.978336,0.021664,	dbSNP
NM_000875	IGF1R	hsa-miR-519a	rs111563582	SNP	Created	ALL_AGO|slc3792_chr15|45|4|6|0.67|COORDS=chr15+:97323603	Yes	No	Yes	Yes	No	by-cluster,by-frequency,by-1000genomes	1000GENOMES,BCM-HGSC-SUB,	0.978336,0.021664,	dbSNP
NM_000875	IGF1R	has-mir-106a	rs111563582	SNP	Created	ALL_AGO|slc3792_chr15|45|4|6|0.67|COORDS=chr15+:97323603	Yes	No	Yes	Yes	No	by-cluster,by-frequency,by-1000genomes	1000GENOMES,BCM-HGSC-SUB,	0.978336,0.021664,	dbSNP
NM_002006	FGF2	hsa-miR-942	rs111907732	SNP	Disrupted	ALL_AGO|slc3971_chr4|43|27|52|0.52|COORDS=chr4+:124038621	Yes	No	No	No	No	unknown	RSG_UW,	0.998106,0.001894,	dbSNP
NM_002006	FGF2	hsa-miR-155	rs111907732	SNP	Created	ALL_AGO|slc3971_chr4|43|27|52|0.52|COORDS=chr4+:124038621	Yes	No	No	No	No	unknown	RSG_UW,	0.998106,0.001894,	dbSNP
NM_000551	VHL	hsa-miR-190	rs146298896	SNP	Disrupted	ALL_AGO|slc404_chr3|46|2|6|0.33|COORDS=chr3+:10166944	Yes	No	No	No	No	by-1000genomes	1000GENOMES,	0	dbSNP
NM_000551	VHL	hsa-miR-639	rs146298896	SNP	Created	ALL_AGO|slc404_chr3|46|2|6|0.33|COORDS=chr3+:10166944	Yes	No	No	No	No	by-1000genomes	1000GENOMES,	0	dbSNP
NM_002392	MDM2	hsa-miR-548d-3p	rs113391460	SNP	Created	ALL_AGO|slc4054_chr12|56|10|17|0.59|COORDS=chr12+:67521257	Yes	No	Yes	No	No	unknown	BUSHMAN,	0.500000,0.500000,	dbSNP
NM_001168	BIRC5	hsa-miR-137	rs74532139	SNP	Disrupted	ALL_AGO|slc5490_chr17|49|1|5|0.20|COORDS=chr17+:73733262	Yes	No	No	Yes	No	by-1000genomes	1000GENOMES,	0.999133,0.000867,	dbSNP
NM_001168	BIRC5	hsa-miR-892b	rs74532139	SNP	Created	ALL_AGO|slc5490_chr17|49|1|5|0.20|COORDS=chr17+:73733262	Yes	No	No	Yes	No	by-1000genomes	1000GENOMES,	0.999133,0.000867,	dbSNP
NM_001168	BIRC5	hsa-miR-193a-3p	rs74532139	SNP	Created	ALL_AGO|slc5490_chr17|49|1|5|0.20|COORDS=chr17+:73733262	Yes	No	No	Yes	No	by-1000genomes	1000GENOMES,	0.999133,0.000867,	dbSNP
NM_001168	BIRC5	hsa-miR-193a-5p	rs74532139	SNP	Created	ALL_AGO|slc5490_chr17|49|1|5|0.20|COORDS=chr17+:73733262	Yes	No	No	Yes	No	by-1000genomes	1000GENOMES,	0.999133,0.000867,	dbSNP
NM_001168	BIRC5	hsa-miR-193b	rs74532139	SNP	Created	ALL_AGO|slc5490_chr17|49|1|5|0.20|COORDS=chr17+:73733262	Yes	No	No	Yes	No	by-1000genomes	1000GENOMES,	0.999133,0.000867,	dbSNP
NM_001168	BIRC5	hsa-miR-617	rs11655530	SNP	Disrupted	ALL_AGO|slc5490_chr17|49|1|5|0.20|COORDS=chr17+:73733262	Yes	No	No	Yes	No	by-hapmap	CSHL-HAPMAP,	1.000000,	dbSNP
NM_139276	STAT3	has-mir-186	rs1803126	SNP	Created	ALL_AGO|slc8984_chr17|68|1|5|0.20|COORDS=chr17-:37721114	Yes	Yes	No	No	No	by-cluster	HGBASE,KRIBB_YJKIM,	0	dbSNP
NM_139276	STAT3	hsa-miR-186	rs1803126	SNP	Created	ALL_AGO|slc8984_chr17|68|1|5|0.20|COORDS=chr17-:37721114	Yes	Yes	No	No	No	by-cluster	HGBASE,KRIBB_YJKIM,	0	dbSNP
NM_139276	STAT3	hsa-miR-10a	rs1803126	SNP	Created	ALL_AGO|slc8984_chr17|68|1|5|0.20|COORDS=chr17-:37721114	Yes	Yes	No	No	No	by-cluster	HGBASE,KRIBB_YJKIM,	0	dbSNP
NM_139276	STAT3	hsa-miR-10b	rs1803126	SNP	Disrupted	ALL_AGO|slc8984_chr17|68|1|5|0.20|COORDS=chr17-:37721114	Yes	Yes	No	No	No	by-cluster	HGBASE,KRIBB_YJKIM,	0	dbSNP
NM_139276	STAT3	hsa-miR-363	rs1803126	SNP	Created	ALL_AGO|slc8984_chr17|68|1|5|0.20|COORDS=chr17-:37721114	Yes	Yes	No	No	No	by-cluster	HGBASE,KRIBB_YJKIM,	0	dbSNP
NM_001145138	RELA	hsa-miR-100	rs9725	SNP	Created	ALL_AGO|slc9115_chr11|42|28|37|0.76|COORDS=chr11-:65178023	Yes	Yes	Yes	No	No	by-cluster,by-frequency,by-1000genomes	1000GENOMES,BUSHMAN,CGAP-GAI,ILLUMINA,ILLUMINA-UK,KRIBB_YJKIM,	0.953371,0.046629,	dbSNP
NM_001145138	RELA	hsa-miR-9	rs9725	SNP	Created	ALL_AGO|slc9115_chr11|42|28|37|0.76|COORDS=chr11-:65178023	Yes	Yes	Yes	No	No	by-cluster,by-frequency,by-1000genomes	1000GENOMES,BUSHMAN,CGAP-GAI,ILLUMINA,ILLUMINA-UK,KRIBB_YJKIM,	0.953371,0.046629,	dbSNP
NM_001145138	RELA	has-miR-320	rs9725	SNP	Created	ALL_AGO|slc9115_chr11|42|28|37|0.76|COORDS=chr11-:65178023	Yes	Yes	Yes	No	No	by-cluster,by-frequency,by-1000genomes	1000GENOMES,BUSHMAN,CGAP-GAI,ILLUMINA,ILLUMINA-UK,KRIBB_YJKIM,	0.953371,0.046629,	dbSNP
NM_001145138	RELA	hsa-miR-320	rs9725	SNP	Created	ALL_AGO|slc9115_chr11|42|28|37|0.76|COORDS=chr11-:65178023	Yes	Yes	Yes	No	No	by-cluster,by-frequency,by-1000genomes	1000GENOMES,BUSHMAN,CGAP-GAI,ILLUMINA,ILLUMINA-UK,KRIBB_YJKIM,	0.953371,0.046629,	dbSNP
NM_001145138	RELA	hsa-miR-320a	rs9725	SNP	Created	ALL_AGO|slc9115_chr11|42|28|37|0.76|COORDS=chr11-:65178023	Yes	Yes	Yes	No	No	by-cluster,by-frequency,by-1000genomes	1000GENOMES,BUSHMAN,CGAP-GAI,ILLUMINA,ILLUMINA-UK,KRIBB_YJKIM,	0.953371,0.046629,	dbSNP
NM_006908	RAC1	hsa-miR-155-5p	.	INDEL	Disrupted	ALL_AGO|slc416_chr7|51|4|5|0.80|COORDS=chr7+:6409605	Yes	Yes	No	Yes	No		1000G		GATK
NM_006908	RAC1	hsa-miR-365a-3p	.	INDEL	Disrupted	ALL_AGO|slc416_chr7|51|4|5|0.80|COORDS=chr7+:6409605	Yes	Yes	No	Yes	No		1000G		GATK
NM_006908	RAC1	hsa-miR-365b-3p	.	INDEL	Disrupted	ALL_AGO|slc416_chr7|51|4|5|0.80|COORDS=chr7+:6409605	Yes	Yes	No	Yes	No		1000G		GATK
NM_006908	RAC1	hsa-miR-4263	.	INDEL	Disrupted	ALL_AGO|slc416_chr7|51|4|5|0.80|COORDS=chr7+:6409605	Yes	Yes	No	Yes	No		1000G		GATK
NM_006908	RAC1	hsa-miR-5700	.	INDEL	Disrupted	ALL_AGO|slc416_chr7|51|4|5|0.80|COORDS=chr7+:6409605	Yes	Yes	No	Yes	No		1000G		GATK
NM_006908	RAC1	hsa-miR-576-5p	.	INDEL	Disrupted	ALL_AGO|slc416_chr7|51|4|5|0.80|COORDS=chr7+:6409605	Yes	Yes	No	Yes	No		1000G		GATK
NM_018890	RAC1	hsa-miR-155-5p	.	INDEL	Disrupted	ALL_AGO|slc416_chr7|51|4|5|0.80|COORDS=chr7+:6409605	Yes	Yes	No	Yes	No		1000G		GATK
NM_018890	RAC1	hsa-miR-365a-3p	.	INDEL	Disrupted	ALL_AGO|slc416_chr7|51|4|5|0.80|COORDS=chr7+:6409605	Yes	Yes	No	Yes	No		1000G		GATK
NM_018890	RAC1	hsa-miR-365b-3p	.	INDEL	Disrupted	ALL_AGO|slc416_chr7|51|4|5|0.80|COORDS=chr7+:6409605	Yes	Yes	No	Yes	No		1000G		GATK
NM_018890	RAC1	hsa-miR-4263	.	INDEL	Disrupted	ALL_AGO|slc416_chr7|51|4|5|0.80|COORDS=chr7+:6409605	Yes	Yes	No	Yes	No		1000G		GATK
NM_018890	RAC1	hsa-miR-5700	.	INDEL	Disrupted	ALL_AGO|slc416_chr7|51|4|5|0.80|COORDS=chr7+:6409605	Yes	Yes	No	Yes	No		1000G		GATK
NM_018890	RAC1	hsa-miR-576-5p	.	INDEL	Disrupted	ALL_AGO|slc416_chr7|51|4|5|0.80|COORDS=chr7+:6409605	Yes	Yes	No	Yes	No		1000G		GATK
NM_006908	RAC1	hsa-miR-4714-3p	.	INDEL	Created	ALL_AGO|slc416_chr7|51|4|5|0.80|COORDS=chr7+:6409605	Yes	Yes	No	Yes	No		1000G		GATK
NM_006908	RAC1	hsa-miR-4735-5p	.	INDEL	Created	ALL_AGO|slc416_chr7|51|4|5|0.80|COORDS=chr7+:6409605	Yes	Yes	No	Yes	No		1000G		GATK
NM_018890	RAC1	hsa-miR-4714-3p	.	INDEL	Created	ALL_AGO|slc416_chr7|51|4|5|0.80|COORDS=chr7+:6409605	Yes	Yes	No	Yes	No		1000G		GATK
NM_018890	RAC1	hsa-miR-4735-5p	.	INDEL	Created	ALL_AGO|slc416_chr7|51|4|5|0.80|COORDS=chr7+:6409605	Yes	Yes	No	Yes	No		1000G		GATK
NM_001429	EP300	hsa-miR-194-3p	.	INDEL	Disrupted	19569050	Yes	No	Yes	No	No		1000G		GATK
NM_000875	IGF1R	hsa-miR-7-1-3p	.	INDEL	Disrupted	20819078	Yes	No	Yes	Yes	No		1000G		GATK
NM_000875	IGF1R	hsa-miR-7-2-3p	.	INDEL	Disrupted	20819078	Yes	No	Yes	Yes	No		1000G		GATK
